# Supplementary material for: High-throughput functional evaluation of BRCA2 variants of unknown significance
Source: Nat Commun. 2020 May 22;11:2573. doi: 10.1038/s41467-020-16141-8 (PMC7244490; doi:10.1038/s41467-020-16141-8)
Supplement: Supplementary file 4 — Supplementary Data 1 [file 41467_2020_16141_MOESM4_ESM.xlsx]

## Sheet: Information of 107 variants
Supplementary Data 1. Information of 107 initial variants and empty vector.
#	Variant	HGVS mutation	Barcode	IARC classification	ClinVar classification	Align-GVGD Classification From Human To Sea Urchin	Align-GVGD key domains	SPiCE splice abberation probability	SPiCE interpretation	Mutagenesis primer-forward	Mutagenesis primer-reverse
1	Wild-type	-	TCGTTTGTCT	Class 1	Benign	Class C0	-	-	-	-	-
2	Empty-vector	-	GTGTGGTGGG	Class 5	Pathogenic	Non-sense	-	-	-	-	-
3	R18H	c.53G>A	ATCGTATTTC	Class 2	Benign	Class C0	PALB2 interaction domain	0.027	Outside SPiCE Interpretation	CATTTTTTGAAATTTTTAAGACACACTGCAACAAAGCAGATTTAGGACC	GGTCCTAAATCTGCTTTGTTGCAGTGTGTCTTAAAAATTTCAAAAAATG
4	K21R	c.62A>G	TCTGCGATTC	Unclassified	VUS	Class C0	PALB2 interaction domain	0.027	Outside SPiCE Interpretation	TTTGAAATTTTTAAGACACGCTGCAACAGAGCAGATTTAGGACC	GGTCCTAAATCTGCTCTGTTGCAGCGTGTCTTAAAAATTTCAAA
5	W31C	c.93G>T	TCTTTATGGT	Unclassified	Conflicting	Class C65	PALB2 interaction domain	0.027	Outside SPiCE Interpretation	TTAGGACCAATAAGTCTTAATTGTTTTGAAGAACTTTCTTCAGAAGC	GCTTCTGAAGAAAGTTCTTCAAAACAATTAAGACTTATTGGTCCTAA
6	P41L	c.122C>T	CCTTGTGCAT	Unclassified	Conflicting	Class C0	-	0.027	Outside SPiCE Interpretation	CTTTCTTCAGAAGCTCCACTCTATAATTCTGAACCTGCA	TGCAGGTTCAGAATTATAGAGTGGAGCTTCTGAAGAAAG
7	Y42C	c.125A>G	GGGCGGTTGT	Class 1	Benign	Class C0	-	0.027	Outside SPiCE Interpretation	TTCAGAAGCTCCACCCTGTAATTCTGAACCTGCAG	CTGCAGGTTCAGAATTACAGGGTGGAGCTTCTGAA
8	N55S	c.164A>G	TTCCTTTACT	Unclassified	VUS	Class C0	-	0.027	Outside SPiCE Interpretation	GCAGAAGAATCTGAACATAAAAACAGCAATTACGAACCAAACCTATTTAA	TTAAATAGGTTTGGTTCGTAATTGCTGTTTTTATGTTCAGATTCTTCTGC
9	P59A	c.175C>G	ATGGGACTTG	Unclassified	Conflicting	Class C0	-	0.027	Outside SPiCE Interpretation	TGAACATAAAAACAACAATTACGAAGCAAACCTATTTAAAACTCCACAAAG	CTTTGTGGAGTTTTAAATAGGTTTGCTTCGTAATTGTTGTTTTTATGTTCA
10	N108S	c.323A>G	ATTCTGTTTC	Unclassified	VUS	Class C0	-	0.027	Outside SPiCE Interpretation	ATTAGATAAATTCAAATTAGACTTAGGAAGGAGTGTTCCCAATAGTAGAC	GTCTACTATTGGGAACACTCCTTCCTAAGTCTAATTTGAATTTATCTAAT
11	Q147R	c.440A>G	CGCCTGACGT	Unclassified	Benign/Likely benign​	Class C0	-	0.027	Outside SPiCE Interpretation	TGAAAGTCCTGTTGTTCTACGATGTACACATGTAACACCAC	GTGGTGTTACATGTGTACATCGTAGAACAACAGGACTTTCA
12	D156G	c.467A>G	GCACTTTCTA	Unclassified	Conflicting	Class C0	-	0.027	Outside SPiCE Interpretation	CATGTAACACCACAAAGAGGTAAGTCAGTGGTATGTGGG	CCCACATACCACTGACTTACCTCTTTGTGGTGTTACATG
13	V159E	c.476T>A	TGGCCGGTGC	Unclassified	VUS*	Class C0	-	0.007	low	CCACAAAGAGATAAGTCAGAGGTATGTGGGAGTTTGTTT	AAACAAACTCCCACATACCTCTGACTTATCTCTTTGTGG
14	P168T	c.502C>A	GGTACCTCGT	Class 1	Benign	Class C0	-	0.027	Outside SPiCE Interpretation	TGGGAGTTTGTTTCATACAACAAAGTTTGTGAAGGGTCG	CGACCCTTCACAAACTTTGTTGTATGAAACAAACTCCCA
15	V208G	c.623T>G	TTTGCTCGTT	Unclassified	VUS	Class C15	-	0.027	Outside SPiCE Interpretation	CCACCCTTAGTTCTACTGGGCTCATAGTCAGAAATGA	TCATTTCTGACTATGAGCCCAGTAGAACTAAGGGTGG
16	F266L	c.796T>C	TAGCCTCTGC	Unclassified	Conflicting	Class C0	-	0.023	Outside SPiCE Interpretation	GAAGCTGCAAGTCATGGACTTGGAAAAACATCAGGGA	TCCCTGATGTTTTTCCAAGTCCATGACTTGCAGCTTC
17	R324T	c.971G>C	GTTGAGGTTG	Unclassified	VUS	Class C0	-	0.027	Outside SPiCE Interpretation	TCTAAATGTAGAACAAAAAATCTACAAAAAGTAACAACTAGCAAGACTAGGAAAAA	TTTTTCCTAGTCTTGCTAGTTGTTACTTTTTGTAGATTTTTTGTTCTACATTTAGA
18	S326R	c.978C>A	TTGAATGTCC	Class 1	Benign	Class C0	-	0.027	Outside SPiCE Interpretation	CAAAAAATCTACAAAAAGTAAGAACTAGAAAGACTAGGAAAAAAATTTTCCATGAAG	CTTCATGGAAAATTTTTTTCCTAGTCTTTCTAGTTCTTACTTTTTGTAGATTTTTTG
19	S445Y	c.1334C>A	TAGGTGGTCC	Unclassified	VUS	Class C0	-	0.027	Outside SPiCE Interpretation	AAGATTTTCTTACTTCAGAGAATTATTTGCCACGTATTTCTAGCCT	AGGCTAGAAATACGTGGCAAATAATTCTCTGAAGTAAGAAAATCTT
20	E462G	c.1385A>G	TGGCTCGGGC	Class 1	Benign	Class C0	-	0.027	Outside SPiCE Interpretation	CAGAGAAGCCATTAAATGAGGGAACAGTGGTAAATAAGAGAGA	TCTCTCTTATTTACCACTGTTCCCTCATTTAATGGCTTCTCTG
21	N588D	c.1762A>G	TGGCGAGAGG	Class 2	Likely benign	Class C0	-	0.027	Outside SPiCE Interpretation	GGTTTAATATCCACTTTGAAAAAGAAAACAGATAAGTTTATTTATGCTATACATGATGAA	TTCATCATGTATAGCATAAATAAACTTATCTGTTTTCTTTTTCAAAGTGGATATTAAACC
22	H595Y	c.1783C>T	TGATGTCCGC	Unclassified	VUS	Class C0	-	0.027	Outside SPiCE Interpretation	CCACTTTGAAAAAGAAAACAAATAAGTTTATTTATGCTATATATGATGAAACATCTTATAAAGG	CCTTTATAAGATGTTTCATCATATATAGCATAAATAAACTTATTTGTTTTCTTTTTCAAAGTGG
23	T598A	c.1792A>G	GTGTCTGTTG	Class 2	Benign/Likely benign​	Class C0	-	0.027	Outside SPiCE Interpretation	ATAAGTTTATTTATGCTATACATGATGAAGCATCTTATAAAGGAAAAAAAATACCGAAAG	CTTTCGGTATTTTTTTTCCTTTATAAGATGCTTCATCATGTATAGCATAAATAAACTTAT
24	Y600C	c.1799A>G	TTATTAATGA	Unclassified	Conflicting	Class C0	-	0.027	Outside SPiCE Interpretation	TTATGCTATACATGATGAAACATCTTGTAAAGGAAAAAAAATACCGAAAGACC	GGTCTTTCGGTATTTTTTTTCCTTTACAAGATGTTTCATCATGTATAGCATAA
25	G602R	c.1804G>A	TCTCCCGACC	Class 1	Benign	Class C0	-	0.027	Outside SPiCE Interpretation	TGCTATACATGATGAAACATCTTATAAAAGAAAAAAAATACCGAAAGACCAAAAATC	GATTTTTGGTCTTTCGGTATTTTTTTTCTTTTATAAGATGTTTCATCATGTATAGCA
26	G602V	c.1805G>T	TTCTTTGTCA	Unclassified	VUS	Class C0	-	0.027	Outside SPiCE Interpretation	GCTATACATGATGAAACATCTTATAAAGTAAAAAAAATACCGAAAGACCAAAAATCA	TGATTTTTGGTCTTTCGGTATTTTTTTTACTTTATAAGATGTTTCATCATGTATAGC
27	E747G	c.2240A>G	CTGGGACATC	Unclassified	VUS	Class C0	-	0.027	Outside SPiCE Interpretation	CCAGTACAACATTCAAAAGTGGGATACAGTGATACTGACTTTCAA	TTGAAAGTCAGTATCACTGTATCCCACTTTTGAATGTTGTACTGG
28	S755C	c.2264C>G	TGCCTAGTTT	Unclassified	VUS	Class C0	-	0.027	Outside SPiCE Interpretation	AAAAGACTTTTCTGGCATTGAAAGTCAGTATCACTGTATTCCACT	AGTGGAATACAGTGATACTGACTTTCAATGCCAGAAAAGTCTTTT
29	N854S	c.2561A>G	ACCGGTCAGC	Unclassified	VUS	Class C0	-	0.027	Outside SPiCE Interpretation	CAAGAAAGGTACAATTCAACCAAAGCACAAATCTAAGAGTAATCCAAA	TTTGGATTACTCTTAGATTTGTGCTTTGGTTGAATTGTACCTTTCTTG
30	L1019V	c.3055C>G	ACTTGGAATC	Class 1	Benign	Class C0	-	0.027	Outside SPiCE Interpretation	CAGCTTCAAATAAGGAAATCAAGGTCTCTGAACATAACATTAAGAAG	CTTCTTAATGTTATGTTCAGAGACCTTGATTTCCTTATTTGAAGCTG
31	S1074C	c.3220A>T	AATAGGTTTT	Unclassified	VUS	Class C0	-	0.027	Outside SPiCE Interpretation	TACTGTATCTGCACATTTACAGTGTAGTGTAGTTGTTTCTGATTG	CAATCAGAAACAACTACACTACACTGTAAATGTGCAGATACAGTA
32	I1167V	c.3499A>G	CTCTTGGGGG	Unclassified	VUS	Class C0	-	0.027	Outside SPiCE Interpretation	GATGCTGATCTTCATGTCGTAATGAATGCCCCATCGA	TCGATGGGGCATTCATTACGACATGAAGATCAGCATC
33	M1168I	c.3504G>T	TGTGTGTTCA	Unclassified	Likely pathogenic*	Class C0	-	0.027	Outside SPiCE Interpretation	GAGATGCTGATCTTCATGTCATAATTAATGCCCCATCGAT	ATCGATGGGGCATTAATTATGACATGAAGATCAGCATCTC
34	A1170V	c.3509C>T	TTCAGGCCCA	Unclassified	Conflicting	Class C0	-	0.027	Outside SPiCE Interpretation	CTTCATGTCATAATGAATGTCCCATCGATTGGTCAGGTA	TACCTGACCAATCGATGGGACATTCATTATGACATGAAG
35	S1172L	c.3515C>T	TTTAGTCGGC	Class 1	Benign	Class C0	-	0.027	Outside SPiCE Interpretation	TCATAATGAATGCCCCATTGATTGGTCAGGTAGACAG	CTGTCTACCTGACCAATCAATGGGGCATTCATTATGA
36	N1228D	c.3682A>G	TTTGCTTTTG	Class 1	Benign	Class C0	-	0.027	Outside SPiCE Interpretation	GCTCATGGCACAAAACTGGATGTTTCTACTGAAGCTC	GAGCTTCAGTAGAAACATCCAGTTTTGTGCCATGAGC
37	R1329S	c.3987A>T	CTGCATTGTA	Unclassified	VUS	Class C0	-	0.027	Outside SPiCE Interpretation	ATAACAAATATACTGCTGCCAGTAGTAATTCTCATAACTTAGAATTTGATG	CATCAAATTCTAAGTTATGAGAATTACTACTGGCAGCAGTATATTTGTTAT
38	D1420Y	c.4258G>T	TCGCTAGGGG	Class 1	Benign	Class C0	-	0.027	Outside SPiCE Interpretation	ACTGCTACTAAAACGGAGCAAAATATAAAATATTTTGAGACTTCTGATAC	GTATCAGAAGTCTCAAAATATTTTATATTTTGCTCCGTTTTAGTAGCAGT
39	F1524V	c.4570T>G	CCGCACATTC	Class 1	Benign	Class C45	-	0.027	Outside SPiCE Interpretation	AACCTACTCTGTTGGGTGTTCATACAGCTAGCGGG	CCCGCTAGCTGTATGAACACCCAACAGAGTAGGTT
40	K1530N	c.4590A>T	GTTGGGGGTG	Unclassified	Pathogenic*	Class C0	-	0.027	Outside SPiCE Interpretation	GTTTTCATACAGCTAGCGGGAATAAAGTTAAAATTGCAAAGGAATC	GATTCCTTTGCAATTTTAACTTTATTCCCGCTAGCTGTATGAAAAC
41	V1532F	c.4594G>T	TTATCTCAGT	Unclassified	VUS	Class C0	-	0.027	Outside SPiCE Interpretation	TTCATACAGCTAGCGGGAAAAAATTTAAAATTGCAAAGGAATCTTTG	CAAAGATTCCTTTGCAATTTTAAATTTTTTCCCGCTAGCTGTATGAA
42	K1690N	c.5070A>C	ACGCGGATTG	Class 1	Benign	Class C0	-	0.027	Outside SPiCE Interpretation	CAGACTTCATTACTTGAAGCAAACAAATGGCTTAGAGAAGGAATATT	AATATTCCTTCTCTAAGCCATTTGTTTGCTTCAAGTAATGAAGTCTG
43	E1695V	c.5084A>T	GATCATTGCG	Unclassified	VUS	Class C15	-	0.027	Outside SPiCE Interpretation	TTGAAGCAAAAAAATGGCTTAGAGTAGGAATATTTGATGGTCAACC	GGTTGACCATCAAATATTCCTACTCTAAGCCATTTTTTTGCTTCAA
44	G1696V	c.5087G>T	TCGTGTCCCC	Unclassified	Pathogenic*	Class C0	-	0.027	Outside SPiCE Interpretation	AGCAAAAAAATGGCTTAGAGAAGTAATATTTGATGGTCAACCAGAAA	TTTCTGGTTGACCATCAAATATTACTTCTCTAAGCCATTTTTTTGCT
45	D1699N	c.5095G>A	CGTGGTTAAG	Unclassified	Benign/Likely benign​	Class C0	-	0.027	Outside SPiCE Interpretation	CAAAAAAATGGCTTAGAGAAGGAATATTTAATGGTCAACCAGAAAG	CTTTCTGGTTGACCATTAAATATTCCTTCTCTAAGCCATTTTTTTG
46	D1728N	c.5182G>A	GATCGACCGC	Unclassified	VUS	Class C0	-	0.027	Outside SPiCE Interpretation	GAAAATAATTCAAACAGTACTATAGCTGAAAATAACAAAAATCATCTCTCCGAA	TTCGGAGAGATGATTTTTGTTATTTTCAGCTATAGTACTGTTTGAATTATTTTC
47	D1737V	c.5210A>T	CTCGTCGGCG	Unclassified	VUS	Class C0	-	0.027	Outside SPiCE Interpretation	AAAAATCATCTCTCCGAAAAACAAGTTACTTATTTAAGTAACAGTAGCATG	CATGCTACTGTTACTTAAATAAGTAACTTGTTTTTCGGAGAGATGATTTTT
48	N1878K	c.5634C>G	TGCGGGCCTA	Class 1	Conflicting	Class C0	-	0.027	Outside SPiCE Interpretation	ACAGTTTCAGTAAAGTAATTAAGGAAAACAAGGAGAATAAATCAAAAATTTGCC	GGCAAATTTTTGATTTATTCTCCTTGTTTTCCTTAATTACTTTACTGAAACTGT
49	H1918R	c.5753A>G	GCATTATGGT	Class 1	Conflicting	Class C0	-	0.027	Outside SPiCE Interpretation	GAATGTCAGCAAAAACCTTACGTGAATGCGTGCTACATTCATC	GATGAATGTAGCACGCATTCACGTAAGGTTTTTGCTGACATTC
50	S1970L	c.5909C>T	CGGAGGACGT	Unclassified	VUS	Class C0	-	0.027	Outside SPiCE Interpretation	GAAGCTTCATAAGTCAGTCTTATCTGCAAATACTTGTGGGA	TCCCACAAGTATTTGCAGATAAGACTGACTTATGAAGCTTC
51	E2020K	c.6058G>A	CGGTGGCCTC	Class 2	VUS	Class C0	-	0.027	Outside SPiCE Interpretation	TTTCCAAAGTATTGTTTAAAAGTAACAAACATTCAGACCAGCTCACA	TGTGAGCTGGTCTGAATGTTTGTTACTTTTAAACAATACTTTGGAAA
52	H2074N	c.6220C>A	GGTGTCGCGT	Class 1	Benign	Class C0	-	0.027	Outside SPiCE Interpretation	AGCAAGTTTCCATTTTAGAAAGTTCCTTAAACAAAGTTAAGGGAGTG	CACTCCCTTAACTTTGTTTAAGGAACTTTCTAAAATGGAAACTTGCT
53	K2075N	c.6225A>C	GTCGTTCAGT	Unclassified	Conflicting	Class C0	-	0.027	Outside SPiCE Interpretation	ATTTTAGAAAGTTCCTTACACAACGTTAAGGGAGTGTTAGAGGAATT	AATTCCTCTAACACTCCCTTAACGTTGTGTAAGGAACTTTCTAAAAT
54	V2138D	c.6413T>A	TTCTTAGGAG	Unclassified	VUS	Class C0	-	0.027	Outside SPiCE Interpretation	GTAAAGAATTTAAATTATCAAATAACTTAAATGATGAAGGTGGTTCTTCAGAAAATAATC	GATTATTTTCTGAAGAACCACCTTCATCATTTAAGTTATTTGATAATTTAAATTCTTTAC
55	H2324R	c.6971A>G	TGTGGGATGG	Unclassified	VUS	Class C0	-	0.027	Outside SPiCE Interpretation	GATCGAAGATTGTTTATGCATCGTGTTTCTTTAGAGCCGATTACC	GGTAATCGGCTCTAAAGAAACACGATGCATAAACAATCTTCGATC
56	P2329L	c.6986C>T	TTCATAGTTT	Unclassified	Conflicting	Class C0	-	0.027	Outside SPiCE Interpretation	GCATCATGTTTCTTTAGAGCTGATTACCTGTGTACCCTTTC	GAAAGGGTACACAGGTAATCAGCTCTAAAGAAACATGATGC
57	R2336G	c.7006C>G	CGTACTTGGA	Unclassified	Likely benign	Class C0	-	0.087	low	CGATTACCTGTGTACCCTTTGGCACAACTAAGGAAC	GTTCCTTAGTTGTGCCAAAGGGTACACAGGTAATCG
58	T2337A	c.7009A>G	CTTTGTGGTC	Unclassified	VUS	Class C0	-	0.017	low	CCTGTGTACCCTTTCGCGCAACTAAGGAACGTCAA	TTGACGTTCCTTAGTTGCGCGAAAGGGTACACAGG
59	K2411T	c.7232A>C	TAGCGTGTGA	Class 1	Conflicting	Class C0	-	0.027	Outside SPiCE Interpretation	CAACCAAAGTCTTTGTTCCACCTTTTACAACTAAATCACATTTTCACAG	CTGTGAAAATGTGATTTAGTTGTAAAAGGTGGAACAAAGACTTTGGTTG
60	T2412A	c.7234A>G	TGCGGTTTTC	Unclassified	VUS	Class C0	-	0.027	Outside SPiCE Interpretation	CAAAGTCTTTGTTCCACCTTTTAAAGCTAAATCACATTTTCACAGAGTTG	CAACTCTGTGAAAATGTGATTTAGCTTTAAAAGGTGGAACAAAGACTTTG
61	T2412I	c.7235C>T	GGCAGTGGTA	Unclassified	VUS	Class C0	-	0.027	Outside SPiCE Interpretation	CCAAAGTCTTTGTTCCACCTTTTAAAATTAAATCACATTTTCACAGAGTTG	CAACTCTGTGAAAATGTGATTTAATTTTAAAAGGTGGAACAAAGACTTTGG
62	R2418G	c.7252A>G	GGCTTGAATG	Class 2	Conflicting	Class C0	-	0.027	Outside SPiCE Interpretation	CTTTTAAAACTAAATCACATTTTCACGGAGTTGAACAGTGTGTTAGGAATATT	AATATTCCTAACACACTGTTCAACTCCGTGAAAATGTGATTTAGTTTTAAAAG
63	N2436I	c.7307A>T	AAAAACATTG	Class 1	Benign	Class C0	-	0.027	Outside SPiCE Interpretation	GGAAAACAGACAAAAGCAAATCATTGATGGACATGGCTCTG	CAGAGCCATGTCCATCAATGATTTGCTTTTGTCTGTTTTCC
64	Y2601C	c.7802A>G	AGCTGAGATT	Unclassified	VUS	Class C65	DNA binding domain	0.027	Outside SPiCE Interpretation	TGGAAAGGCTGGAAAAGAAGAATTTTGTAGGGCTCTGTGTG	CACACAGAGCCCTACAAAATTCTTCTTTTCCAGCCTTTCCA
65	L2604P	c.7811T>C	GCACCCGCTG	Unclassified	VUS	Class C35	DNA binding domain	0.027	Outside SPiCE Interpretation	AGAATTTTATAGGGCTCCGTGTGACACTCCAGGTG	CACCTGGAGTGTCACACGGAGCCCTATAAAATTCT
66	G2609D	c.7826G>A	TTATAAGGTG	Class 4	Likely pathogenic	Class C65	DNA binding domain	0.027	Outside SPiCE Interpretation	TCTGTGTGACACTCCAGATGTGGATCCAAAGCTTA	TAAGCTTTGGATCCACATCTGGAGTGTCACACAGA
67	N2622S	c.7865A>G	AACAGTTTCA	Unclassified	VUS	Class C45	DNA binding domain	0.027	Outside SPiCE Interpretation	AAAGCTTATTTCTAGAATTTGGGTTTATAGTCACTATAGATGGATCATATGG	CCATATGATCCATCTATAGTGACTATAAACCCAAATTCTAGAAATAAGCTTT
68	H2623R	c.7868A>G	TTTTGTCAGG	Unclassified	Conflicting	Class C25	DNA binding domain	0.027	Outside SPiCE Interpretation	ATTTCTAGAATTTGGGTTTATAATCGCTATAGATGGATCATATGGAAACTG	CAGTTTCCATATGATCCATCTATAGCGATTATAAACCCAAATTCTAGAAAT
69	W2626R	c.7876T>A	GTGCATCTGT	Unclassified	VUS	Class C65	DNA binding domain	0.027	Outside SPiCE Interpretation	TAGAATTTGGGTTTATAATCACTATAGAAGGATCATATGGAAACTGG	CCAGTTTCCATATGATCCTTCTATAGTGATTATAAACCCAAATTCTA
70	W2626C	c.7878G>C	TGTTTATTTT	Class 5	Pathogenic	Class C65	DNA binding domain	0.027	Outside SPiCE Interpretation	GGTTTATAATCACTATAGATGCATCATATGGAAACTGGCAGCT	AGCTGCCAGTTTCCATATGATGCATCTATAGTGATTATAAACC
71	I2627V	c.7879A>G	GCCGGGCTGG	Unclassified	VUS	Class C25	DNA binding domain	0.027	Outside SPiCE Interpretation	GGTTTATAATCACTATAGATGGGTCATATGGAAACTGGCAGCTAT	ATAGCTGCCAGTTTCCATATGACCCATCTATAGTGATTATAAACC
72	P2639L	c.7916C>T	TTTACGTCTT	Unclassified	Conflicting	Class C65	DNA binding domain	0.027	Outside SPiCE Interpretation	CAGCTATGGAATGTGCCTTTCTTAAGGAATTTGCTAATAGATG	CATCTATTAGCAAATTCCTTAAGAAAGGCACATTCCATAGCTG
73	E2663K	c.7987G>A	CGCTGGGCCT	Unclassified	VUS	Class C55	DNA binding domain	0.027	Outside SPiCE Interpretation	CAACTAAAATACAGATATGATACGAAAATTGATAGAAGCAGAAGATCGG	CCGATCTTCTGCTTCTATCAATTTTCGTATCATATCTGTATTTTAGTTG
74	I2664M	c.7992T>G	GGTTTTGTTA	Unclassified	VUS	Class C0	DNA binding domain	0.027	Outside SPiCE Interpretation	ATACAGATATGATACGGAAATGGATAGAAGCAGAAGATCGGC	GCCGATCTTCTGCTTCTATCCATTTCCGTATCATATCTGTAT
75	M2676T	c.8027T>C	CCTCTCTTAG	Class 2	Conflicting	Class C0	DNA binding domain	0.027	Outside SPiCE Interpretation	AGCAGAAGATCGGCTATAAAAAAGATAACGGAAAGGGATGACAC	GTGTCATCCCTTTCCGTTATCTTTTTTATAGCCGATCTTCTGCT
76	L2688P	c.8063T>C	TGAAGGCGGC	Class 4	Conflicting	Class C65	DNA binding domain	0.027	Outside SPiCE Interpretation	CAGCTGCAAAAACACTTGTTCCCTGTGTTTCTGACATAATTTC	GAAATTATGTCAGAAACACAGGGAACAAGTGTTTTTGCAGCTG
77	S2697N	c.8090G>A	CGCTCCCGGC	Class 2	Conflicting	Class C0	DNA binding domain	0.027	Outside SPiCE Interpretation	GTTCTCTGTGTTTCTGACATAATTTCATTGAACGCAAATATATCTGAA	TTCAGATATATTTGCGTTCAATGAAATTATGTCAGAAACACAGAGAAC
78	A2717S	c.8149G>T	GTCTTGATTT	Class 1	Benign	Class C0	DNA binding domain	0.027	Outside SPiCE Interpretation	AGTGCAGATACCCAAAAAGTGTCCATTATTGAACTTACAGATG	CATCTGTAAGTTCAATAATGGACACTTTTTGGGTATCTGCACT
79	L2721H	c.8162T>A	GTTTCAGATG	Unclassified	VUS	Class C25	DNA binding domain	0.027	Outside SPiCE Interpretation	AAGTGGCCATTATTGAACATACAGATGGGTGGTATGC	GCATACCACCCATCTGTATGTTCAATAATGGCCACTT
80	T2722R	c.8165C>G	TGACTGGCCT	Class 5	Pathogenic	Class C65	DNA binding domain	0.027	Outside SPiCE Interpretation	CCCAAAAAGTGGCCATTATTGAACTTAGAGATGGGTGGTATG	CATACCACCCATCTCTAAGTTCAATAATGGCCACTTTTTGGG
81	T2722K	c.8165C>A	GTTAGTTGTA	Unclassified	Likely pathogenic	Class C65	DNA binding domain	0.027	Outside SPiCE Interpretation	GATACCCAAAAAGTGGCCATTATTGAACTTAAAGATGGGTGGTATG	CATACCACCCATCTTTAAGTTCAATAATGGCCACTTTTTGGGTATC
82	D2723H	c.8167G>C	GGCTTTTCTT	Class 5	Pathogenic	Class C65	DNA binding domain	0.027	Outside SPiCE Interpretation	AGTGGCCATTATTGAACTTACACATGGGTGGTATGCTG	CAGCATACCACCCATGTGTAAGTTCAATAATGGCCACT
83	D2723E	c.8169T>A	GACTGTCGCG	Unclassified	Conflicting	Class C35	DNA binding domain	0.027	Outside SPiCE Interpretation	GTGGCCATTATTGAACTTACAGAAGGGTGGTATGCT	AGCATACCACCCTTCTGTAAGTTCAATAATGGCCAC
84	G2724W	c.8170G>T	GCTTCCCATG	Unclassified	Likely pathogenic	Class C35	DNA binding domain	0.027	Outside SPiCE Interpretation	GCCATTATTGAACTTACAGATTGGTGGTATGCTGTTAAGG	CCTTAACAGCATACCACCAATCTGTAAGTTCAATAATGGC
85	K2729N	c.8187G>T	GCTTGCGGGC	Class 1	Benign	Class C0	DNA binding domain	0.027	Outside SPiCE Interpretation	AGATGGGTGGTATGCTGTTAATGCCCAGTTAGATC	GATCTAACTGGGCATTAACAGCATACCACCCATCT
86	V2747I	c.8239G>A	TCGCGTTCGG	Unclassified	VUS	Class C0	DNA binding domain	0.027	Outside SPiCE Interpretation	CTTAAAGAATGGCAGACTGACAATTGGTCAGAAGATTATTCTTCA	TGAAGAATAATCTTCTGACCAATTGTCAGTCTGCCATTCTTTAAG
87	G2748D	c.8243G>A	TCCATCGTTT	Class 5	Pathogenic	Class C65	DNA binding domain	0.027	Outside SPiCE Interpretation	GAATGGCAGACTGACAGTTGATCAGAAGATTATTCTTCATG	CATGAAGAATAATCTTCTGATCAACTGTCAGTCTGCCATTC
88	R2842H	c.8525G>A	GGTCTTGGAC	Class 1	Benign	Class C25	DNA binding domain	0.027	Outside SPiCE Interpretation	ATCATCTGGATTATACATATTTCACAATGAAAGAGAGGAAGAAAAGG	CCTTTTCTTCCTCTCTTTCATTGTGAAATATGTATAATCCAGATGAT
89	R2896C	c.8686C>T	ATTTTTTTCT	Unclassified	VUS	Class C0	DNA binding domain	0.027	Outside SPiCE Interpretation	CGTGCACTAACAAGACAGCAAGTTTGTGCTTTGCAAGA	TCTTGCAAAGCACAAACTTGCTGTCTTGTTAGTGCACG
90	V2908G	c.8723T>G	CCGTGTCAGG	Class 2	Likely benign	Class C35	DNA binding domain	0.027	Outside SPiCE Interpretation	AGAGCTTTATGAAGCAGGGAAGAATGCAGCAGACC	GGTCTGCTGCATTCTTCCCTGCTTCATAAAGCTCT
91	A2911E	c.8732C>A	CCATCGCAGC	Unclassified	Pathogenic*	Class C0	DNA binding domain	0.027	Outside SPiCE Interpretation	TGAAGCAGTGAAGAATGAAGCAGACCCAGCTTAC	GTAAGCTGGGTCTGCTTCATTCTTCACTGCTTCA
92	A2911V	c.8732C>T	TCCTGGGTTG	Unclassified	VUS	Class C0	DNA binding domain	0.027	Outside SPiCE Interpretation	TGAAGCAGTGAAGAATGTAGCAGACCCAGCTTAC	GTAAGCTGGGTCTGCTACATTCTTCACTGCTTCA
93	D2913H	c.8737G>C	TTTGTGGCTG	Unclassified	VUS	Class C65	DNA binding domain	0.027	Outside SPiCE Interpretation	TGAAGCAGTGAAGAATGCAGCACACCCAGCTTACC	GGTAAGCTGGGTGTGCTGCATTCTTCACTGCTTCA
94	I2944F	c.8830A>T	AACTCTACCT	Class 1	Benign	Class C0	DNA binding domain	0.027	Outside SPiCE Interpretation	AATGATAAGAAACAAGCTCAGTTCCAGTTGGAAATTAGGAAGG	CCTTCCTAATTTCCAACTGGAACTGAGCTTGTTTCTTATCATT
95	I3044V	c.9130A>G	CTGCTGTGGC	Unclassified	Likely benign	Class C0	DNA binding domain	0.027	Outside SPiCE Interpretation	ACAACTACCGGTTTCAGATGAAGTTTTATTTCAGATTTACCAGCC	GGCTGGTAAATCTGAAATAAAACTTCATCTGAAACCGGTAGTTGT
96	R3052W	c.9154C>T	TCTGTTGACC	Class 5	Pathogenic	Class C65	DNA binding domain	0.027	Outside SPiCE Interpretation	GAAGGGGCTCCCATGGCTGGTAAATCTGAAATAAAA	TTTTATTTCAGATTTACCAGCCATGGGAGCCCCTTC
97	P3054S	c.9160C>T	TTGTTCTGGT	Unclassified	VUS	Class C0	DNA binding domain	0.027	Outside SPiCE Interpretation	CCAGCCACGGGAGTCCCTTCACTTCAG	CTGAAGTGAAGGGACTCCCGTGGCTGG
98	D3095E	c.9285C>A	GGACATCATT	Class 5	Pathogenic	Class C35	DNA binding domain	0.027	Outside SPiCE Interpretation	CCCTTTCGTCTATTTGTCAGAAGAATGTTACAATTTACTGGCA	TGCCAGTAAATTGTAACATTCTTCTGACAAATAGACGAAAGGG
99	E3096K	c.9286G>A	AGGCGTTTCC	Class 2	VUS	Class C0	DNA binding domain	0.027	Outside SPiCE Interpretation	CCCTTTCGTCTATTTGTCAGACAAATGTTACAATTTACTGGCAAT	ATTGCCAGTAAATTGTAACATTTGTCTGACAAATAGACGAAAGGG
100	Y3098H	c.9292T>C	ACTTAGTCAT	Class 1	Benign	Class C0	DNA binding domain	0.027	Outside SPiCE Interpretation	CTTTCGTCTATTTGTCAGACGAATGTCACAATTTACTGGCAATAAA	TTTATTGCCAGTAAATTGTGACATTCGTCTGACAAATAGACGAAAG
101	N3124I	c.9371A>T	TTTTCTTTAT	Class 5	Pathogenic/likely pathogenic	Class C65	DNA binding domain	0.027	Outside SPiCE Interpretation	CATATGTTAATTGCTGCAAGCATCCTCCAGTGGCG	CGCCACTGGAGGATGCTTGCAGCAATTAACATATG
102	I3183V	c.9547A>G	CTTTTTTACT	Unclassified	Conflicting	Class C0	DNA binding domain	0.027	Outside SPiCE Interpretation	CAATGAAGCAGAAAACAAGCTTATGCATGTACTGCATGCAAATGA	TCATTTGCATGCAGTACATGCATAAGCTTGTTTTCTGCTTCATTG
103	N3187K	c.9561T>A	CATTGTGTTT	Unclassified	Likely pathogenic	Class C0	-	0.027	Outside SPiCE Interpretation	CTTATGCATATACTGCATGCAAAAGATCCCAAGTGGTCC	GGACCACTTGGGATCTTTTGCATGCAGTATATGCATAAG
104	S3291C	c.9872C>G	TCTTGTTGGG	Unclassified	VUS	Class C65	TR2 RAD51 binding domain	0.027	Outside SPiCE Interpretation	TAGTCCCATTTGTACATTTGTTTGTCCGGCTGCACA	TGTGCAGCCGGACAAACAAATGTACAAATGGGACTA
105	P3292L	c.9875C>T	GCTGGTCCTC	Class 1	Conflicting	Class C0	TR2 RAD51 binding domain	0.027	Outside SPiCE Interpretation	CATTTGTACATTTGTTTCTCTGGCTGCACAGAAGGCATTTC	GAAATGCCTTCTGTGCAGCCAGAGAAACAAATGTACAAATG
106	S3319F	c.9956C>T	AGGTGGTCAG	Unclassified	VUS	Class C0	-	0.027	Outside SPiCE Interpretation	AACACCCATAAAGAAAAAAGAACTGAATTTTCCTCAGATGACTCC	GGAGTCATCTGAGGAAAATTCAGTTCTTTTTTCTTTATGGGTGTT
107	R3385H	c.10154G>A	ATCATGCCGT	Unclassified	Conflicting	Class C0	-	0.027	Outside SPiCE Interpretation	GATTATCTCAGACTGAAACGACATTGTACTACATCTCTGATCAAA	TTTGATCAGAGATGTAGTACAATGTCGTTTCAGTCTGAGATAATC
108	T3387A	c.10159A>G	CGCACAGCCT	Unclassified	VUS	Class C0	-	0.027	Outside SPiCE Interpretation	CAGACTGAAACGACGTTGTGCTACATCTCTGATCAAAGA	TCTTTGATCAGAGATGTAGCACAACGTCGTTTCAGTCTG
Align-GVGD key domains: PALB2 interaction domain (amino acid residues 10-40), DNA binding domain (2481-3186), TR2 RAD51 binding domain (3269-3305)
* ClinVar classification without assertion criteria
