# Supplementary material for: High-throughput functional evaluation of BRCA2 variants of unknown significance
Source: Nat Commun. 2020 May 22;11:2573. doi: 10.1038/s41467-020-16141-8 (PMC7244490; doi:10.1038/s41467-020-16141-8)
Supplement: Supplementary file 5 — Supplementary Data 2 [file 41467_2020_16141_MOESM5_ESM.xlsx]

## Sheet: ACMG reclassification
Supplementary Data 2. Reclassifications of IARC Class 1/2/4/5 BRCA2 variants by ClinVar, ACMG, and MANO-B method.
Variant	IARC Classification	ClinVar classification	ACMG clasification	MANO-B classification	Type of evidence	ACMG edidence																												Epidemiological data			HDR assay		MANO-B method		HGVS mutation	Align-GVGD	HumanSplicingFinder					Computational predictions
						PVS1	PS1	PS2	PS3	PS4	PM1	PM2	PM3	PM4	PM5	PM6	PP1	PP2	PP3	PP4	PP5	BA1	BS1	BS2	BS3	BS4	BP1	BP2	BP3	BP4	BP5	BP6	BP7	Co-occurrence likelihood	Segregation	GnomAD Exomes	Fold-change	Classification	Score	Classification			New ESS Site	ESE Site Broken	New Donor Site	Broken WT Donor Site	New Acceptor Site	Mutationtaster	Polyphen2Hdiv
R18H	Class 2	Benign	Benign	fClass 3	BS3, BS4, BP4, BP6	-	-	-	-	-	-	-	-	-	-	-	-	-	-	-	-	-	-	-	+	+	-	-	-	+	-	+	-	1.1329	0.0199	2.534e-05	-	-	-1.3827	fClass 3	c.53G>A	Class C0	-	-	-	-	-	polymorphism	0.962
R18C	Class 2	VUS	Likely benign	fClass 1	PM2, BS4, BP2	-	-	-	-	-	-	+	-	-	-	-	-	-	-	-	-	-	-	-	-	+	-	+	-	-	-	-	-	0.009	0.0366	0	-	-	-0.23	fClass 1	c.52C>T	Class C15	-	-	-	-	-	polymorphism	1
Y42C	Class 1	Benign	Benign	fClass 1	BS1, BS3, BS4, BP2, BP6	-	-	-	-	-	-	-	-	-	-	-	-	-	-	-	-	-	+	-	+	+	-	+	-	-	-	+	-	8.9e-11	6.7e-07	0.001609	-	-	-0.642573	fClass 1	c.125A>G	Class C0	-	-	+	-	-	disease causing	0.09
P168T	Class 1	Benign	Likely benign	fClass 1	BS3, BP6	-	-	-	-	-	-	-	-	-	-	-	-	-	-	-	-	-	-	-	+	-	-	-	-	-	-	+	-	0.08128	1	4.225e-05	5.59	neutral	-0.664679	fClass 1	c.502C>A	Class C0	-	-	-	-	-	disease causing	1
S326R	Class 1	Benign	Likely benign	fClass 1	BP2, BP6	-	-	-	-	-	-	-	-	-	-	-	-	-	-	-	-	-	-	-	-	-	-	+	-	-	-	+	-	0.001	-	0.0007933	-	-	-0.436419	fClass 1	c.978C>A	Class C0	+	-	-	-	-	polymorphism	0.004
E462G	Class 1	Benign	Benign	fClass 1	BS3, BS4, BP6	-	-	-	-	-	-	-	-	-	-	-	-	-	-	-	-	-	-	-	+	+	-	-	-	-	-	+	-	0.22909	0.01514	0.0002437	-	-	-0.283713	fClass 1	c.1385A>G	Class C0	-	+	-	-	-	polymorphism	0.998
N588D	Class 2	Likely benign	Uncertain significance	fClass 1	-	-	-	-	-	-	-	-	-	-	-	-	-	-	-	-	-	-	-	-	-	-	-	-	-	-	-	-	-	-	-	2.125e-05	-	-	-0.623685	fClass 1	c.1762A>G	Class C0	-	-	+	-	+	polymorphism	0.255
T598A	Class 2	Benign/Likely benign​	Benign	fClass 1	BS1, BS2, BS4, BP6	-	-	-	-	-	-	-	-	-	-	-	-	-	-	-	-	-	+	-	+	+	-	-	-	-	-	+	-	-	0.000296622	0.002252	5.24	neutral	-0.383952	fClass 1	c.1792A>G	Class C0	-	+	-	-	+	polymorphism	0.01
G602R	Class 1	Benign	Likely benign	fClass 1	BS4, BP6	-	-	-	-	-	-	-	-	-	-	-	-	-	-	-	-	-	-	-	-	+	-	-	-	-	-	+	-	1.479	0.00026	4.446e-05	-	-	-0.194933	fClass 1	c.1804G>A	Class C0	-	-	-	-	+	polymorphism	0.355
L1019V	Class 1	Benign	Likely benign	fClass 2	BS4, BP4, BP6	-	-	-	-	-	-	-	-	-	-	-	-	-	-	-	-	-	-	-	-	+	-	-	-	+	-	+	-	3.46737	0.00066	0.0001144	-	-	-0.817723	fClass 2	c.3055C>G	Class C0	+	+	+	-	-	polymorphism	0.013
S1172L	Class 1	Benign	Likely benign	fClass 2	BS1, BP6	-	-	-	-	-	-	-	-	-	-	-	-	-	-	-	-	-	+	-	+	-	-	-	-	-	-	+	-	0.27542	0.12882	0.001451	4.7	neutral	-1.04606	fClass 2	c.3515C>T	Class C0	+	+	-	-	-	polymorphism	0.97
N1228D	Class 1	Benign	Likely benign	fClass 2	BS4, BP6	-	-	-	-	-	-	-	-	-	-	-	-	-	-	-	-	-	-	-	-	+	-	-	-	-	-	+	-	0.06607	0.00912	2.979e-05	-	-	-1.14037	fClass 2	c.3682A>G	Class C0	+	-	-	-	-	polymorphism	0.896
D1420Y	Class 1	Benign	Likely benign	fClass 1	BS1, BP2, BP6	-	-	-	-	-	-	-	-	-	-	-	-	-	-	-	-	-	+	-	-	-	-	+	-	-	-	+	-	0.001	-	0.006514	-	-	-0.745673	fClass 1	c.4258G>T	Class C0	+	+	-	-	-	polymorphism	0.03
F1524V	Class 1	Benign	Uncertain significance	fClass 1	PP3, BP6	-	-	-	-	-	-	-	-	-	-	-	-	-	+	-	-	-	-	-	-	-	-	-	-	-	-	+	-	0.06607	1.47911	2.118e-05	-	-	-0.778124	fClass 1	c.4570T>G	Class C45	-	-	-	-	-	disease causing	1
K1690N	Class 1	Benign	Uncertain significance	fClass 1	BP6	-	-	-	-	-	-	-	-	-	-	-	-	-	-	-	-	-	-	-	-	-	-	-	-	-	-	+	-	0.29512	1	0.0001813	-	-	0.419135	fClass 1	c.5070A>C	Class C0	+	-	-	-	-	polymorphism	0.989
N1878K	Class 1	Conflicting	Uncertain significance	fClass 1	-	-	-	-	-	-	-	-	-	-	-	-	-	-	-	-	-	-	-	-	-	-	-	-	-	-	-	-	-	1.54916	0.468989	1.281e-05	-	-	-0.11	fClass 1	c.5634C>G	Class C0	-	+	-	-	+	polymorphism	0.015
H1918R	Class 1	Conflicting	Uncertain significance	fClass 3	BP2	-	-	-	-	-	-	-	-	-	-	-	-	-	-	-	-	-	-	-	-	-	-	+	-	-	-	-	-	0.0430271	-	2.115e-05	-	-	-1.48	fClass 3	c.5753A>G	Class C0	-	-	+	-	-	polymorphism	0.001
I1929V	Class 1	Benign	Benign	fClass 1	BS1, BS4, BP2, BP4, BP6	-	-	-	-	-	-	-	-	-	-	-	-	-	-	-	-	-	+	-	-	+	-	+	-	+	-	+	-	0.01175	0.05012	0.0009277	-	-	0.375652	fClass 1	c.5785A>G	Class C0	+	+	-	-	-	polymorphism	0.004
E2020K	Class 2	VUS	Uncertain significance	fClass 2	PM2, BP4	-	-	-	-	-	-	+	-	-	-	-		-	-	-	-	-	-	-	-	-	-	-	-	+	-	-	-	1.07568	0.1762	0	-	-	-0.82	fClass 2	c.6058G>A	Class C0	-	+	-	-	-	polymorphism	0.032
H2074N	Class 1	Benign	Likely benign	fClass 1	BP4, BP6	-	-	-	-	-	-	-	-	-	-	-	-	-	-	-	-	-	-	-	-	-	-	-	-	+	-	+	-	0.48978	1	0.0007275	-	-	-0.309425	fClass 1	c.6220C>A	Class C0	-	+	-	-	-	polymorphism	0.001
K2411T	Class 1	Conflicting	Uncertain significance	fClass 1	BS3	-	-	-	-	-	-	-	-	-	-	-	-	-	-	-	-	-	-	-	+	-	-	-	-	-	-	-	-	0.05754	1	6.335e-05	-	-	-0.461905	fClass 1	c.7232A>C	Class C0	-	-	-	-	-	disease causing	1
R2418G	Class 2	Conflicting	Uncertain significance	fClass 3	PM2, BP4	-	-	-	-	-	-	+	-	-	-	-	-	-	-	-	-	-	-	-	-	-	-	-	-	+	-	-	-	-	-	0	-	-	-1.64273	fClass 3	c.7252A>G	Class C0	+	-	-	-	-	polymorphism	0.037
N2436I	Class 1	Benign	Likely benign	fClass 3	BP2, BP4, BP6	-	-	-	-	-	-	-	-	-	-	-	-	-	-	-	-	-	-	-	+	-	-	+	-	+	-	+	-	0.04786	0.38905	1.267e-05	4.99	neutral	-1.34208	fClass 3	c.7307A>T	Class C0	-	+	-	-	-	polymorphism	0.062
G2508S	Class 4	Conflicting	Uncertain significance	fClass 4	PP3, BS3	-	-	-	-	-	-	-	-	-	-	-	-	-	+	-	-	-	-	-	+	-	-	-	-	-	-	-	-	2.215	-	0.0001689	2.559	neutral	-2.42	fClass 4	c.7522G>A	Class C55	+	-	-	-	+	disease causing	1
T2515I	Class 1	Benign	Likely benign	fClass 2	BS3, BP2, BP6	-	-	-	-	-	-	-	-	-	-	-	-	-	-	-	-	-	-	-	+	-	-	+	-	-	-	+	-	0.00186	0.932	0.0005363	4.15	neutral	-0.864326	fClass 2	c.7544C>T	Class C0	-	+	-	-	-	polymorphism	0.9
T2607P	Class 4	VUS	Uncertain significance	fClass 5	PM2	-	-	-	-	-	-	+	-	-	-	-	-	-	-	-	-	-	-	-	-	-	-	-	-	-	-	-	-	1.02462	-	0	-	-	-2.7	fClass 5	c.7819A>C	Class C35	-	-	-	-	-	disease causing	1
G2609D	Class 4	Likely pathogenic	Pathogenic	fClass 5	PS3, PM2, PP3	-	-	-	+	-	-	+	-	-	-	-	-	-	+	-	-	-	-	-	-	-	-	-	-	-	-	-	-	-	-	0	1.35	pathogenic	-2.80828	fClass 5	c.7826G>A	Class C65	+	+	-	-	-	disease causing	1
W2626C	Class 5	Pathogenic	Pathogenic	fClass 5	PS3, PM2, PP3, PP5	-	-	-	+	-	-	-	-	-	-	-	-	-	+	-	+	-	-	-	-	-	-	-	-	-	-	-	-	2.138	1	4.224e-06	1.16	pathogenic	-2.98085	fClass 5	c.7878G>C	Class C65	-	+	-	-	-	disease causing	1
I2627F	Class 5	Pathogenic	Likely pathogenic	fClass 5	PS3, PP3, PP5	-	-	-	+	-	-	+	-	-	-	-	-	-	+	-	+	-	-	-	-	-	-	-	-	-	-	-	-	1.288	1.995	0	1.01	pathogenic	-3.17308	fClass 5	c.7879A>T	Class C15	-	+	+	-	-	disease causing	1
L2647P	Class 4	Conflicting	Pathogenic	fClass 5	PS3, PM2, PP3	-	-	-	+	-	-	+	-	-	-	-	-	-	+	-	-	-	-	-	-	-	-	-	-	-	-	-	-	1.18	-	0	0.93	pathogenic	-2.5705	fClass 5	c.7940T>C	Class C65	+	+	-	-	-	disease causing	1
L2653P	Class 5	Pathogenic	Pathogenic	fClass 5	PS3, PM2, PP5	-	-	-	+	-	-	+	-	-	-	-	-	-	-	-	+	-	-	-	-	-	-	-	-	-	-	-	-	1.148	0.575	0	0.75	pathogenic	-2.7814	fClass 5	c.7958T>C	Class C65	-	-	-	-	-	disease causing	1
R2659G	Class 5	Conflicting	Likely pathogenic	fClass 5	PS3, PM2, PP1, PP3	-	-	-	+	-	-	+	-	-	-	-	+	-	+	-	-	-	-	-	-	-	-	-	-	-	-	-	-	1.10216	1950	0	1.57	pathogenic	-2.65	fClass 5	c.7975A>G	Class C65	-	+	-	+	-	disease causing	1
S2670L	Class 4	Conflicting	Likely pathogenic	fClass 5	PS3, PM2, PP3	-	-	-	+	-	-	+	-	-	-	-	-	-	+	-	-	-	-	-	-	-	-	-	-	-	-	-	-	1.225	2	0	0.93	pathogenic	-3.08	fClass 5	c.8009C>T	Class C15	+	-	-	-	-	disease causing	1
M2676T	Class 2	Conflicting	Uncertain significance	fClass 1	BS3	-	-	-	-	-	-	-	-	-	-	-	-	-	-	-	-	-	-	-	+	-	-	-	-	-	-	-	-	1.15708	-	1.691e-05	5.9	neutral	-0.492548	fClass 1	c.8027T>C	Class C0	-	+	-	-	-	polymorphism	0.248
L2688P	Class 4	Conflicting	Pathogenic	fClass 5	PS3, PM2, PP3	-	-	-	+	-	-	+	-	-	-	-	-	-	+	-	-	-	-	-	-	-	-	-	-	-	-	-	-	-	-	0	1.02	pathogenic	-2.92036	fClass 5	c.8063T>C	Class C65	+	-	-	-	-	disease causing	1
S2697N	Class 2	Conflicting	Benign	fClass 1	BS3, BS4, BP4	-	-	-	-	-	-	-	-	-	-	-	-	-	-	-	-	-	-	-	+	+	-	-	-	+	-	-	-	1.54916	0.040326	3.379e-05	5.41	neutral	-0.75	fClass 1	c.8090G>A	Class C0	-	-	-	-	-	polymorphism	0.001
A2717S	Class 1	Benign	Benign	fClass 1	BS1, BS3, BP2, BP6	-	-	-	-	-	-	-	-	-	-	-	-	-	-	-	-	-	+	-	+	-	-	+	-	-	-	+	-	0.00128	0.1211	0.00106	4.08	neutral	-0.671671	fClass 1	c.8149G>T	Class C0	-	+	-	-	-	polymorphism	0.955
T2722R	Class 5	Pathogenic	Pathogenic	fClass 5	PS3, PM2, PP3, PP5	-	-	-	+	-	-	+	-	-	-	-	-	-	+	-	+	-	-	-	-	-	-	-	-	-	-	-	-	1.259	10.715	0	1.08	pathogenic	-2.66841	fClass 5	c.8165C>G	Class C65	-	+	-	-	+	disease causing	1
D2723H	Class 5	Pathogenic	Pathogenic	fClass 5	PS3, PM2, PP1, PP3, PP5	-	-	-	+	-	-	+	-	-	-	-	+	-	+	-	+	-	-	-	-	-	-	-	-	-	-	-	-	2	13731	0	1	pathogenic	-2.52288	fClass 5	c.8167G>C	Class C65	-	+	-	-	-	disease causing	1
K2729N	Class 1	Benign	Benign	fClass 2	BS1, BS3, BS4, BP6	-	-	-	-	-	-	-	-	-	-	-	-	-	-	-	-	-	+	-	+	+	-	-	-	-	-	+	-	6.30957	0.04169	0.0007961	3.99	neutral	-0.887247	fClass 2	c.8187G>T	Class C0	+	-	-	-	-	polymorphism	0.998
G2748D	Class 5	Pathogenic	Uncertain significance	fClass 5	PS3, PP5	-	-	-	+	-	-	-	-	-	-	-	-	-	-	-	+	-	-	-	-	-	-	-	-	-	-	-	-	1.445	6.761	8.528e-06	0.68	pathogenic	-2.57294	fClass 5	c.8243G>A	Class C65	-	-	-	-	-	disease causing	1
R2784Q	Class 1	Conflicting	Uncertain significance	fClass 5	PS3, PP3, BS4, BP2	-	-	-	+	-	-	-	-	-	-	-	-	-	+	-	-	-	-	-	-	+	-	+	-	-	-	-	-	0.04859	0.000106872	1.266e-05	1.27	pathogenic	-2.74	fClass 5	c.8351G>A	Class C35	-	-	-	-	+	disease causing	1
R2842H	Class 1	Benign	Uncertain significance	fClass 3	BP2, BP6	-	-	-	-	-	-	-	-	-	-	-	-	-	-	-	-	-	-	-	-	-	-	-	-	-	-	+	-	0.05888	0.07586	6.34e-05	2.36	indeterminate	-2.02348	fClass 3	c.8525G>A	Class C25	-	-	-	-	-	disease causing	1
V2908G	Class 2	Likely benign	Uncertain significance	fClass 4	PP3, BS3	-	-	-	-	-	-	-	-	-	-	-	-	-	+	-	-	-	-	-	+	-	-	-	-	-	-	-	-	0.05754	1	1.689e-05	2.44	neutral	-2.29878	fClass 4	c.8723T>G	Class C35	+	+	+	-	-	disease causing	1
I2944F	Class 1	Benign	Benign	fClass 1	BS1, BS3, BP6	-	-	-	-	-	-	-	-	-	-	-	-	-	-	-	-	-	+	-	+	-	-	-	-	-	-	+	-	-	-	0.002928	4.72	neutral	-0.680181	fClass 1	c.8830A>T	Class C0	+	+	-	-	-	disease causing	0.986
Y3035S	Class 2	Conflicting	Uncertain significance	fClass 1	-	-	-	-	-	-	-	-	-	-	-	-	-	-	-	-	-	-	-	-	-	-	-	-	-	-	-	-	-	1.6664	1.07077	5.107e-05	2.32	indeterminate	-0.63	fClass 1	c.9104A>C	Class C55	-	-	-	-	-	disease causing	1
R3052W	Class 5	Pathogenic	Likely pathogenic	fClass 5	PS3, PP1, PP3, PP5	-	-	-	+	-	-	-	-	-	-	-	+	-	+	-	+	-	-	-	-	-	-	-	-	-	-	-	-	1.48	3981	1.268e-05	0.86	pathogenic	-2.9081	fClass 5	c.9154C>T	Class C65	+	+	-	-	-	disease causing	1
D3095E	Class 5	Pathogenic	Likely pathogenic	fClass 5	PS3, PP3, PP5	-	-	-	+	-	-	-	-	-	-	-	-	-	+	-	+	-	-	-	-	-	-	-	-	-	-	-	-	1.66	0.427	4.233e-06	1.07	pathogenic	-3.0048	fClass 5	c.9285C>A	Class C35	-	-	-	-	+	disease causing	1
E3096K	Class 2	VUS	Uncertain significance	fClass 1	-	-	-	-	-	-	-	-	-	-	-	-	-	-	-	-	-	-	-	-	-	-	-	-	-	-	-	-	-	-	-	4.233e-06	-	-	0	fClass 1	c.9286G>A	Class C0	-	+	-	-	-	disease causing	1
Y3098H	Class 1	Benign	Likely benign	fClass 1	BS3, BP4, BP6	-	-	-	-	-	-	-	-	-	-	-	-	-	-	-	-	-	-	-	+	-	-	-	-	+	-	+	-	0.195	5.012	0.0002919	5.64	neutral	-0.760229	fClass 1	c.9292T>C	Class C0	-	-	-	-	-	polymorphism	0
N3124I	Class 5	Pathogenic/likely pathogenic	Likely pathogenic	fClass 5	PS3, PP1, PP3	-	-	-	+	-	-	-	-	-	-	-	+	-	+	-	-	-	-	-	-	-	-	-	-	-	-	-	-	2.07408	402919	4.223e-06	0.92	pathogenic	-3.18274	fClass 5	c.9371A>T	Class C65	-	+	-	-	-	disease causing	1
P3292L	Class 1	Conflicting	Uncertain significance	fClass 1	PP3	-	-	-	-	-	-	-	-	-	-	-	-	-	+	-	-	-	-	-	-	-	-	-	-	-	-	-	-	0.0590247	0.704751	7.184e-05	-	-	-0.4	fClass 1	c.9875C>T	Class C0	+	+	-	-	-	disease causing	0.999
Wild-type	Class 1	Benign	Benign	fClass 1	BA1, BS3, BP4, BP6	-	-	-	-	-	-	-	-	-	-	-	-	-	-	-	-	+	-	-	+	-	-	-	-	+	-	+	-	-	-	0.9949	4.46	neutral	0	fClass 1	-	Class C0	-	-	-	-	-	polymorphism	-
Empty-vector	Class 5	Pathogenic	Pathogenic	fClass 5	PVS1, PS3, PP5	+	-	-	+	-	-	-	-	-	-	-	-	-	-	-	+	-	-	-	-	-	-	-	-	-	-	-	-	-	-	-	-	-	-2.53574	fClass 5	-	Non-sense	-	-	-	-	-	-	-
K485X	Class 5	Pathogenic	Pathogenic	fClass 5	PVS1, PS3, PP5	+	-	-	+	-	-	-	-	-	-	-	-	-	-	-	+	-	-	-	-	-	-	-	-	-	-	-	-	-	-	-	-	-	-3.02779	fClass 5	c.1453A>T	Non-sense	+	+	-	-	-	-	-
L997X	Class 5	Pathogenic	Pathogenic	fClass 5	PVS1, PS3, PP5	+	-	-	+	-	-	-	-	-	-	-	-	-	-	-	+	-	-	-	-	-	-	-	-	-	-	-	-	-	-	-	-	-	-3.49638	fClass 5	c.2990T>A	Non-sense	-	-	-	-	-	-	-
Q1502X	Class 5	Pathogenic	Pathogenic	fClass 5	PVS1, PS3, PP5	+	-	-	+	-	-	-	-	-	-	-	-	-	-	-	+	-	-	-	-	-	-	-	-	-	-	-	-	-	-	-	-	-	-2.98758	fClass 5	c.4504C>T	Non-sense	-	+	-	-	-	-	-
K1984X	Class 5	Pathogenic	Pathogenic	fClass 5	PVS1, PS3, PP5	+	-	-	+	-	-	-	-	-	-	-	-	-	-	-	+	-	-	-	-	-	-	-	-	-	-	-	-	-	-	-	-	-	-2.96462	fClass 5	c.5950A>T	Non-sense	-	+	-	-	-	-	-
C2535X	Class 5	Pathogenic	Pathogenic	fClass 4	PVS1, PS3, PP5	+	-	-	+	-	-	-	-	-	-	-	-	-	-	-	+	-	-	-	-	-	-	-	-	-	-	-	-	-	-	-	-	-	-2.17506	fClass 4	c.7604_7605delinsAG	Non-sense	-	-	-	-	-	-	-
N3187K	Unclassified	Likely pathogenic	Uncertain significance	fClass 1	PM2, PM6, BS3	-	-	-	-	-	-	+	-	-	-	+	-	-	-	-	-	-	-	-	+	-	-	-	-	-	-	-	-	-	-	0	5.22	neutral	-0.074886	fClass 1	c.9561T>A	Class C0	+	-	-	-	-	polymorphism	0.111
PP3, BP4, deleterious threshold: PolyPhen-2 score > 0.15, Align-GVGD class > C15, SIFT score < 0.05, PROVEAN score < -2.5
BP2, neutral likelihood threshold:Co-occurrence < 0.053
BS4, neutral likelihood threshold: Segregation < 0.053
PP1, deleteriousl likelihood threshold: Segregation > 18.7
BS1, Maximal expected allele frequency for a non-common pathogenic BRCA2 variant: 0.075%
PS3, BS3: based on HDR assays
[truncated: 2 more columns]
