# Supplementary material for: High-throughput functional evaluation of BRCA2 variants of unknown significance
Source: Nat Commun. 2020 May 22;11:2573. doi: 10.1038/s41467-020-16141-8 (PMC7244490; doi:10.1038/s41467-020-16141-8)
Supplement: Supplementary file 6 — Supplementary Data 3 [file 41467_2020_16141_MOESM6_ESM.xlsx]

## Sheet: Information of 244 variants
Supplementary Data 3. Information of 244 variants and the empty vector.
#	Variant	HGVS mutation	Barcode	IARC classification	Align-GVGD Classification From Human To Sea Urchin	Align-GVGD key domains	SPiCE splice abberation probability	SPiCE interpretation	Mutagenesis primer-forward	Mutagenesis primer-reverse
1	Wild-type	-	TCGTTTGTCT	Class 1	Class C0	-	-	-	-	-
2	Empty-vector	-	GTGTGGTGGG	Class 5	Non-sense	-	-	-	-	-
3	R18H	c.53G>A	ATCGTATTTC	Class 2	Class C0	PALB2 interaction domain	0.027	Outside SPiCE Interpretation	CATTTTTTGAAATTTTTAAGACACACTGCAACAAAGCAGATTTAGGACC	GGTCCTAAATCTGCTTTGTTGCAGTGTGTCTTAAAAATTTCAAAAAATG
4	K21R	c.62A>G	TCTGCGATTC	Unclassified	Class C0	PALB2 interaction domain	0.027	Outside SPiCE Interpretation	TTTGAAATTTTTAAGACACGCTGCAACAGAGCAGATTTAGGACC	GGTCCTAAATCTGCTCTGTTGCAGCGTGTCTTAAAAATTTCAAA
5	W31C	c.93G>T	TCTTTATGGT	Unclassified	Class C65	PALB2 interaction domain	0.027	Outside SPiCE Interpretation	TTAGGACCAATAAGTCTTAATTGTTTTGAAGAACTTTCTTCAGAAGC	GCTTCTGAAGAAAGTTCTTCAAAACAATTAAGACTTATTGGTCCTAA
6	P41L	c.122C>T	CCTTGTGCAT	Unclassified	Class C0	-	0.027	Outside SPiCE Interpretation	CTTTCTTCAGAAGCTCCACTCTATAATTCTGAACCTGCA	TGCAGGTTCAGAATTATAGAGTGGAGCTTCTGAAGAAAG
7	Y42C	c.125A>G	GGGCGGTTGT	Class 1	Class C0	-	0.027	Outside SPiCE Interpretation	TTCAGAAGCTCCACCCTGTAATTCTGAACCTGCAG	CTGCAGGTTCAGAATTACAGGGTGGAGCTTCTGAA
8	N55S	c.164A>G	TTCCTTTACT	Unclassified	Class C0	-	0.027	Outside SPiCE Interpretation	GCAGAAGAATCTGAACATAAAAACAGCAATTACGAACCAAACCTATTTAA	TTAAATAGGTTTGGTTCGTAATTGCTGTTTTTATGTTCAGATTCTTCTGC
9	P59A	c.175C>G	ATGGGACTTG	Unclassified	Class C0	-	0.027	Outside SPiCE Interpretation	TGAACATAAAAACAACAATTACGAAGCAAACCTATTTAAAACTCCACAAAG	CTTTGTGGAGTTTTAAATAGGTTTGCTTCGTAATTGTTGTTTTTATGTTCA
10	N108S	c.323A>G	ATTCTGTTTC	Unclassified	Class C0	-	0.027	Outside SPiCE Interpretation	ATTAGATAAATTCAAATTAGACTTAGGAAGGAGTGTTCCCAATAGTAGAC	GTCTACTATTGGGAACACTCCTTCCTAAGTCTAATTTGAATTTATCTAAT
11	Q147R	c.440A>G	CGCCTGACGT	Unclassified	Class C0	-	0.027	Outside SPiCE Interpretation	TGAAAGTCCTGTTGTTCTACGATGTACACATGTAACACCAC	GTGGTGTTACATGTGTACATCGTAGAACAACAGGACTTTCA
12	D156G	c.467A>G	GCACTTTCTA	Unclassified	Class C0	-	0.027	Outside SPiCE Interpretation	CATGTAACACCACAAAGAGGTAAGTCAGTGGTATGTGGG	CCCACATACCACTGACTTACCTCTTTGTGGTGTTACATG
13	V159E	c.476T>A	TGGCCGGTGC	Unclassified	Class C0	-	0.007	low	CCACAAAGAGATAAGTCAGAGGTATGTGGGAGTTTGTTT	AAACAAACTCCCACATACCTCTGACTTATCTCTTTGTGG
14	P168T	c.502C>A	GGTACCTCGT	Class 1	Class C0	-	0.027	Outside SPiCE Interpretation	TGGGAGTTTGTTTCATACAACAAAGTTTGTGAAGGGTCG	CGACCCTTCACAAACTTTGTTGTATGAAACAAACTCCCA
15	V208G	c.623T>G	TTTGCTCGTT	Unclassified	Class C15	-	0.027	Outside SPiCE Interpretation	CCACCCTTAGTTCTACTGGGCTCATAGTCAGAAATGA	TCATTTCTGACTATGAGCCCAGTAGAACTAAGGGTGG
16	F266L	c.796T>C	TAGCCTCTGC	Unclassified	Class C0	-	0.023	Outside SPiCE Interpretation	GAAGCTGCAAGTCATGGACTTGGAAAAACATCAGGGA	TCCCTGATGTTTTTCCAAGTCCATGACTTGCAGCTTC
17	R324T	c.971G>C	GTTGAGGTTG	Unclassified	Class C0	-	0.027	Outside SPiCE Interpretation	TCTAAATGTAGAACAAAAAATCTACAAAAAGTAACAACTAGCAAGACTAGGAAAAA	TTTTTCCTAGTCTTGCTAGTTGTTACTTTTTGTAGATTTTTTGTTCTACATTTAGA
18	S326R	c.978C>A	TTGAATGTCC	Class 1	Class C0	-	0.027	Outside SPiCE Interpretation	CAAAAAATCTACAAAAAGTAAGAACTAGAAAGACTAGGAAAAAAATTTTCCATGAAG	CTTCATGGAAAATTTTTTTCCTAGTCTTTCTAGTTCTTACTTTTTGTAGATTTTTTG
19	S445Y	c.1334C>A	TAGGTGGTCC	Unclassified	Class C0	-	0.027	Outside SPiCE Interpretation	AAGATTTTCTTACTTCAGAGAATTATTTGCCACGTATTTCTAGCCT	AGGCTAGAAATACGTGGCAAATAATTCTCTGAAGTAAGAAAATCTT
20	E462G	c.1385A>G	TGGCTCGGGC	Class 1	Class C0	-	0.027	Outside SPiCE Interpretation	CAGAGAAGCCATTAAATGAGGGAACAGTGGTAAATAAGAGAGA	TCTCTCTTATTTACCACTGTTCCCTCATTTAATGGCTTCTCTG
21	N588D	c.1762A>G	TGGCGAGAGG	Class 2	Class C0	-	0.027	Outside SPiCE Interpretation	GGTTTAATATCCACTTTGAAAAAGAAAACAGATAAGTTTATTTATGCTATACATGATGAA	TTCATCATGTATAGCATAAATAAACTTATCTGTTTTCTTTTTCAAAGTGGATATTAAACC
22	H595Y	c.1783C>T	TGATGTCCGC	Unclassified	Class C0	-	0.027	Outside SPiCE Interpretation	CCACTTTGAAAAAGAAAACAAATAAGTTTATTTATGCTATATATGATGAAACATCTTATAAAGG	CCTTTATAAGATGTTTCATCATATATAGCATAAATAAACTTATTTGTTTTCTTTTTCAAAGTGG
23	T598A	c.1792A>G	GTGTCTGTTG	Class 2	Class C0	-	0.027	Outside SPiCE Interpretation	ATAAGTTTATTTATGCTATACATGATGAAGCATCTTATAAAGGAAAAAAAATACCGAAAG	CTTTCGGTATTTTTTTTCCTTTATAAGATGCTTCATCATGTATAGCATAAATAAACTTAT
24	Y600C	c.1799A>G	TTATTAATGA	Unclassified	Class C0	-	0.027	Outside SPiCE Interpretation	TTATGCTATACATGATGAAACATCTTGTAAAGGAAAAAAAATACCGAAAGACC	GGTCTTTCGGTATTTTTTTTCCTTTACAAGATGTTTCATCATGTATAGCATAA
25	G602R	c.1804G>A	TCTCCCGACC	Class 1	Class C0	-	0.027	Outside SPiCE Interpretation	TGCTATACATGATGAAACATCTTATAAAAGAAAAAAAATACCGAAAGACCAAAAATC	GATTTTTGGTCTTTCGGTATTTTTTTTCTTTTATAAGATGTTTCATCATGTATAGCA
26	G602V	c.1805G>T	TTCTTTGTCA	Unclassified	Class C0	-	0.027	Outside SPiCE Interpretation	GCTATACATGATGAAACATCTTATAAAGTAAAAAAAATACCGAAAGACCAAAAATCA	TGATTTTTGGTCTTTCGGTATTTTTTTTACTTTATAAGATGTTTCATCATGTATAGC
27	E747G	c.2240A>G	CTGGGACATC	Unclassified	Class C0	-	0.027	Outside SPiCE Interpretation	CCAGTACAACATTCAAAAGTGGGATACAGTGATACTGACTTTCAA	TTGAAAGTCAGTATCACTGTATCCCACTTTTGAATGTTGTACTGG
28	S755C	c.2264C>G	TGCCTAGTTT	Unclassified	Class C0	-	0.027	Outside SPiCE Interpretation	AAAAGACTTTTCTGGCATTGAAAGTCAGTATCACTGTATTCCACT	AGTGGAATACAGTGATACTGACTTTCAATGCCAGAAAAGTCTTTT
29	N854S	c.2561A>G	ACCGGTCAGC	Unclassified	Class C0	-	0.027	Outside SPiCE Interpretation	CAAGAAAGGTACAATTCAACCAAAGCACAAATCTAAGAGTAATCCAAA	TTTGGATTACTCTTAGATTTGTGCTTTGGTTGAATTGTACCTTTCTTG
30	L1019V	c.3055C>G	ACTTGGAATC	Class 1	Class C0	-	0.027	Outside SPiCE Interpretation	CAGCTTCAAATAAGGAAATCAAGGTCTCTGAACATAACATTAAGAAG	CTTCTTAATGTTATGTTCAGAGACCTTGATTTCCTTATTTGAAGCTG
31	S1074C	c.3220A>T	AATAGGTTTT	Unclassified	Class C0	-	0.027	Outside SPiCE Interpretation	TACTGTATCTGCACATTTACAGTGTAGTGTAGTTGTTTCTGATTG	CAATCAGAAACAACTACACTACACTGTAAATGTGCAGATACAGTA
32	I1167V	c.3499A>G	CTCTTGGGGG	Unclassified	Class C0	-	0.027	Outside SPiCE Interpretation	GATGCTGATCTTCATGTCGTAATGAATGCCCCATCGA	TCGATGGGGCATTCATTACGACATGAAGATCAGCATC
33	M1168I	c.3504G>T	TGTGTGTTCA	Unclassified	Class C0	-	0.027	Outside SPiCE Interpretation	GAGATGCTGATCTTCATGTCATAATTAATGCCCCATCGAT	ATCGATGGGGCATTAATTATGACATGAAGATCAGCATCTC
34	A1170V	c.3509C>T	TTCAGGCCCA	Unclassified	Class C0	-	0.027	Outside SPiCE Interpretation	CTTCATGTCATAATGAATGTCCCATCGATTGGTCAGGTA	TACCTGACCAATCGATGGGACATTCATTATGACATGAAG
35	S1172L	c.3515C>T	TTTAGTCGGC	Class 1	Class C0	-	0.027	Outside SPiCE Interpretation	TCATAATGAATGCCCCATTGATTGGTCAGGTAGACAG	CTGTCTACCTGACCAATCAATGGGGCATTCATTATGA
36	N1228D	c.3682A>G	TTTGCTTTTG	Class 1	Class C0	-	0.027	Outside SPiCE Interpretation	GCTCATGGCACAAAACTGGATGTTTCTACTGAAGCTC	GAGCTTCAGTAGAAACATCCAGTTTTGTGCCATGAGC
37	R1329S	c.3987A>T	CTGCATTGTA	Unclassified	Class C0	-	0.027	Outside SPiCE Interpretation	ATAACAAATATACTGCTGCCAGTAGTAATTCTCATAACTTAGAATTTGATG	CATCAAATTCTAAGTTATGAGAATTACTACTGGCAGCAGTATATTTGTTAT
38	D1420Y	c.4258G>T	TCGCTAGGGG	Class 1	Class C0	-	0.027	Outside SPiCE Interpretation	ACTGCTACTAAAACGGAGCAAAATATAAAATATTTTGAGACTTCTGATAC	GTATCAGAAGTCTCAAAATATTTTATATTTTGCTCCGTTTTAGTAGCAGT
39	F1524V	c.4570T>G	CCGCACATTC	Class 1	Class C45	-	0.027	Outside SPiCE Interpretation	AACCTACTCTGTTGGGTGTTCATACAGCTAGCGGG	CCCGCTAGCTGTATGAACACCCAACAGAGTAGGTT
40	K1530N	c.4590A>T	GTTGGGGGTG	Unclassified	Class C0	-	0.027	Outside SPiCE Interpretation	GTTTTCATACAGCTAGCGGGAATAAAGTTAAAATTGCAAAGGAATC	GATTCCTTTGCAATTTTAACTTTATTCCCGCTAGCTGTATGAAAAC
41	V1532F	c.4594G>T	TTATCTCAGT	Unclassified	Class C0	-	0.027	Outside SPiCE Interpretation	TTCATACAGCTAGCGGGAAAAAATTTAAAATTGCAAAGGAATCTTTG	CAAAGATTCCTTTGCAATTTTAAATTTTTTCCCGCTAGCTGTATGAA
42	K1690N	c.5070A>C	ACGCGGATTG	Class 1	Class C0	-	0.027	Outside SPiCE Interpretation	CAGACTTCATTACTTGAAGCAAACAAATGGCTTAGAGAAGGAATATT	AATATTCCTTCTCTAAGCCATTTGTTTGCTTCAAGTAATGAAGTCTG
43	E1695V	c.5084A>T	GATCATTGCG	Unclassified	Class C15	-	0.027	Outside SPiCE Interpretation	TTGAAGCAAAAAAATGGCTTAGAGTAGGAATATTTGATGGTCAACC	GGTTGACCATCAAATATTCCTACTCTAAGCCATTTTTTTGCTTCAA
44	G1696V	c.5087G>T	TCGTGTCCCC	Unclassified	Class C0	-	0.027	Outside SPiCE Interpretation	AGCAAAAAAATGGCTTAGAGAAGTAATATTTGATGGTCAACCAGAAA	TTTCTGGTTGACCATCAAATATTACTTCTCTAAGCCATTTTTTTGCT
45	D1699N	c.5095G>A	CGTGGTTAAG	Unclassified	Class C0	-	0.027	Outside SPiCE Interpretation	CAAAAAAATGGCTTAGAGAAGGAATATTTAATGGTCAACCAGAAAG	CTTTCTGGTTGACCATTAAATATTCCTTCTCTAAGCCATTTTTTTG
46	D1728N	c.5182G>A	GATCGACCGC	Unclassified	Class C0	-	0.027	Outside SPiCE Interpretation	GAAAATAATTCAAACAGTACTATAGCTGAAAATAACAAAAATCATCTCTCCGAA	TTCGGAGAGATGATTTTTGTTATTTTCAGCTATAGTACTGTTTGAATTATTTTC
47	D1737V	c.5210A>T	CTCGTCGGCG	Unclassified	Class C0	-	0.027	Outside SPiCE Interpretation	AAAAATCATCTCTCCGAAAAACAAGTTACTTATTTAAGTAACAGTAGCATG	CATGCTACTGTTACTTAAATAAGTAACTTGTTTTTCGGAGAGATGATTTTT
48	N1878K	c.5634C>G	TGCGGGCCTA	Class 1	Class C0	-	0.027	Outside SPiCE Interpretation	ACAGTTTCAGTAAAGTAATTAAGGAAAACAAGGAGAATAAATCAAAAATTTGCC	GGCAAATTTTTGATTTATTCTCCTTGTTTTCCTTAATTACTTTACTGAAACTGT
49	H1918R	c.5753A>G	GCATTATGGT	Class 1	Class C0	-	0.027	Outside SPiCE Interpretation	GAATGTCAGCAAAAACCTTACGTGAATGCGTGCTACATTCATC	GATGAATGTAGCACGCATTCACGTAAGGTTTTTGCTGACATTC
50	S1970L	c.5909C>T	CGGAGGACGT	Unclassified	Class C0	-	0.027	Outside SPiCE Interpretation	GAAGCTTCATAAGTCAGTCTTATCTGCAAATACTTGTGGGA	TCCCACAAGTATTTGCAGATAAGACTGACTTATGAAGCTTC
51	E2020K	c.6058G>A	CGGTGGCCTC	Class 2	Class C0	-	0.027	Outside SPiCE Interpretation	TTTCCAAAGTATTGTTTAAAAGTAACAAACATTCAGACCAGCTCACA	TGTGAGCTGGTCTGAATGTTTGTTACTTTTAAACAATACTTTGGAAA
52	H2074N	c.6220C>A	GGTGTCGCGT	Class 1	Class C0	-	0.027	Outside SPiCE Interpretation	AGCAAGTTTCCATTTTAGAAAGTTCCTTAAACAAAGTTAAGGGAGTG	CACTCCCTTAACTTTGTTTAAGGAACTTTCTAAAATGGAAACTTGCT
53	K2075N	c.6225A>C	GTCGTTCAGT	Unclassified	Class C0	-	0.027	Outside SPiCE Interpretation	ATTTTAGAAAGTTCCTTACACAACGTTAAGGGAGTGTTAGAGGAATT	AATTCCTCTAACACTCCCTTAACGTTGTGTAAGGAACTTTCTAAAAT
54	V2138D	c.6413T>A	TTCTTAGGAG	Unclassified	Class C0	-	0.027	Outside SPiCE Interpretation	GTAAAGAATTTAAATTATCAAATAACTTAAATGATGAAGGTGGTTCTTCAGAAAATAATC	GATTATTTTCTGAAGAACCACCTTCATCATTTAAGTTATTTGATAATTTAAATTCTTTAC
55	H2324R	c.6971A>G	TGTGGGATGG	Unclassified	Class C0	-	0.027	Outside SPiCE Interpretation	GATCGAAGATTGTTTATGCATCGTGTTTCTTTAGAGCCGATTACC	GGTAATCGGCTCTAAAGAAACACGATGCATAAACAATCTTCGATC
56	P2329L	c.6986C>T	TTCATAGTTT	Unclassified	Class C0	-	0.027	Outside SPiCE Interpretation	GCATCATGTTTCTTTAGAGCTGATTACCTGTGTACCCTTTC	GAAAGGGTACACAGGTAATCAGCTCTAAAGAAACATGATGC
57	R2336G	c.7006C>G	CGTACTTGGA	Unclassified	Class C0	-	0.087	low	CGATTACCTGTGTACCCTTTGGCACAACTAAGGAAC	GTTCCTTAGTTGTGCCAAAGGGTACACAGGTAATCG
58	T2337A	c.7009A>G	CTTTGTGGTC	Unclassified	Class C0	-	0.017	low	CCTGTGTACCCTTTCGCGCAACTAAGGAACGTCAA	TTGACGTTCCTTAGTTGCGCGAAAGGGTACACAGG
59	K2411T	c.7232A>C	TAGCGTGTGA	Class 1	Class C0	-	0.027	Outside SPiCE Interpretation	CAACCAAAGTCTTTGTTCCACCTTTTACAACTAAATCACATTTTCACAG	CTGTGAAAATGTGATTTAGTTGTAAAAGGTGGAACAAAGACTTTGGTTG
60	T2412A	c.7234A>G	TGCGGTTTTC	Unclassified	Class C0	-	0.027	Outside SPiCE Interpretation	CAAAGTCTTTGTTCCACCTTTTAAAGCTAAATCACATTTTCACAGAGTTG	CAACTCTGTGAAAATGTGATTTAGCTTTAAAAGGTGGAACAAAGACTTTG
61	T2412I	c.7235C>T	GGCAGTGGTA	Unclassified	Class C0	-	0.027	Outside SPiCE Interpretation	CCAAAGTCTTTGTTCCACCTTTTAAAATTAAATCACATTTTCACAGAGTTG	CAACTCTGTGAAAATGTGATTTAATTTTAAAAGGTGGAACAAAGACTTTGG
62	R2418G	c.7252A>G	GGCTTGAATG	Class 2	Class C0	-	0.027	Outside SPiCE Interpretation	CTTTTAAAACTAAATCACATTTTCACGGAGTTGAACAGTGTGTTAGGAATATT	AATATTCCTAACACACTGTTCAACTCCGTGAAAATGTGATTTAGTTTTAAAAG
63	N2436I	c.7307A>T	AAAAACATTG	Class 1	Class C0	-	0.027	Outside SPiCE Interpretation	GGAAAACAGACAAAAGCAAATCATTGATGGACATGGCTCTG	CAGAGCCATGTCCATCAATGATTTGCTTTTGTCTGTTTTCC
64	Y2601C	c.7802A>G	AGCTGAGATT	Unclassified	Class C65	DNA binding domain	0.027	Outside SPiCE Interpretation	TGGAAAGGCTGGAAAAGAAGAATTTTGTAGGGCTCTGTGTG	CACACAGAGCCCTACAAAATTCTTCTTTTCCAGCCTTTCCA
65	L2604P	c.7811T>C	GCACCCGCTG	Unclassified	Class C35	DNA binding domain	0.027	Outside SPiCE Interpretation	AGAATTTTATAGGGCTCCGTGTGACACTCCAGGTG	CACCTGGAGTGTCACACGGAGCCCTATAAAATTCT
66	G2609D	c.7826G>A	TTATAAGGTG	Class 4	Class C65	DNA binding domain	0.027	Outside SPiCE Interpretation	TCTGTGTGACACTCCAGATGTGGATCCAAAGCTTA	TAAGCTTTGGATCCACATCTGGAGTGTCACACAGA
67	N2622S	c.7865A>G	AACAGTTTCA	Unclassified	Class C45	DNA binding domain	0.027	Outside SPiCE Interpretation	AAAGCTTATTTCTAGAATTTGGGTTTATAGTCACTATAGATGGATCATATGG	CCATATGATCCATCTATAGTGACTATAAACCCAAATTCTAGAAATAAGCTTT
68	H2623R	c.7868A>G	TTTTGTCAGG	Unclassified	Class C25	DNA binding domain	0.027	Outside SPiCE Interpretation	ATTTCTAGAATTTGGGTTTATAATCGCTATAGATGGATCATATGGAAACTG	CAGTTTCCATATGATCCATCTATAGCGATTATAAACCCAAATTCTAGAAAT
69	W2626R	c.7876T>A	GTGCATCTGT	Unclassified	Class C65	DNA binding domain	0.027	Outside SPiCE Interpretation	TAGAATTTGGGTTTATAATCACTATAGAAGGATCATATGGAAACTGG	CCAGTTTCCATATGATCCTTCTATAGTGATTATAAACCCAAATTCTA
70	W2626C	c.7878G>C	TGTTTATTTT	Class 5	Class C65	DNA binding domain	0.027	Outside SPiCE Interpretation	GGTTTATAATCACTATAGATGCATCATATGGAAACTGGCAGCT	AGCTGCCAGTTTCCATATGATGCATCTATAGTGATTATAAACC
71	I2627V	c.7879A>G	GCCGGGCTGG	Unclassified	Class C25	DNA binding domain	0.027	Outside SPiCE Interpretation	GGTTTATAATCACTATAGATGGGTCATATGGAAACTGGCAGCTAT	ATAGCTGCCAGTTTCCATATGACCCATCTATAGTGATTATAAACC
72	P2639L	c.7916C>T	TTTACGTCTT	Unclassified	Class C65	DNA binding domain	0.027	Outside SPiCE Interpretation	CAGCTATGGAATGTGCCTTTCTTAAGGAATTTGCTAATAGATG	CATCTATTAGCAAATTCCTTAAGAAAGGCACATTCCATAGCTG
73	E2663K	c.7987G>A	CGCTGGGCCT	Unclassified	Class C55	DNA binding domain	0.027	Outside SPiCE Interpretation	CAACTAAAATACAGATATGATACGAAAATTGATAGAAGCAGAAGATCGG	CCGATCTTCTGCTTCTATCAATTTTCGTATCATATCTGTATTTTAGTTG
74	I2664M	c.7992T>G	GGTTTTGTTA	Unclassified	Class C0	DNA binding domain	0.027	Outside SPiCE Interpretation	ATACAGATATGATACGGAAATGGATAGAAGCAGAAGATCGGC	GCCGATCTTCTGCTTCTATCCATTTCCGTATCATATCTGTAT
75	M2676T	c.8027T>C	CCTCTCTTAG	Class 2	Class C0	DNA binding domain	0.027	Outside SPiCE Interpretation	AGCAGAAGATCGGCTATAAAAAAGATAACGGAAAGGGATGACAC	GTGTCATCCCTTTCCGTTATCTTTTTTATAGCCGATCTTCTGCT
76	L2688P	c.8063T>C	TGAAGGCGGC	Class 4	Class C65	DNA binding domain	0.027	Outside SPiCE Interpretation	CAGCTGCAAAAACACTTGTTCCCTGTGTTTCTGACATAATTTC	GAAATTATGTCAGAAACACAGGGAACAAGTGTTTTTGCAGCTG
77	S2697N	c.8090G>A	CGCTCCCGGC	Class 2	Class C0	DNA binding domain	0.027	Outside SPiCE Interpretation	GTTCTCTGTGTTTCTGACATAATTTCATTGAACGCAAATATATCTGAA	TTCAGATATATTTGCGTTCAATGAAATTATGTCAGAAACACAGAGAAC
78	A2717S	c.8149G>T	GTCTTGATTT	Class 1	Class C0	DNA binding domain	0.027	Outside SPiCE Interpretation	AGTGCAGATACCCAAAAAGTGTCCATTATTGAACTTACAGATG	CATCTGTAAGTTCAATAATGGACACTTTTTGGGTATCTGCACT
79	L2721H	c.8162T>A	GTTTCAGATG	Unclassified	Class C25	DNA binding domain	0.027	Outside SPiCE Interpretation	AAGTGGCCATTATTGAACATACAGATGGGTGGTATGC	GCATACCACCCATCTGTATGTTCAATAATGGCCACTT
80	T2722R	c.8165C>G	TGACTGGCCT	Class 5	Class C65	DNA binding domain	0.027	Outside SPiCE Interpretation	CCCAAAAAGTGGCCATTATTGAACTTAGAGATGGGTGGTATG	CATACCACCCATCTCTAAGTTCAATAATGGCCACTTTTTGGG
81	T2722K	c.8165C>A	GTTAGTTGTA	Unclassified	Class C65	DNA binding domain	0.027	Outside SPiCE Interpretation	GATACCCAAAAAGTGGCCATTATTGAACTTAAAGATGGGTGGTATG	CATACCACCCATCTTTAAGTTCAATAATGGCCACTTTTTGGGTATC
82	D2723H	c.8167G>C	GGCTTTTCTT	Class 5	Class C65	DNA binding domain	0.027	Outside SPiCE Interpretation	AGTGGCCATTATTGAACTTACACATGGGTGGTATGCTG	CAGCATACCACCCATGTGTAAGTTCAATAATGGCCACT
83	D2723E	c.8169T>A	GACTGTCGCG	Unclassified	Class C35	DNA binding domain	0.027	Outside SPiCE Interpretation	GTGGCCATTATTGAACTTACAGAAGGGTGGTATGCT	AGCATACCACCCTTCTGTAAGTTCAATAATGGCCAC
84	G2724W	c.8170G>T	GCTTCCCATG	Unclassified	Class C35	DNA binding domain	0.027	Outside SPiCE Interpretation	GCCATTATTGAACTTACAGATTGGTGGTATGCTGTTAAGG	CCTTAACAGCATACCACCAATCTGTAAGTTCAATAATGGC
85	K2729N	c.8187G>T	GCTTGCGGGC	Class 1	Class C0	DNA binding domain	0.027	Outside SPiCE Interpretation	AGATGGGTGGTATGCTGTTAATGCCCAGTTAGATC	GATCTAACTGGGCATTAACAGCATACCACCCATCT
86	V2747I	c.8239G>A	TCGCGTTCGG	Unclassified	Class C0	DNA binding domain	0.027	Outside SPiCE Interpretation	CTTAAAGAATGGCAGACTGACAATTGGTCAGAAGATTATTCTTCA	TGAAGAATAATCTTCTGACCAATTGTCAGTCTGCCATTCTTTAAG
87	G2748D	c.8243G>A	TCCATCGTTT	Class 5	Class C65	DNA binding domain	0.027	Outside SPiCE Interpretation	GAATGGCAGACTGACAGTTGATCAGAAGATTATTCTTCATG	CATGAAGAATAATCTTCTGATCAACTGTCAGTCTGCCATTC
88	R2842H	c.8525G>A	GGTCTTGGAC	Class 1	Class C25	DNA binding domain	0.027	Outside SPiCE Interpretation	ATCATCTGGATTATACATATTTCACAATGAAAGAGAGGAAGAAAAGG	CCTTTTCTTCCTCTCTTTCATTGTGAAATATGTATAATCCAGATGAT
89	R2896C	c.8686C>T	ATTTTTTTCT	Unclassified	Class C0	DNA binding domain	0.027	Outside SPiCE Interpretation	CGTGCACTAACAAGACAGCAAGTTTGTGCTTTGCAAGA	TCTTGCAAAGCACAAACTTGCTGTCTTGTTAGTGCACG
90	V2908G	c.8723T>G	CCGTGTCAGG	Class 2	Class C35	DNA binding domain	0.027	Outside SPiCE Interpretation	AGAGCTTTATGAAGCAGGGAAGAATGCAGCAGACC	GGTCTGCTGCATTCTTCCCTGCTTCATAAAGCTCT
91	A2911E	c.8732C>A	CCATCGCAGC	Unclassified	Class C0	DNA binding domain	0.027	Outside SPiCE Interpretation	TGAAGCAGTGAAGAATGAAGCAGACCCAGCTTAC	GTAAGCTGGGTCTGCTTCATTCTTCACTGCTTCA
92	A2911V	c.8732C>T	TCCTGGGTTG	Unclassified	Class C0	DNA binding domain	0.027	Outside SPiCE Interpretation	TGAAGCAGTGAAGAATGTAGCAGACCCAGCTTAC	GTAAGCTGGGTCTGCTACATTCTTCACTGCTTCA
93	D2913H	c.8737G>C	TTTGTGGCTG	Unclassified	Class C65	DNA binding domain	0.027	Outside SPiCE Interpretation	TGAAGCAGTGAAGAATGCAGCACACCCAGCTTACC	GGTAAGCTGGGTGTGCTGCATTCTTCACTGCTTCA
94	I2944F	c.8830A>T	AACTCTACCT	Class 1	Class C0	DNA binding domain	0.027	Outside SPiCE Interpretation	AATGATAAGAAACAAGCTCAGTTCCAGTTGGAAATTAGGAAGG	CCTTCCTAATTTCCAACTGGAACTGAGCTTGTTTCTTATCATT
95	I3044V	c.9130A>G	CTGCTGTGGC	Unclassified	Class C0	DNA binding domain	0.027	Outside SPiCE Interpretation	ACAACTACCGGTTTCAGATGAAGTTTTATTTCAGATTTACCAGCC	GGCTGGTAAATCTGAAATAAAACTTCATCTGAAACCGGTAGTTGT
96	R3052W	c.9154C>T	TCTGTTGACC	Class 5	Class C65	DNA binding domain	0.027	Outside SPiCE Interpretation	GAAGGGGCTCCCATGGCTGGTAAATCTGAAATAAAA	TTTTATTTCAGATTTACCAGCCATGGGAGCCCCTTC
97	P3054S	c.9160C>T	TTGTTCTGGT	Unclassified	Class C0	DNA binding domain	0.027	Outside SPiCE Interpretation	CCAGCCACGGGAGTCCCTTCACTTCAG	CTGAAGTGAAGGGACTCCCGTGGCTGG
98	D3095E	c.9285C>A	GGACATCATT	Class 5	Class C35	DNA binding domain	0.027	Outside SPiCE Interpretation	CCCTTTCGTCTATTTGTCAGAAGAATGTTACAATTTACTGGCA	TGCCAGTAAATTGTAACATTCTTCTGACAAATAGACGAAAGGG
99	E3096K	c.9286G>A	AGGCGTTTCC	Class 2	Class C0	DNA binding domain	0.027	Outside SPiCE Interpretation	CCCTTTCGTCTATTTGTCAGACAAATGTTACAATTTACTGGCAAT	ATTGCCAGTAAATTGTAACATTTGTCTGACAAATAGACGAAAGGG
100	Y3098H	c.9292T>C	ACTTAGTCAT	Class 1	Class C0	DNA binding domain	0.027	Outside SPiCE Interpretation	CTTTCGTCTATTTGTCAGACGAATGTCACAATTTACTGGCAATAAA	TTTATTGCCAGTAAATTGTGACATTCGTCTGACAAATAGACGAAAG
101	N3124I	c.9371A>T	TTTTCTTTAT	Class 5	Class C65	DNA binding domain	0.027	Outside SPiCE Interpretation	CATATGTTAATTGCTGCAAGCATCCTCCAGTGGCG	CGCCACTGGAGGATGCTTGCAGCAATTAACATATG
102	I3183V	c.9547A>G	CTTTTTTACT	Unclassified	Class C0	DNA binding domain	0.027	Outside SPiCE Interpretation	CAATGAAGCAGAAAACAAGCTTATGCATGTACTGCATGCAAATGA	TCATTTGCATGCAGTACATGCATAAGCTTGTTTTCTGCTTCATTG
103	N3187K	c.9561T>A	CATTGTGTTT	Unclassified	Class C0	-	0.027	Outside SPiCE Interpretation	CTTATGCATATACTGCATGCAAAAGATCCCAAGTGGTCC	GGACCACTTGGGATCTTTTGCATGCAGTATATGCATAAG
104	S3291C	c.9872C>G	TCTTGTTGGG	Unclassified	Class C65	TR2 RAD51 binding domain	0.027	Outside SPiCE Interpretation	TAGTCCCATTTGTACATTTGTTTGTCCGGCTGCACA	TGTGCAGCCGGACAAACAAATGTACAAATGGGACTA
105	P3292L	c.9875C>T	GCTGGTCCTC	Class 1	Class C0	TR2 RAD51 binding domain	0.027	Outside SPiCE Interpretation	CATTTGTACATTTGTTTCTCTGGCTGCACAGAAGGCATTTC	GAAATGCCTTCTGTGCAGCCAGAGAAACAAATGTACAAATG
106	S3319F	c.9956C>T	AGGTGGTCAG	Unclassified	Class C0	-	0.027	Outside SPiCE Interpretation	AACACCCATAAAGAAAAAAGAACTGAATTTTCCTCAGATGACTCC	GGAGTCATCTGAGGAAAATTCAGTTCTTTTTTCTTTATGGGTGTT
107	R3385H	c.10154G>A	ATCATGCCGT	Unclassified	Class C0	-	0.027	Outside SPiCE Interpretation	GATTATCTCAGACTGAAACGACATTGTACTACATCTCTGATCAAA	TTTGATCAGAGATGTAGTACAATGTCGTTTCAGTCTGAGATAATC
108	T3387A	c.10159A>G	CGCACAGCCT	Unclassified	Class C0	-	0.027	Outside SPiCE Interpretation	CAGACTGAAACGACGTTGTGCTACATCTCTGATCAAAGA	TCTTTGATCAGAGATGTAGCACAACGTCGTTTCAGTCTG
109	R18C	c.52C>T	TCAGCTGGGA	Class 2	Class C15	PALB2 interaction domain	0.027	Outside SPiCE Interpretation	CTGCTTTGTTGCAGCATGTCTTAAAAATTTCAAAAAATGTTGGCCTC	GAGGCCAACATTTTTTGAAATTTTTAAGACATGCTGCAACAAAGCAG
110	G25R	c.73G>A	CGCGGGCTTT	Unclassified	Class C65	PALB2 interaction domain	0.027	Outside SPiCE Interpretation	GACACGCTGCAACAAAGCAGATTTAAGACCAATAAGTCTTAATTGG	CCAATTAAGACTTATTGGTCTTAAATCTGCTTTGTTGCAGCGTGTC
111	N30H	c.88A>C	GAGCGTCAGG	Unclassified	Class C15	PALB2 interaction domain	0.027	Outside SPiCE Interpretation	CAGATTTAGGACCAATAAGTCTTCATTGGTTTGAAGAACTTTCTTCAG	CTGAAGAAAGTTCTTCAAACCAATGAAGACTTATTGGTCCTAAATCTG
112	W31G	c.91T>G	TCCGCGCGCG	Unclassified	Class C65	PALB2 interaction domain	0.027	Outside SPiCE Interpretation	CAAAGCAGATTTAGGACCAATAAGTCTTAATGGGTTTGAAGAACTTTC	GAAAGTTCTTCAAACCCATTAAGACTTATTGGTCCTAAATCTGCTTTG
113	W31L	c.92G>T	GGGCATATCG	Unclassified	Class C55	PALB2 interaction domain	0.027	Outside SPiCE Interpretation	CAAAGCAGATTTAGGACCAATAAGTCTTAATTTGTTTGAAGAACTTTCTTC	GAAGAAAGTTCTTCAAACAAATTAAGACTTATTGGTCCTAAATCTGCTTTG
114	F32L	c.94T>C	TGTTGTGGGG	Unclassified	Class C15	PALB2 interaction domain	0.027	Outside SPiCE Interpretation	GATTTAGGACCAATAAGTCTTAATTGGCTTGAAGAACTTTCTTCAGAAGC	GCTTCTGAAGAAAGTTCTTCAAGCCAATTAAGACTTATTGGTCCTAAATC
115	T77I	c.230C>T	TTTGTGTTTG	Unclassified	Class C65	-	0.027	Outside SPiCE Interpretation	GAAACCATCTTATAATCAGCTGGCTTCAATTCCAATAATATTCAAAGAGC	GCTCTTTGAATATTATTGGAATTGAAGCCAGCTGATTATAAGATGGTTTC
116	G185V	c.554G>T	GGCTTGCTGG	Unclassified	Class C65	-	0.027	Outside SPiCE Interpretation	CATATTTCTGAAAGTCTAGTAGCTGAGGTGGATCCTGATATG	CATATCAGGATCCACCTCAGCTACTAGACTTTCAGAAATATG
117	D191V	c.572A>T	GTTGCGGTGG	Unclassified	Class C35	-	0.027	Outside SPiCE Interpretation	CTAGGAGCTGAGGTGGATCCTGTTATGTCTTGGTCAAGTTCTTTAGC	GCTAAAGAACTTGACCAAGACATAACAGGATCCACCTCAGCTCCTAG
118	T200I	c.599C>T	GTTGAGGCCT	Unclassified	Class C65	-	0.027	Outside SPiCE Interpretation	GATATGTCTTGGTCAAGTTCTTTAGCTATACCACCCACCCTTAGTTC	GAACTAAGGGTGGGTGGTATAGCTAAAGAACTTGACCAAGACATATC
119	T207I	c.620C>T	TCTGTTCTTT	Unclassified	Class C65	-	0.027	Outside SPiCE Interpretation	CTACACCACCCACCCTTAGTTCTATTGTGCTCATAGTCAGAAATG	CATTTCTGACTATGAGCACAATAGAACTAAGGGTGGGTGGTGTAG
19-2	S445Y	c.1334C>A	GGCCCGGTTC	Unclassified	Class C0	-	0.027	Outside SPiCE Interpretation	GAAAGATTTTCTTACTTCAGAGAATTATTTGCCACGTATTTCTAGCCTAC	GTAGGCTAGAAATACGTGGCAAATAATTCTCTGAAGTAAGAAAATCTTTC
120	F590C	c.1769T>G	CCGGTAGGCC	Unclassified	Class C65	-	0.027	Outside SPiCE Interpretation	CCACTTTGAAAAAGAAAACAAATAAGTGTATTTATGCTATACATGATGAAACATC	GATGTTTCATCATGTATAGCATAAATACACTTATTTGTTTTCTTTTTCAAAGTGG
121	Y592C	c.1775A>G	CGCGTTGTCT	Unclassified	Class C65	-	0.027	Outside SPiCE Interpretation	CTTTGAAAAAGAAAACAAATAAGTTTATTTGTGCTATACATGATGAAACATCTTATAAAG	CTTTATAAGATGTTTCATCATGTATAGCACAAATAAACTTATTTGTTTTCTTTTTCAAAG
122	T1128I	c.3383C>T	TTCTCGGACC	Unclassified	Class C65	-	0.027	Outside SPiCE Interpretation	GAAGAATCAGGAAGTCAGTTTGAATTTATTCAGTTTAGAAAGCCAAGCTAC	GTAGCTTGGCTTTCTAAACTGAATAAATTCAAACTGACTTCCTGATTCTTC
123	G1224V	c.3671G>T	CCGTCTGTAT	Unclassified	Class C65	-	0.027	Outside SPiCE Interpretation	GTTTAGGGGCTTTTATTCTGCTCATGTCACAAAACTGAATGTTTCTACTG	CAGTAGAAACATTCAGTTTTGTGACATGAGCAGAATAAAAGCCCCTAAAC
50-2	S1970L	c.5909C>T	CTTTCGGACA	Unclassified	Class C0	-	0.027	Outside SPiCE Interpretation	GGAAGCTTCATAAGTCAGTCTTATCTGCAAATACTTGTGGGATTTTTAGC	GCTAAAAATCCCACAAGTATTTGCAGATAAGACTGACTTATGAAGCTTCC
124	T1980I	c.5939C>T	TCGTGATAGG	Unclassified	Class C65	-	0.027	Outside SPiCE Interpretation	CTGCAAATACTTGTGGGATTTTTAGCATAGCAAGTGGAAAATCTGTC	GACAGATTTTCCACTTGCTATGCTAAAAATCCCACAAGTATTTGCAG
125	S2006R	c.6016A>C	TTGTGCCATT	Unclassified	Class C0	-	0.027	Outside SPiCE Interpretation	CAAGTGTTTTCTGAAATAGAAGATCGTACCAAGCAAGTCTTTTCCAAAG	CTTTGGAAAAGACTTGCTTGGTACGATCTTCTATTTCAGAAAACACTTG
126	G2057E	c.6170G>A	GTGGTGGTGC	Unclassified	Class C65	-	0.027	Outside SPiCE Interpretation	GGTAAATTCATCTGCTTTCTCTGAATTTAGTACAGCAAGTGGAAAGC	GCTTTCCACTTGCTGTACTAAATTCAGAGAAAGCAGATGAATTTACC
127	R2488G	c.7462A>G	CCTCTCTTAG	Unclassified	Class C45	DNA binding domain	0.027	Outside SPiCE Interpretation	GATTTAATTACAAGTCTTCAGAATGCCGGAGATATACAGGATATGCGAATTAAG	CTTAATTCGCATATCCTGTATATCTCCGGCATTCTGAAGACTTGTAATTAAATC
128	Q2491R	c.7472A>G	ATCCCTGTTG	Unclassified	Class C35	DNA binding domain	0.027	Outside SPiCE Interpretation	CTTCAGAATGCCAGAGATATACGGGATATGCGAATTAAGAAGAAAC	GTTTCTTCTTAATTCGCATATCCCGTATATCTCTGGCATTCTGAAG
129	V2503D	c.7508T>A	CTCGCCGGTG	Unclassified	Class C45	DNA binding domain	0.027	Outside SPiCE Interpretation	GAAGAAACAAAGGCAACGCGACTTTCCACAGCCAGGCAGTCTG	CAGACTGCCTGGCTGTGGAAAGTCGCGTTGCCTTTGTTTCTTC
130	S2509R	c.7525A>C	TGCTGGAGGT	Unclassified	Class C65	DNA binding domain	0.027	Outside SPiCE Interpretation	CGTCTTTCCACAGCCAGGCCGTCTGTATCTTGCAAAAACATCC	GGATGTTTTTGCAAGATACAGACGGCCTGGCTGTGGAAAGACG
131	S2509N	c.7526G>A	TCGCGTGTAG	Unclassified	Class C45	DNA binding domain	0.027	Outside SPiCE Interpretation	CGTCTTTCCACAGCCAGGCAATCTGTATCTTGCAAAAACATCC	GGATGTTTTTGCAAGATACAGATTGCCTGGCTGTGGAAAGACG
132	L2510P	c.7529T>C	GAAATGATTG	Unclassified	Class C65	DNA binding domain	0.027	Outside SPiCE Interpretation	GTCTTTCCACAGCCAGGCAGTCCGTATCTTGCAAAAACATCCACTC	GAGTGGATGTTTTTGCAAGATACGGACTGCCTGGCTGTGGAAAGAC
133	K2514T	c.7541A>C	GTTGCCTTAT	Unclassified	Class C25	DNA binding domain	0.027	Outside SPiCE Interpretation	CAGGCAGTCTGTATCTTGCAACAACATCCACTCTGCCTCGAATC	GATTCGAGGCAGAGTGGATGTTGTTGCAAGATACAGACTGCCTG
134	T2515I	c.7544C>T	GGATTCGATT	Class 1	Class C0	DNA binding domain	0.027	Outside SPiCE Interpretation	CAGGCAGTCTGTATCTTGCAAAAATATCCACTCTGCCTCGAATC	GATTCGAGGCAGAGTGGATATTTTTGCAAGATACAGACTGCCTG
135	S2516C	c.7547C>G	GTGTTTTTCC	Unclassified	Class C15	DNA binding domain	0.027	Outside SPiCE Interpretation	CAGTCTGTATCTTGCAAAAACATGCACTCTGCCTCGAATCTC	GAGATTCGAGGCAGAGTGCATGTTTTTGCAAGATACAGACTG
136	R2520Q	c.7559G>A	TGAGACTACG	Unclassified	Class C35	DNA binding domain	0.027	Outside SPiCE Interpretation	GCAAAAACATCCACTCTGCCTCAAATCTCTCTGAAAGCAGCAG	CTGCTGCTTTCAGAGAGATTTGAGGCAGAGTGGATGTTTTTGC
137	R2520P	c.7559G>C	GCATCAAGGT	Unclassified	Class C65	DNA binding domain	0.027	Outside SPiCE Interpretation	GCAAAAACATCCACTCTGCCTCCAATCTCTCTGAAAGCAGCAG	CTGCTGCTTTCAGAGAGATTGGAGGCAGAGTGGATGTTTTTGC
138	V2527I	c.7579G>A	CCATGTTCAC	Unclassified	Class C25	DNA binding domain	0.027	Outside SPiCE Interpretation	GAATCTCTCTGAAAGCAGCAATAGGAGGCCAAGTTCCCTCTG	CAGAGGGAACTTGGCCTCCTATTGCTGCTTTCAGAGAGATTC
139	P2532H	c.7595C>A	GTGATAGTTG	Unclassified	Class C65	DNA binding domain	0.027	Outside SPiCE Interpretation	CAGCAGTAGGAGGCCAAGTTCACTCTGCGTGTTCTCATAAACAG	CTGTTTATGAGAACACGCAGAGTGAACTTGGCCTCCTACTGCTG
140	G2544D	c.7631G>A	TCGCTTCCTT	Unclassified	Class C65	DNA binding domain	0.027	Outside SPiCE Interpretation	CTCATAAACAGCTGTATACGTATGACGTTTCTAAACATTGCATAAAAATTAACAG	CTGTTAATTTTTATGCAATGTTTAGAAACGTCATACGTATACAGCTGTTTATGAG
141	F2562V	c.7684T>G	CCTGTTTTCC	Unclassified	Class C45	DNA binding domain	0.027	Outside SPiCE Interpretation	CAGCAAAAATGCAGAGTCTTTTCAGGTTCACACTGAAGATTATTTTGGTAAG	CTTACCAAAATAATCTTCAGTGTGAACCTGAAAAGACTCTGCATTTTTGCTG
142	L2581W	c.7742T>G	CATTTAGTTG	Unclassified	Class C55	DNA binding domain	0.027	Outside SPiCE Interpretation	GGACTGGAAAAGGAATACAGTGGGCTGATGGCGGATGGCTC	GAGCCATCCGCCATCAGCCCACTGTATTCCTTTTCCAGTCC
143	G2584C	c.7750G>T	GCTTTTTGGT	Unclassified	Class C65	DNA binding domain	0.027	Outside SPiCE Interpretation	GAAAAGGAATACAGTTGGCTGATTGCGGATGGCTCATACCCTC	GAGGGTATGAGCCATCCGCAATCAGCCAACTGTATTCCTTTTC
144	K2597N	c.7791A>C	CTCTGCTGGG	Unclassified	Class C65	DNA binding domain	0.027	Outside SPiCE Interpretation	CAATGATGGAAAGGCTGGAAACGAAGAATTTTATAGGGCTCTGTG	CACAGAGCCCTATAAAATTCTTCGTTTCCAGCCTTTCCATCATTG
145	A2603T	c.7807G>A	GAAAGTCACT	Unclassified	Class C55	DNA binding domain	0.023	low	CTGGAAAAGAAGAATTTTATAGGACTCTGTGTGACACTCCAGGTGTG	CACACCTGGAGTGTCACACAGAGTCCTATAAAATTCTTCTTTTCCAG
146	T2607P	c.7819A>C	GGCGCTTTCC	Class 4	Class C35	DNA binding domain	0.027	Outside SPiCE Interpretation	GAATTTTATAGGGCTCTGTGTGACCCTCCAGGTGTGGATCCAAAGC	GCTTTGGATCCACACCTGGAGGGTCACACAGAGCCCTATAAAATTC
147	D2611G	c.7832A>G	CGTGTTGTTA	Unclassified	Class C65	DNA binding domain	0.027	Outside SPiCE Interpretation	GTGTGACACTCCAGGTGTGGGTCCAAAGCTTATTTCTAGAATTTGG	CCAAATTCTAGAAATAAGCTTTGGACCCACACCTGGAGTGTCACAC
148	W2619C	c.7857G>C	TGTGTGGTCG	Unclassified	Class C65	DNA binding domain	0.027	Outside SPiCE Interpretation	GATCCAAAGCTTATTTCTAGAATTTGCGTTTATAATCACTATAGATGGATC	GATCCATCTATAGTGATTATAAACGCAAATTCTAGAAATAAGCTTTGGATC
149	I2627F	c.7879A>T	TTTCGTTGAT	Class 5	Class C15	DNA binding domain	0.027	Outside SPiCE Interpretation	GGTTTATAATCACTATAGATGGTTCATATGGAAACTGGCAGCTATG	CATAGCTGCCAGTTTCCATATGAACCATCTATAGTGATTATAAACC
150	F2642C	c.7925T>G	TGGACTGTAC	Unclassified	Class C45	DNA binding domain	0.027	Outside SPiCE Interpretation	GGAATGTGCCTTTCCTAAGGAATGTGCTAATAGATGCCTAAGC	GCTTAGGCATCTATTAGCACATTCCTTAGGAAAGGCACATTCC
151	L2647P	c.7940T>C	CATGCTGTGG	Class 4	Class C65	DNA binding domain	0.027	Outside SPiCE Interpretation	GGAATTTGCTAATAGATGCCCAAGCCCAGAAAGGGTGCTTC	GAAGCACCCTTTCTGGGCTTGGGCATCTATTAGCAAATTCC
152	V2652G	c.7955T>G	CGGTTGAACA	Unclassified	Class C65	DNA binding domain	0.027	Outside SPiCE Interpretation	GATGCCTAAGCCCAGAAAGGGGGCTTCTTCAACTAAAATACAG	CTGTATTTTAGTTGAAGAAGCCCCCTTTCTGGGCTTAGGCATC
153	L2653P	c.7958T>C	ACCCCGCTAT	Class 5	Class C65	DNA binding domain	0.027	Outside SPiCE Interpretation	GATGCCTAAGCCCAGAAAGGGTGCCTCTTCAACTAAAATACAGATATG	CATATCTGTATTTTAGTTGAAGAGGCACCCTTTCTGGGCTTAGGCATC
154	L2654P	c.7961T>C	CGTATCGGCT	Unclassified	Class C65	DNA binding domain	0.027	Outside SPiCE Interpretation	CTAAGCCCAGAAAGGGTGCTTCCTCAACTAAAATACAGATATG	CATATCTGTATTTTAGTTGAGGAAGCACCCTTTCTGGGCTTAG
155	Y2660D	c.7978T>G	GCGATCGCGC	Unclassified	Class C65	DNA binding domain	0.054	low	GTGCTTCTTCAACTAAAATACAGAGATGATACGGAAATTGATAGAAGC	GCTTCTATCAATTTCCGTATCATCTCTGTATTTTAGTTGAAGAAGCAC
156	S2670L	c.8009C>T	GTGCTCTGTA	Class 4	Class C15	DNA binding domain	0.027	Outside SPiCE Interpretation	GATACGGAAATTGATAGAAGCAGAAGATTGGCTATAAAAAAGATAATGGAAAGG	CCTTTCCATTATCTTTTTTATAGCCAATCTTCTGCTTCTATCAATTTCCGTATC
157	S2670W	c.8009C>G	ATGGCCGGGC	Unclassified	Class C25	DNA binding domain	0.027	Outside SPiCE Interpretation	GATACGGAAATTGATAGAAGCAGAAGATGGGCTATAAAAAAGATAATGG	CCATTATCTTTTTTATAGCCCATCTTCTGCTTCTATCAATTTCCGTATC
158	K2673N	c.8019A>T	CACGAGTGGT	Unclassified	Class C35	DNA binding domain	0.027	Outside SPiCE Interpretation	GATAGAAGCAGAAGATCGGCTATAAATAAGATAATGGAAAGGGATGAC	GTCATCCCTTTCCATTATCTTATTTATAGCCGATCTTCTGCTTCTATC
159	R2678G	c.8032A>G	GGGCGGGTGA	Unclassified	Class C45	DNA binding domain	0.027	Outside SPiCE Interpretation	GATCGGCTATAAAAAAGATAATGGAAGGGGATGACACAGCTGCAAAAACAC	GTGTTTTTGCAGCTGTGTCATCCCCTTCCATTATCTTTTTTATAGCCGATC
160	A2682V	c.8045C>T	TACTGTTCTA	Unclassified	Class C25	DNA binding domain	0.027	Outside SPiCE Interpretation	GATAATGGAAAGGGATGACACAGTTGCAAAAACACTTGTTCTCTGTG	CACAGAGAACAAGTGTTTTTGCAACTGTGTCATCCCTTTCCATTATC
161	L2686P	c.8057T>C	TTTTTTTTCC	Unclassified	Class C45	DNA binding domain	0.027	Outside SPiCE Interpretation	GATGACACAGCTGCAAAAACACCTGTTCTCTGTGTTTCTGAC	GTCAGAAACACAGAGAACAGGTGTTTTTGCAGCTGTGTCATC
162	A2730V	c.8189C>T	TTTCTTTGTG	Unclassified	Class C0	DNA binding domain	0.027	Outside SPiCE Interpretation	GATGGGTGGTATGCTGTTAAGGTCCAGTTAGATCCTCCCCTCTTAG	CTAAGAGGGGAGGATCTAACTGGACCTTAACAGCATACCACCCATC
163	R2744G	c.8230A>G	CTTTGCTCTC	Unclassified	Class C45	DNA binding domain	0.027	Outside SPiCE Interpretation	CTTAGCTGTCTTAAAGAATGGCGGACTGACAGTTGGTCAGAAG	CTTCTGACCAACTGTCAGTCCGCCATTCTTTAAGACAGCTAAG
164	L2745V	c.8233C>G	GGTGCCTTGT	Unclassified	Class C15	DNA binding domain	0.027	Outside SPiCE Interpretation	CTTAGCTGTCTTAAAGAATGGCAGAGTGACAGTTGGTCAGAAG	CTTCTGACCAACTGTCACTCTGCCATTCTTTAAGACAGCTAAG
165	G2755V	c.8264G>T	TGCTCGGGTA	Unclassified	Class C65	DNA binding domain	0.027	Outside SPiCE Interpretation	GTCAGAAGATTATTCTTCATGTAGCAGAACTGGTGGGCTCTC	GAGAGCCCACCAGTTCTGCTACATGAAGAATAATCTTCTGAC
166	A2764V	c.8291C>T	TGAGTGCGTG	Unclassified	Class C15	DNA binding domain	0.027	Outside SPiCE Interpretation	CTGGTGGGCTCTCCTGATGTCTGTACACCTCTTGAAGC	GCTTCAAGAGGTGTACAGACATCAGGAGAGCCCACCAG
167	P2771L	c.8312C>T	GCATGGGGAG	Unclassified	Class C65	DNA binding domain	0.027	Outside SPiCE Interpretation	CTGTACACCTCTTGAAGCCCTAGAATCTCTTATGTTAAAGATTTC	GAAATCTTTAACATAAGAGATTCTAGGGCTTCAAGAGGTGTACAG
168	S2773C	c.8318C>G	GTATGGCTGG	Unclassified	Class C25	DNA binding domain	0.027	Outside SPiCE Interpretation	GTACACCTCTTGAAGCCCCAGAATGTCTTATGTTAAAGATTTCTG	CAGAAATCTTTAACATAAGACATTCTGGGGCTTCAAGAGGTGTAC
169	K2777E	c.8329A>G	ACCTTTGGTG	Unclassified	Class C55	DNA binding domain	0.109	low	GAAGCCCCAGAATCTCTTATGTTAGAGATTTCTGCTAACAGTACTC	GAGTACTGTTAGCAGAAATCTCTAACATAAGAGATTCTGGGGCTTC
170	R2784W	c.8350C>T	CCGTCCTTGG	Unclassified	Class C65	DNA binding domain	0.027	Outside SPiCE Interpretation	GTTAAAGATTTCTGCTAACAGTACTTGGCCTGCTCGCTGGTATAC	GTATACCAGCGAGCAGGCCAAGTACTGTTAGCAGAAATCTTTAAC
171	R2784Q	c.8351G>A	GACGGGCTAT	Class 1	Class C35	DNA binding domain	0.027	Outside SPiCE Interpretation	GATTTCTGCTAACAGTACTCAGCCTGCTCGCTGGTATACC	GGTATACCAGCGAGCAGGCTGAGTACTGTTAGCAGAAATC
172	W2788C	c.8364G>C	GGTTTTGGTG	Unclassified	Class C45	DNA binding domain	0.027	Outside SPiCE Interpretation	CAGTACTCGGCCTGCTCGCTGCTATACCAAACTTGGGTTC	GAACCCAAGTTTGGTATAGCAGCGAGCAGGCCGAGTACTG
173	L2792P	c.8375T>C	TGTTAGTGGC	Unclassified	Class C65	DNA binding domain	0.027	Outside SPiCE Interpretation	CTGCTCGCTGGTATACCAAACCTGGGTTCTTTCCTGACCCTAG	CTAGGGTCAGGAAAGAACCCAGGTTTGGTATACCAGCGAGCAG
174	G2793V	c.8378G>T	GCTCGCCCTG	Unclassified	Class C65	DNA binding domain	0.027	Outside SPiCE Interpretation	CTCGCTGGTATACCAAACTTGTGTTCTTTCCTGACCCTAGAC	GTCTAGGGTCAGGAAAGAACACAAGTTTGGTATACCAGCGAG
175	P2800T	c.8398C>A	GATAGTGGTG	Unclassified	Class C35	DNA binding domain	0.027	Outside SPiCE Interpretation	GGTTCTTTCCTGACCCTAGAACTTTTCCTCTGCCCTTATCATC	GATGATAAGGGCAGAGGAAAAGTTCTAGGGTCAGGAAAGAACC
176	P2800R	c.8399C>G	CATTGTTGCG	Unclassified	Class C65	DNA binding domain	0.027	Outside SPiCE Interpretation	GTTCTTTCCTGACCCTAGACGTTTTCCTCTGCCCTTATCATC	GATGATAAGGGCAGAGGAAAACGTCTAGGGTCAGGAAAGAAC
177	G2813E	c.8438G>A	GTACTTTGGG	Unclassified	Class C65	DNA binding domain	0.027	Outside SPiCE Interpretation	CATCGCTTTTCAGTGATGGAGAAAATGTTGGTTGTGTTGATG	CATCAACACAACCAACATTTTCTCCATCACTGAAAAGCGATG
178	Y2826C	c.8477A>G	TGATGCGACT	Unclassified	Class C65	DNA binding domain	0.027	Outside SPiCE Interpretation	GTGTTGATGTAATTATTCAAAGAGCATGCCCTATACAGTGGATGGAG	CTCCATCCACTGTATAGGGCATGCTCTTTGAATAATTACATCAACAC
179	P2827A	c.8479C>G	CACGCGGGCT	Unclassified	Class C25	DNA binding domain	0.027	Outside SPiCE Interpretation	GTAATTATTCAAAGAGCATACGCTATACAGTGGATGGAGAAGAC	GTCTTCTCCATCCACTGTATAGCGTATGCTCTTTGAATAATTAC
180	K2833N	c.8499G>C	GGTCTCTTTC	Unclassified	Class C35	DNA binding domain	0.027	Outside SPiCE Interpretation	CATACCCTATACAGTGGATGGAGAACACATCATCTGGATTATACATATTTC	GAAATATGTATAATCCAGATGATGTGTTCTCCATCCACTGTATAGGGTATG
181	R2842C	c.8524C>T	CCGATGCAAT	Unclassified	Class C65	DNA binding domain	0.027	Outside SPiCE Interpretation	GAAGACATCATCTGGATTATACATATTTTGCAATGAAAGAGAGGAAG	CTTCCTCTCTTTCATTGCAAAATATGTATAATCCAGATGATGTCTTC
182	R2842L	c.8525G>T	GTTTTTGGTA	Unclassified	Class C65	DNA binding domain	0.027	Outside SPiCE Interpretation	CATCATCTGGATTATACATATTTCTCAATGAAAGAGAGGAAGAAAAGG	CCTTTTCTTCCTCTCTTTCATTGAGAAATATGTATAATCCAGATGATG
183	E2847K	c.8539G>A	TGTATATTTC	Unclassified	Class C55	DNA binding domain	0.027	Outside SPiCE Interpretation	CATATTTCGCAATGAAAGAGAGAAAGAAAAGGAAGCAGCAAAATATG	CATATTTTGCTGCTTCCTTTTCTTTCTCTCTTTCATTGCGAAATATG
184	L2862Q	c.8585T>A	ATCTGTCATA	Unclassified	Class C55	DNA binding domain	0.027	Outside SPiCE Interpretation	GTGGAGGCCCAACAAAAGAGACAAGAAGCCTTATTCACTAAAATTC	GAATTTTAGTGAATAAGGCTTCTTGTCTCTTTTGTTGGGCCTCCAC
185	L2865V	c.8593T>G	GTTTGTTTTT	Unclassified	Class C25	DNA binding domain	0.027	Outside SPiCE Interpretation	CAACAAAAGAGACTAGAAGCCGTATTCACTAAAATTCAGGAGG	CCTCCTGAATTTTAGTGAATACGGCTTCTAGTCTCTTTTGTTG
186	I2869N	c.8606T>A	TTTGTCATTG	Unclassified	Class C45	DNA binding domain	0.027	Outside SPiCE Interpretation	CAAAAGAGACTAGAAGCCTTATTCACTAAAAATCAGGAGGAATTTGAAGAAC	GTTCTTCAAATTCCTCCTGATTTTTAGTGAATAAGGCTTCTAGTCTCTTTTG
187	F2873C	c.8618T>G	GTACGGGGCT	Unclassified	Class C55	DNA binding domain	0.027	Outside SPiCE Interpretation	CTTATTCACTAAAATTCAGGAGGAATGTGAAGAACATGAAGAAAACACAAC	GTTGTGTTTTCTTCATGTTCTTCACATTCCTCCTGAATTTTAGTGAATAAG
188	D2900V	c.8699A>T	TCTTTTGTGA	Unclassified	Class C25	DNA binding domain	0.027	Outside SPiCE Interpretation	CAGCAAGTTCGTGCTTTGCAAGTTGGTGCAGAGCTTTATGAAGC	GCTTCATAAAGCTCTGCACCAACTTGCAAAGCACGAACTTGCTG
189	G2901V	c.8702G>T	TAATAGATGG	Unclassified	Class C65	DNA binding domain	0.027	Outside SPiCE Interpretation	CAAGTTCGTGCTTTGCAAGATGTTGCAGAGCTTTATGAAGCAGTG	CACTGCTTCATAAAGCTCTGCAACATCTTGCAAAGCACGAACTTG
190	Y2905H	c.8713T>C	GTTGCAGTCT	Unclassified	Class C35	DNA binding domain	0.027	Outside SPiCE Interpretation	CTTTGCAAGATGGTGCAGAGCTTCATGAAGCAGTGAAGAATGCAG	CTGCATTCTTCACTGCTTCATGAAGCTCTGCACCATCTTGCAAAG
191	Y2905C	c.8714A>G	GTTGTTTCAG	Unclassified	Class C55	DNA binding domain	0.027	Outside SPiCE Interpretation	CTTTGCAAGATGGTGCAGAGCTTTGTGAAGCAGTGAAGAATGCAG	CTGCATTCTTCACTGCTTCACAAAGCTCTGCACCATCTTGCAAAG
192	D2913V	c.8738A>T	TGTCGTCGCT	Unclassified	Class C65	DNA binding domain	0.027	Outside SPiCE Interpretation	GAAGCAGTGAAGAATGCAGCAGTCCCAGCTTACCTTGAGGGTTATTTC	GAAATAACCCTCAAGGTAAGCTGGGACTGCTGCATTCTTCACTGCTTC
193	S2922R	c.8764A>C	TCCATTGGTC	Unclassified	Class C15	DNA binding domain	0.027	Outside SPiCE Interpretation	GCTTACCTTGAGGGTTATTTCCGTGAAGAGCAGTTAAGAGCCTTG	CAAGGCTCTTAACTGCTCTTCACGGAAATAACCCTCAAGGTAAGC
194	Q2925R	c.8774A>G	CGTATCTACA	Unclassified	Class C35	DNA binding domain	0.027	Outside SPiCE Interpretation	GAGGGTTATTTCAGTGAAGAGCGGTTAAGAGCCTTGAATAATCAC	GTGATTATTCAAGGCTCTTAACCGCTCTTCACTGAAATAACCCTC
195	Q2925H	c.8775G>C	CTTGTATCTA	Unclassified	Class C15	DNA binding domain	0.027	Outside SPiCE Interpretation	GAGGGTTATTTCAGTGAAGAGCACTTAAGAGCCTTGAATAATCACAG	CTGTGATTATTCAAGGCTCTTAAGTGCTCTTCACTGAAATAACCCTC
196	R2933T	c.8798G>C	AAGTGGGGGC	Unclassified	Class C25	DNA binding domain	0.027	Outside SPiCE Interpretation	GCAGTTAAGAGCCTTGAATAATCACACGCAAATGTTGAATGATAAG	CTTATCATTCAACATTTGCGTGTGATTATTCAAGGCTCTTAACTGC
197	V2966A	c.8897T>C	GTGGCTAGAC	Unclassified	Class C65	DNA binding domain	0.027	Outside SPiCE Interpretation	GAACAAGGTTTATCAAGGGATGCCACAACCGTGTGGAAGTTGC	GCAACTTCCACACGGTTGTGGCATCCCTTGATAAACCTTGTTC
198	L2972W	c.8915T>G	TGGGTTGGTT	Unclassified	Class C15	DNA binding domain	0.027	Outside SPiCE Interpretation	GATGTCACAACCGTGTGGAAGTGGCGTATTGTAAGCTATTC	GAATAGCTTACAATACGCCACTTCCACACGGTTGTGACATC
199	S2998Y	c.8993C>A	CGCAGACCGG	Unclassified	Class C15	DNA binding domain	0.027	Outside SPiCE Interpretation	GAGTATTTGGCGTCCATCATCAGATTTATATTATCTGTTAACAGAAGGAAAGAG	CTCTTTCCTTCTGTTAACAGATAATATAAATCTGATGATGGACGCCAAATACTC
200	E3002D	c.9006A>T	AGTTCGTGTG	Unclassified	Class C35	DNA binding domain	0.027	Outside SPiCE Interpretation	CATCAGATTTATATTCTCTGTTAACAGATGGAAAGAGATACAGAATTTATC	GATAAATTCTGTATCTCTTTCCATCTGTTAACAGAGAATATAAATCTGATG
201	Y3006D	c.9016T>G	CGCGTGCCTG	Unclassified	Class C55	DNA binding domain	0.027	Outside SPiCE Interpretation	GATTTATATTCTCTGTTAACAGAAGGAAAGAGAGACAGAATTTATCATCTTGCAAC	GTTGCAAGATGATAAATTCTGTCTCTCTTTCCTTCTGTTAACAGAGAATATAAATC
202	R3007G	c.9019A>G	TCTTCTGGGG	Unclassified	Class C45	DNA binding domain	0.027	Outside SPiCE Interpretation	CTGTTAACAGAAGGAAAGAGATACGGAATTTATCATCTTGCAACTTC	GAAGTTGCAAGATGATAAATTCCGTATCTCTTTCCTTCTGTTAACAG
203	L3011P	c.9032T>C	GTATTGAGGG	Unclassified	Class C25	DNA binding domain	0.027	Outside SPiCE Interpretation	GAAGGAAAGAGATACAGAATTTATCATCCTGCAACTTCAAAATCTAAAAGTAAATC	GATTTACTTTTAGATTTTGAAGTTGCAGGATGATAAATTCTGTATCTCTTTCCTTC
204	T3030I	c.9089C>T	TTGCAGCTTG	Unclassified	Class C65	DNA binding domain	0.027	Outside SPiCE Interpretation	GAGCTAACATACAGTTAGCAGCGATAAAAAAAACTCAGTATCAACAAC	GTTGTTGATACTGAGTTTTTTTTATCGCTGCTAACTGTATGTTAGCTC
205	T3033I	c.9098C>T	TTCTGCCATG	Unclassified	Class C65	DNA binding domain	0.027	Outside SPiCE Interpretation	CATACAGTTAGCAGCGACAAAAAAAATTCAGTATCAACAACTACCGGTTTC	GAAACCGGTAGTTGTTGATACTGAATTTTTTTTGTCGCTGCTAACTGTATG
206	Y3035C	c.9104A>G	TTAGGGGAAA	Unclassified	Class C55	DNA binding domain	0.027	Outside SPiCE Interpretation	CAGTTAGCAGCGACAAAAAAAACTCAGTGTCAACAACTACCGGTTTCAG	CTGAAACCGGTAGTTGTTGACACTGAGTTTTTTTTGTCGCTGCTAACTG
207	F3060C	c.9179T>G	CGGATAGGCC	Unclassified	Class C55	DNA binding domain	0.027	Outside SPiCE Interpretation	GAGCCCCTTCACTTCAGCAAATGTTTAGATCCAGACTTTCAGC	GCTGAAAGTCTGGATCTAAACATTTGCTGAAGTGAAGGGGCTC
208	V3072E	c.9215T>A	TACTTCGCGC	Unclassified	Class C35	DNA binding domain	0.027	Outside SPiCE Interpretation	CAGCCATCTTGTTCTGAGGAGGACCTAATAGGATTTGTC	GACAAATCCTATTAGGTCCTCCTCAGAACAAGATGGCTG
209	G3076E	c.9227G>A	TCCCTTTTTG	Unclassified	Class C65	DNA binding domain	0.027	Outside SPiCE Interpretation	GTTCTGAGGTGGACCTAATAGAATTTGTCGTTTCTGTTGTG	CACAACAGAAACGACAAATTCTATTAGGTCCACCTCAGAAC
210	L3101R	c.9302T>G	CTGCCTCACG	Unclassified	Class C35	DNA binding domain	0.027	Outside SPiCE Interpretation	GTCAGACGAATGTTACAATTTACGGGCAATAAAGTTTTGGATAGAC	GTCTATCCAAAACTTTATTGCCCGTAAATTGTAACATTCGTCTGAC
211	L3101P	c.9302T>C	TCGGACCTGC	Unclassified	Class C25	DNA binding domain	0.027	Outside SPiCE Interpretation	GTCAGACGAATGTTACAATTTACCGGCAATAAAGTTTTGGATAGAC	GTCTATCCAAAACTTTATTGCCGGTAAATTGTAACATTCGTCTGAC
212	S3123G	c.9367A>G	ACTTTCCGTG	Unclassified	Class C55	DNA binding domain	0.027	Outside SPiCE Interpretation	CCTCATATGTTAATTGCTGCAGGCAACCTCCAGTGGCGACCAG	CTGGTCGCCACTGGAGGTTGCCTGCAGCAATTAACATATGAGG
213	S3123R	c.9369C>A	GCAGCTATGC	Unclassified	Class C65	DNA binding domain	0.027	Outside SPiCE Interpretation	CATATGTTAATTGCTGCAAGAAACCTCCAGTGGCGACCAGAATC	GATTCTGGTCGCCACTGGAGGTTTCTTGCAGCAATTAACATATG
214	Q3126P	c.9377A>C	TTGTCACGAC	Unclassified	Class C15	DNA binding domain	0.027	Outside SPiCE Interpretation	GTTAATTGCTGCAAGCAACCTCCCGTGGCGACCAGAATCCAAATC	GATTTGGATTCTGGTCGCCACGGGAGGTTGCTTGCAGCAATTAAC
215	R3269G	c.9805A>G	ACCTGGTCTG	Unclassified	Class C45	TR2 RAD51 binding domain	0.027	Outside SPiCE Interpretation	CCAAAAGAACTGCAAAAAGAGAGGAGCCTTGGATTTCTTGAGTAG	CTACTCAAGAAATCCAAGGCTCCTCTCTTTTTGCAGTTCTTTTGG
216	R3269T	c.9806G>C	TAGGGGCGTC	Unclassified	Class C25	TR2 RAD51 binding domain	0.027	Outside SPiCE Interpretation	GACCAAAAGAACTGCAAAAAGAGAACAGCCTTGGATTTCTTGAG	CTCAAGAAATCCAAGGCTGTTCTCTTTTTGCAGTTCTTTTGGTC
217	L3274W	c.9821T>G	CTGCGTTTTT	Unclassified	Class C55	TR2 RAD51 binding domain	0.027	Outside SPiCE Interpretation	GAGAAGAGCCTTGGATTTCTGGAGTAGACTGCCTTTACCTCCAC	GTGGAGGTAAAGGCAGTCTACTCCAGAAATCCAAGGCTCTTCTC
218	P3280R	c.9839C>G	TCATGTTCTG	Unclassified	Class C65	TR2 RAD51 binding domain	0.027	Outside SPiCE Interpretation	CTTGAGTAGACTGCCTTTACGTCCACCTGTTAGTCCCATTTG	CAAATGGGACTAACAGGTGGACGTAAAGGCAGTCTACTCAAG
219	I3286N	c.9857T>A	TGTGTCTAGC	Unclassified	Class C35	TR2 RAD51 binding domain	0.027	Outside SPiCE Interpretation	CCTCCACCTGTTAGTCCCAATTGTACATTTGTTTCTCC	GGAGAAACAAATGTACAATTGGGACTAACAGGTGGAGG
220	Q3295P	c.9884A>C	GCTGGCGGGG	Unclassified	Class C15	TR2 RAD51 binding domain	0.027	Outside SPiCE Interpretation	CATTTGTTTCTCCGGCTGCACCGAAGGCATTTCAGCCACCAAG	CTTGGTGGCTGAAATGCCTTCGGTGCAGCCGGAGAAACAAATG
221	P3301L	c.9902C>T	CTCGATCTCT	Unclassified	Class C65	TR2 RAD51 binding domain	0.027	Outside SPiCE Interpretation	CAGAAGGCATTTCAGCCACTAAGGAGTTGTGGCACCAAATAC	GTATTTGGTGCCACAACTCCTTAGTGGCTGAAATGCCTTCTG
106-2	S3319F	c.9956C>T	GTGATGCTAG	Unclassified	Class C0	-	0.027	Outside SPiCE Interpretation	GAAACACCCATAAAGAAAAAAGAACTGAATTTTCCTCAGATGACTCC	GGAGTCATCTGAGGAAAATTCAGTTCTTTTTTCTTTATGGGTGTTTC
222	Y3035S	c.9104A>C	ATTCTTGTTG	Class 2	Class C55	DNA binding domain	0.027	Outside SPiCE Interpretation	GCAGCGACAAAAAAAACTCAGTCTCAACAACTACCGGTTTCAG	CTGAAACCGGTAGTTGTTGAGACTGAGTTTTTTTTGTCGCTGC
223	A2643G	c.7928C>G	CCTGTACATT	Unclassified	Class C0	DNA binding domain	0.027	Outside SPiCE Interpretation	CCTTTCCTAAGGAATTTGGTAATAGATGCCTAAGCCC	GGGCTTAGGCATCTATTACCAAATTCCTTAGGAAAGG
224	D3073G	c.9218A>G	CTTGCCCAGT	Unclassified	Class C65	DNA binding domain	0.027	Outside SPiCE Interpretation	CATCTTGTTCTGAGGTGGGCCTAATAGGATTTGTCGT	ACGACAAATCCTATTAGGCCCACCTCAGAACAAGATG
225	K485X	c.1453A>T	TACGTGGCCT	Class 5	Non-sense	-	0.027	Outside SPiCE Interpretation	CAGATATTGCCTGCTATACTGCAAGAATGCAGTCTGTATG	CATACAGACTGCATTCTTGCAGTATAGCAGGCAATATCTG
226	L997X	c.2990T>A	TTTTTCTTTT	Class 5	Non-sense	-	0.027	Outside SPiCE Interpretation	TGAAATTGGACCTTAGAGTCCTGCCCATTTGTTCATG	CATGAACAAATGGGCAGGACTCTAAGGTCCAATTTCA
227	Q1502X	c.4504C>T	CTGGCGTGGA	Class 5	Non-sense	-	0.027	Outside SPiCE Interpretation	TGGAAGGTCACTAGTTAATTTCCAGTACCAACTGGG	CCCAGTTGGTACTGGAAATTAACTAGTGACCTTCCA
228	K1984X	c.5950A>T	TTTGGCCTGG	Class 5	Non-sense	-	0.027	Outside SPiCE Interpretation	CTGATACCTGGACAGATTATCCACTTGCTGTGCTAAA	TTTAGCACAGCAAGTGGATAATCTGTCCAGGTATCAG
229	C2535X	c.7604_7605delinsAG	AGCAGGTCGA	Class 5	Non-sense	DNA binding domain	-	Outside SPiCE Interpretation	ATACAGCTGTTTATGAGACTACGCAGAGGGAACTTGGCCT	AGGCCAAGTTCCCTCTGCGTAGTCTCATAAACAGCTGTAT
230	V159M	c.475G>A	GTTCGGTCTG	Unclassified	Class C0	-	0.995	high	TGTAACACCACAAAGAGATAAGTCAATGGTATGTGGGAG	CTCCCACATACCATTGACTTATCTCTTTGTGGTGTTACA
231	D23Y	c.67G>T	TCGTGTTTTT	Unclassified	Class C15	PALB2 interaction domain	1	high	GACACGCTGCAACAAAGCATATTTAGGACCAATAAGTCT	AGACTTATTGGTCCTAAATATGCTTTGTTGCAGCGTGTC
232	V211I	c.631G>A	TCATTTTGGG	Unclassified	Class C0	-	1	high	CCCTTAGTTCTACTGTGCTCATAATCAGAAATGAAGAAGC	GCTTCTTCATTTCTGATTATGAGCACAGTAGAACTAAGGG
233	D23V	c.68A>T	TCTCATTTCC	Unclassified	Class C15	PALB2 interaction domain	0.208	medium	CACGCTGCAACAAAGCAGTTTTAGGACCAATAAGTCT	AGACTTATTGGTCCTAAAACTGCTTTGTTGCAGCGTG
234	R2336P	c.7007G>C	TGTTTTGTTT	Unclassified	Class C0	-	0.993	high	TACCTGTGTACCCTTTCCCACAACTAAGGAACGTC	GACGTTCCTTAGTTGTGGGAAAGGGTACACAGGTA
235	R2602T	c.7805G>C	ATTTTGTAAT	Unclassified	Class C0	DNA binding domain	1	high	AAGGCTGGAAAAGAAGAATTTTATACGGCTCTGTGTGAC	GTCACACAGAGCCGTATAAAATTCTTCTTTTCCAGCCTT
236	R2659G	c.7975A>G	CCCGTCGTTT	Class 5	Class C65	DNA binding domain	0.531	medium	AAGGGTGCTTCTTCAACTAAAATACGGATATGATACGGAAATTGAT	ATCAATTTCCGTATCATATCCGTATTTTAGTTGAAGAAGCACCCTT
237	S2616F	c.7847C>T	TGCGAGCTGC	Unclassified	Class C0	DNA binding domain	0.027	Outside SPiCE Interpretation	GTGGATCCAAAGCTTATTTTTAGAATTTGGGTTTATAATC	GATTATAAACCCAAATTCTAAAAATAAGCTTTGGATCCAC
238	G2508S	c.7522G>A	TCTGTTGCTA	Class 4	Class C55	DNA binding domain	0.027	Outside SPiCE Interpretation	CAACGCGTCTTTCCACAGCCAAGCAGTCTGTATCTTGC	GCAAGATACAGACTGCTTGGCTGTGGAAAGACGCGTTG
239	S2041P	c.6121T>C	CCTTGGGTCC	Unclassified	Class C0	-	0.027	Outside SPiCE Interpretation	CGTACTCCAGAACATTTAATACCCCAAAAAGGCTTTTC	GAAAAGCCTTTTTGGGGTATTAAATGTTCTGGAGTACG
240	Y232C	c.695A>G	GAGGTTTAAA	Unclassified	Class C0	-	0.027	Outside SPiCE Interpretation	CTGCTAATGTGAAAAGCTGTTTTTCCAATCATGATGAAAG	CTTTCATCATGATTGGAAAAACAGCTTTTCACATTAGCAG
241	V917A	c.2750T>C	TTCGTGACAC	Unclassified	Class C0	-	0.027	Outside SPiCE Interpretation	GAAACAGACTTGACTTGTGCAAACGAACCCATTTTCAAG	CTTGAAAATGGGTTCGTTTGCACAAGTCAAGTCTGTTTC
242	F2058L	c.6172T>C	CACGGGTAGG	Unclassified	Class C15	-	0.027	Outside SPiCE Interpretation	CATCTGCTTTCTCTGGACTTAGTACAGCAAGTGGAAAGC	GCTTTCCACTTGCTGTACTAAGTCCAGAGAAAGCAGATG
243	H2178R	c.6533A>G	TGTTTTTTAT	Unclassified	Class C0	-	0.027	Outside SPiCE Interpretation	CACTTGTTGAGAACATTCGTGTTTTGGGAAAAGAACAGG	CCTGTTCTTTTCCCAAAACACGAATGTTCTCAACAAGTG
244	V2109I	c.6325G>A	CTTTGCGTCC	Unclassified	Class C0	-	0.027	Outside SPiCE Interpretation	GTATCAAAAATACTTCCTCGTATTGATAAGAGAAACCCAGAGC	GCTCTGGGTTTCTCTTATCAATACGAGGAAGTATTTTTGATAC
245	I1929V	c.5785A>G	CGCCTTTTGC	Class 1	Class C0	-	0.027	Outside SPiCE Interpretation	GTTTTTGCTGACATTCAGAGTGAAGAAGTTTTACAACATAACCAAAATATGTC	GACATATTTTGGTTATGTTGTAAAACTTCTTCACTCTGAATGTCAGCAAAAAC
1-2	Wild-type	-	TGTTGGAGTG	Class 1	Class C0	-	-	-	-	-
1-3	Wild-type	-	TCTTCTTCTC	Class 1	Class C0	-	-	-	-	-
82-2	D2723H	c.8167G>C	GAAAATGCGG	Class 5	Class C65	DNA binding domain	0.027	Outside SPiCE Interpretation	AGTGGCCATTATTGAACTTACACATGGGTGGTATGCTG	CAGCATACCACCCATGTGTAAGTTCAATAATGGCCACT
82-3	D2723H	c.8167G>C	CCCTGGTGTG	Class 5	Class C65	DNA binding domain	0.027	Outside SPiCE Interpretation	AGTGGCCATTATTGAACTTACACATGGGTGGTATGCTG	CAGCATACCACCCATGTGTAAGTTCAATAATGGCCACT
X: stop codon
Align-GVGD key domains: PALB2 interaction domain (amino acid residues 10-40), DNA binding domain (2481-3186), TR2 RAD51 binding domain (3269-3305)
