# Supplementary material for: High-throughput functional evaluation of BRCA2 variants of unknown significance
Source: Nat Commun. 2020 May 22;11:2573. doi: 10.1038/s41467-020-16141-8 (PMC7244490; doi:10.1038/s41467-020-16141-8)
Supplement: Supplementary file 7 — Supplementary Data 4 [file 41467_2020_16141_MOESM7_ESM.xlsx]

## Sheet: MANO-B for 244 variants
Supplementary Data 4. Raw data of 7,344 relative viability values produced by MANO-B method.
Variant	IARC classification	Batch	Experiment	Drug	Log10(Fold-change)
R18H	Class 2	1	1	CBDCA	-1.05097
K21R	Unclassified	1	1	CBDCA	-0.144556
W31C	Unclassified	1	1	CBDCA	-2.13852
P41L	Unclassified	1	1	CBDCA	-0.733496
Y42C	Class 1	1	1	CBDCA	-0.518016
N55S	Unclassified	1	1	CBDCA	-0.629146
P59A	Unclassified	1	1	CBDCA	0.0532798
N108S	Unclassified	1	1	CBDCA	-0.340359
Q147R	Unclassified	1	1	CBDCA	-0.691519
D156G	Unclassified	1	1	CBDCA	0.0311881
V159E	Unclassified	1	1	CBDCA	-0.0993123
P168T	Class 1	1	1	CBDCA	-0.467729
V208G	Unclassified	1	1	CBDCA	0.00268262
F266L	Unclassified	1	1	CBDCA	-0.419478
R324T	Unclassified	1	1	CBDCA	-0.696251
S326R	Class 1	1	1	CBDCA	-0.971255
S445Y	Unclassified	1	1	CBDCA	-0.075427
E462G	Class 1	1	1	CBDCA	-0.152397
N588D	Class 2	1	1	CBDCA	-0.521571
H595Y	Unclassified	1	1	CBDCA	-0.414409
T598A	Class 2	1	1	CBDCA	-0.184955
Y600C	Unclassified	1	1	CBDCA	0.0536317
G602R	Class 1	1	1	CBDCA	-0.126462
G602V	Unclassified	1	1	CBDCA	-0.501606
E747G	Unclassified	1	1	CBDCA	0.239503
S755C	Unclassified	1	1	CBDCA	-0.707216
N854S	Unclassified	1	1	CBDCA	-0.295462
L1019V	Class 1	1	1	CBDCA	-0.729906
S1074C	Unclassified	1	1	CBDCA	0.0210686
I1167V	Unclassified	1	1	CBDCA	-0.53508
M1168I	Unclassified	1	1	CBDCA	0.0407806
A1170V	Unclassified	1	1	CBDCA	0.249178
S1172L	Class 1	1	1	CBDCA	-0.546369
N1228D	Class 1	1	1	CBDCA	-0.920569
R1329S	Unclassified	1	1	CBDCA	-0.154682
D1420Y	Class 1	1	1	CBDCA	-0.481097
F1524V	Class 1	1	1	CBDCA	-0.613156
K1530N	Unclassified	1	1	CBDCA	-0.123382
V1532F	Unclassified	1	1	CBDCA	0.182248
K1690N	Class 1	1	1	CBDCA	0.26451
E1695V	Unclassified	1	1	CBDCA	-0.259075
G1696V	Unclassified	1	1	CBDCA	-0.909352
D1699N	Unclassified	1	1	CBDCA	-0.682903
D1728N	Unclassified	1	1	CBDCA	-0.638344
D1737V	Unclassified	1	1	CBDCA	-0.267896
N1878K	Class 1	1	1	CBDCA	-0.384285
H1918R	Class 1	1	1	CBDCA	-0.0955558
S1970L	Unclassified	1	1	CBDCA	-0.195879
E2020K	Class 2	1	1	CBDCA	-0.268488
H2074N	Class 1	1	1	CBDCA	0.00291005
K2075N	Unclassified	1	1	CBDCA	-0.548098
V2138D	Unclassified	1	1	CBDCA	-0.529545
H2324R	Unclassified	1	1	CBDCA	-1.21193
P2329L	Unclassified	1	1	CBDCA	-1.90676
R2336G	Unclassified	1	1	CBDCA	0.376689
T2337A	Unclassified	1	1	CBDCA	-0.983355
K2411T	Class 1	1	1	CBDCA	-0.824276
T2412A	Unclassified	1	1	CBDCA	-0.287756
T2412I	Unclassified	1	1	CBDCA	-0.470946
R2418G	Class 2	1	1	CBDCA	-0.607364
N2436I	Class 1	1	1	CBDCA	-0.393176
Y2601C	Unclassified	1	1	CBDCA	-1.44343
L2604P	Unclassified	1	1	CBDCA	-2.94075
G2609D	Class 4	1	1	CBDCA	-2.17568
N2622S	Unclassified	1	1	CBDCA	-2.32646
H2623R	Unclassified	1	1	CBDCA	-2.09788
W2626R	Unclassified	1	1	CBDCA	-1.9184
W2626C	Class 5	1	1	CBDCA	-1.68838
I2627V	Unclassified	1	1	CBDCA	-0.964815
P2639L	Unclassified	1	1	CBDCA	-1.564
E2663K	Unclassified	1	1	CBDCA	-2.10819
I2664M	Unclassified	1	1	CBDCA	-0.733961
M2676T	Class 2	1	1	CBDCA	-1.02593
L2688P	Class 4	1	1	CBDCA	-1.67767
S2697N	Class 2	1	1	CBDCA	0.154588
A2717S	Class 1	1	1	CBDCA	-0.491046
L2721H	Unclassified	1	1	CBDCA	-2.52321
T2722K	Unclassified	1	1	CBDCA	-2.11575
T2722R	Class 5	1	1	CBDCA	-1.93664
D2723E	Unclassified	1	1	CBDCA	-2.91568
D2723H	Class 5	1	1	CBDCA	-2.47851
G2724W	Unclassified	1	1	CBDCA	-2.28165
K2729N	Class 1	1	1	CBDCA	0.268098
V2747I	Unclassified	1	1	CBDCA	-0.299945
G2748D	Class 5	1	1	CBDCA	-1.91231
R2842H	Class 1	1	1	CBDCA	-2.0106
R2896C	Unclassified	1	1	CBDCA	0.460477
V2908G	Class 2	1	1	CBDCA	-2.47159
A2911E	Unclassified	1	1	CBDCA	0.0635489
A2911V	Unclassified	1	1	CBDCA	-0.738353
D2913H	Unclassified	1	1	CBDCA	-2.09194
I2944F	Class 1	1	1	CBDCA	-0.621074
I3044V	Unclassified	1	1	CBDCA	-0.0796637
R3052W	Class 5	1	1	CBDCA	-2.42071
P3054S	Unclassified	1	1	CBDCA	-0.685098
D3095E	Class 5	1	1	CBDCA	-2.44368
E3096K	Class 2	1	1	CBDCA	-0.195184
Y3098H	Class 1	1	1	CBDCA	0.390882
N3124I	Class 5	1	1	CBDCA	-2.52098
I3183V	Unclassified	1	1	CBDCA	0.522898
N3187K	Unclassified	1	1	CBDCA	-0.237228
S3291C	Unclassified	1	1	CBDCA	-1.32635
P3292L	Class 1	1	1	CBDCA	-0.108375
S3319F	Unclassified	1	1	CBDCA	-0.515659
R3385H	Unclassified	1	1	CBDCA	-0.111265
T3387A	Unclassified	1	1	CBDCA	-0.328136
Wild-type	Class 1	1	1	CBDCA	-0.0241465
Empty-vector	Class 5	1	1	CBDCA	-2.43901
R18H	Class 2	1	2	CBDCA	-0.619133
K21R	Unclassified	1	2	CBDCA	-0.259597
W31C	Unclassified	1	2	CBDCA	-2.57428
P41L	Unclassified	1	2	CBDCA	-0.691225
Y42C	Class 1	1	2	CBDCA	-0.439703
N55S	Unclassified	1	2	CBDCA	-1.99438
P59A	Unclassified	1	2	CBDCA	-0.116014
N108S	Unclassified	1	2	CBDCA	-0.485503
Q147R	Unclassified	1	2	CBDCA	0.168533
D156G	Unclassified	1	2	CBDCA	0.162839
V159E	Unclassified	1	2	CBDCA	-0.143588
P168T	Class 1	1	2	CBDCA	-0.363116
V208G	Unclassified	1	2	CBDCA	-0.151048
F266L	Unclassified	1	2	CBDCA	-0.127932
R324T	Unclassified	1	2	CBDCA	-0.439433
S326R	Class 1	1	2	CBDCA	-0.278976
S445Y	Unclassified	1	2	CBDCA	-0.0474383
E462G	Class 1	1	2	CBDCA	-0.235009
N588D	Class 2	1	2	CBDCA	-0.586644
H595Y	Unclassified	1	2	CBDCA	-0.0364757
T598A	Class 2	1	2	CBDCA	-0.0754448
Y600C	Unclassified	1	2	CBDCA	-0.0876347
G602R	Class 1	1	2	CBDCA	-0.164235
G602V	Unclassified	1	2	CBDCA	-0.551116
E747G	Unclassified	1	2	CBDCA	0.171748
S755C	Unclassified	1	2	CBDCA	-0.742862
N854S	Unclassified	1	2	CBDCA	0.453377
L1019V	Class 1	1	2	CBDCA	-0.733409
S1074C	Unclassified	1	2	CBDCA	-0.270244
I1167V	Unclassified	1	2	CBDCA	-0.0132343
M1168I	Unclassified	1	2	CBDCA	0.0805727
A1170V	Unclassified	1	2	CBDCA	0.0619174
S1172L	Class 1	1	2	CBDCA	-0.981947
N1228D	Class 1	1	2	CBDCA	-1.09354
R1329S	Unclassified	1	2	CBDCA	-0.222158
D1420Y	Class 1	1	2	CBDCA	-0.361988
F1524V	Class 1	1	2	CBDCA	-0.706981
K1530N	Unclassified	1	2	CBDCA	-0.165365
V1532F	Unclassified	1	2	CBDCA	0.237936
K1690N	Class 1	1	2	CBDCA	0.427452
E1695V	Unclassified	1	2	CBDCA	-1.05233
G1696V	Unclassified	1	2	CBDCA	-1.05021
D1699N	Unclassified	1	2	CBDCA	-0.467647
D1728N	Unclassified	1	2	CBDCA	-0.692968
D1737V	Unclassified	1	2	CBDCA	0.0361161
N1878K	Class 1	1	2	CBDCA	-0.396779
H1918R	Class 1	1	2	CBDCA	-1.21906
S1970L	Unclassified	1	2	CBDCA	-0.609637
E2020K	Class 2	1	2	CBDCA	0.0772363
H2074N	Class 1	1	2	CBDCA	0.00992223
K2075N	Unclassified	1	2	CBDCA	-0.637701
V2138D	Unclassified	1	2	CBDCA	-0.182834
H2324R	Unclassified	1	2	CBDCA	-0.504081
P2329L	Unclassified	1	2	CBDCA	-2.05094
R2336G	Unclassified	1	2	CBDCA	0.429775
T2337A	Unclassified	1	2	CBDCA	-0.674691
K2411T	Class 1	1	2	CBDCA	-0.72135
T2412A	Unclassified	1	2	CBDCA	-0.366544
T2412I	Unclassified	1	2	CBDCA	-0.464919
R2418G	Class 2	1	2	CBDCA	-1.74466
N2436I	Class 1	1	2	CBDCA	-0.705393
Y2601C	Unclassified	1	2	CBDCA	-0.976831
L2604P	Unclassified	1	2	CBDCA	-2.21678
G2609D	Class 4	1	2	CBDCA	-2.1936
N2622S	Unclassified	1	2	CBDCA	-2.25052
H2623R	Unclassified	1	2	CBDCA	-2.22618
W2626R	Unclassified	1	2	CBDCA	-1.81531
W2626C	Class 5	1	2	CBDCA	-1.80851
I2627V	Unclassified	1	2	CBDCA	-0.438116
P2639L	Unclassified	1	2	CBDCA	-1.80614
E2663K	Unclassified	1	2	CBDCA	-2.03225
I2664M	Unclassified	1	2	CBDCA	-0.582521
M2676T	Class 2	1	2	CBDCA	-0.367306
L2688P	Class 4	1	2	CBDCA	-2.50813
S2697N	Class 2	1	2	CBDCA	-0.0254764
A2717S	Class 1	1	2	CBDCA	-0.864677
L2721H	Unclassified	1	2	CBDCA	-1.90069
T2722K	Unclassified	1	2	CBDCA	-2.32075
T2722R	Class 5	1	2	CBDCA	-2.03127
D2723E	Unclassified	1	2	CBDCA	-2.04167
D2723H	Class 5	1	2	CBDCA	-2.37542
G2724W	Unclassified	1	2	CBDCA	-2.16139
K2729N	Class 1	1	2	CBDCA	0.158223
V2747I	Unclassified	1	2	CBDCA	-0.642809
G2748D	Class 5	1	2	CBDCA	-2.29852
R2842H	Class 1	1	2	CBDCA	-2.43048
R2896C	Unclassified	1	2	CBDCA	0.46457
V2908G	Class 2	1	2	CBDCA	-1.88917
A2911E	Unclassified	1	2	CBDCA	0.133721
A2911V	Unclassified	1	2	CBDCA	-0.865593
D2913H	Unclassified	1	2	CBDCA	-1.17361
I2944F	Class 1	1	2	CBDCA	-0.616887
I3044V	Unclassified	1	2	CBDCA	-0.344075
R3052W	Class 5	1	2	CBDCA	-2.39431
P3054S	Unclassified	1	2	CBDCA	-0.780116
D3095E	Class 5	1	2	CBDCA	-2.24672
E3096K	Class 2	1	2	CBDCA	-0.00908468
Y3098H	Class 1	1	2	CBDCA	0.530397
N3124I	Class 5	1	2	CBDCA	-1.70717
I3183V	Unclassified	1	2	CBDCA	0.226382
N3187K	Unclassified	1	2	CBDCA	-0.500452
S3291C	Unclassified	1	2	CBDCA	-1.13474
P3292L	Class 1	1	2	CBDCA	-0.29948
S3319F	Unclassified	1	2	CBDCA	-0.0888481
R3385H	Unclassified	1	2	CBDCA	-0.586415
T3387A	Unclassified	1	2	CBDCA	-0.213285
Wild-type	Class 1	1	2	CBDCA	0.0625721
Empty-vector	Class 5	1	2	CBDCA	-2.02715
R18H	Class 2	1	3	CBDCA	-1.1017
K21R	Unclassified	1	3	CBDCA	-0.167703
W31C	Unclassified	1	3	CBDCA	-2.62197
P41L	Unclassified	1	3	CBDCA	-0.313116
Y42C	Class 1	1	3	CBDCA	-0.334527
N55S	Unclassified	1	3	CBDCA	-0.963071
P59A	Unclassified	1	3	CBDCA	0.0836391
N108S	Unclassified	1	3	CBDCA	-0.578753
Q147R	Unclassified	1	3	CBDCA	-0.433165
D156G	Unclassified	1	3	CBDCA	-0.0073371
V159E	Unclassified	1	3	CBDCA	-0.00313467
P168T	Class 1	1	3	CBDCA	-0.0408124
V208G	Unclassified	1	3	CBDCA	-0.24688
F266L	Unclassified	1	3	CBDCA	-0.351322
R324T	Unclassified	1	3	CBDCA	0.0147523
S326R	Class 1	1	3	CBDCA	-0.507753
S445Y	Unclassified	1	3	CBDCA	0.0748676
E462G	Class 1	1	3	CBDCA	-0.247557
N588D	Class 2	1	3	CBDCA	-0.33959
H595Y	Unclassified	1	3	CBDCA	-0.0253089
T598A	Class 2	1	3	CBDCA	-0.138289
Y600C	Unclassified	1	3	CBDCA	-0.0122913
G602R	Class 1	1	3	CBDCA	-0.34746
G602V	Unclassified	1	3	CBDCA	-0.302388
E747G	Unclassified	1	3	CBDCA	-0.144926
S755C	Unclassified	1	3	CBDCA	-0.611819
N854S	Unclassified	1	3	CBDCA	0.374119
L1019V	Class 1	1	3	CBDCA	-0.268059
S1074C	Unclassified	1	3	CBDCA	-0.505044
I1167V	Unclassified	1	3	CBDCA	-0.00305875
M1168I	Unclassified	1	3	CBDCA	-0.253594
A1170V	Unclassified	1	3	CBDCA	-0.107746
S1172L	Class 1	1	3	CBDCA	-1.12145
N1228D	Class 1	1	3	CBDCA	-0.939811
R1329S	Unclassified	1	3	CBDCA	-0.271657
D1420Y	Class 1	1	3	CBDCA	-0.454377
F1524V	Class 1	1	3	CBDCA	-1.11378
K1530N	Unclassified	1	3	CBDCA	-0.254667
V1532F	Unclassified	1	3	CBDCA	0.13412
K1690N	Class 1	1	3	CBDCA	0.617026
E1695V	Unclassified	1	3	CBDCA	-0.149998
G1696V	Unclassified	1	3	CBDCA	-1.01698
D1699N	Unclassified	1	3	CBDCA	-0.341799
D1728N	Unclassified	1	3	CBDCA	-0.489075
D1737V	Unclassified	1	3	CBDCA	-0.217065
N1878K	Class 1	1	3	CBDCA	-0.31405
H1918R	Class 1	1	3	CBDCA	-0.660054
S1970L	Unclassified	1	3	CBDCA	-0.324177
E2020K	Class 2	1	3	CBDCA	-0.447103
H2074N	Class 1	1	3	CBDCA	-0.156372
K2075N	Unclassified	1	3	CBDCA	-0.792047
V2138D	Unclassified	1	3	CBDCA	-0.24918
H2324R	Unclassified	1	3	CBDCA	-0.546178
P2329L	Unclassified	1	3	CBDCA	-1.23722
R2336G	Unclassified	1	3	CBDCA	0.380233
T2337A	Unclassified	1	3	CBDCA	-0.571676
K2411T	Class 1	1	3	CBDCA	-0.764883
T2412A	Unclassified	1	3	CBDCA	-0.0941497
T2412I	Unclassified	1	3	CBDCA	-0.613963
R2418G	Class 2	1	3	CBDCA	-0.767703
N2436I	Class 1	1	3	CBDCA	-0.553209
Y2601C	Unclassified	1	3	CBDCA	-0.188074
L2604P	Unclassified	1	3	CBDCA	-1.6966
G2609D	Class 4	1	3	CBDCA	-2.19697
N2622S	Unclassified	1	3	CBDCA	-1.62116
H2623R	Unclassified	1	3	CBDCA	-2.27387
W2626R	Unclassified	1	3	CBDCA	-2.15459
W2626C	Class 5	1	3	CBDCA	-2.43938
I2627V	Unclassified	1	3	CBDCA	-0.223185
P2639L	Unclassified	1	3	CBDCA	-2.33316
E2663K	Unclassified	1	3	CBDCA	-2.25051
I2664M	Unclassified	1	3	CBDCA	-1.04685
M2676T	Class 2	1	3	CBDCA	-0.569801
L2688P	Class 4	1	3	CBDCA	-1.56667
S2697N	Class 2	1	3	CBDCA	0.00632522
A2717S	Class 1	1	3	CBDCA	0.0069358
L2721H	Unclassified	1	3	CBDCA	-1.94839
T2722K	Unclassified	1	3	CBDCA	-2.7539
T2722R	Class 5	1	3	CBDCA	-2.66214
D2723E	Unclassified	1	3	CBDCA	-2.27058
D2723H	Class 5	1	3	CBDCA	-2.7147
G2724W	Unclassified	1	3	CBDCA	-2.09871
K2729N	Class 1	1	3	CBDCA	0.224323
V2747I	Unclassified	1	3	CBDCA	-0.873071
G2748D	Class 5	1	3	CBDCA	-2.34621
R2842H	Class 1	1	3	CBDCA	-2.18659
R2896C	Unclassified	1	3	CBDCA	0.43412
V2908G	Class 2	1	3	CBDCA	-1.87807
A2911E	Unclassified	1	3	CBDCA	0.0387736
A2911V	Unclassified	1	3	CBDCA	-0.832038
D2913H	Unclassified	1	3	CBDCA	-1.35369
I2944F	Class 1	1	3	CBDCA	-0.933041
I3044V	Unclassified	1	3	CBDCA	-0.120957
R3052W	Class 5	1	3	CBDCA	-2.44201
P3054S	Unclassified	1	3	CBDCA	-0.76578
D3095E	Class 5	1	3	CBDCA	-2.29441
E3096K	Class 2	1	3	CBDCA	0.0913385
Y3098H	Class 1	1	3	CBDCA	0.117616
N3124I	Class 5	1	3	CBDCA	-2.54228
I3183V	Unclassified	1	3	CBDCA	0.349148
N3187K	Unclassified	1	3	CBDCA	-0.319784
S3291C	Unclassified	1	3	CBDCA	-0.792684
P3292L	Class 1	1	3	CBDCA	-0.927144
S3319F	Unclassified	1	3	CBDCA	-0.149746
R3385H	Unclassified	1	3	CBDCA	-0.516452
T3387A	Unclassified	1	3	CBDCA	-0.328652
Wild-type	Class 1	1	3	CBDCA	-0.0384256
Empty-vector	Class 5	1	3	CBDCA	-2.75189
R18H	Class 2	2	1	CBDCA	-2.34239
R18C	Class 2	2	1	CBDCA	-0.285765
K21R	Unclassified	2	1	CBDCA	0.14855
D23Y	Unclassified	2	1	CBDCA	-0.702353
D23V	Unclassified	2	1	CBDCA	0.0848741
G25R	Unclassified	2	1	CBDCA	-2.78806
N30H	Unclassified	2	1	CBDCA	-1.57523
W31C	Unclassified	2	1	CBDCA	-2.2503
W31G	Unclassified	2	1	CBDCA	-2.57047
W31L	Unclassified	2	1	CBDCA	-2.33864
F32L	Unclassified	2	1	CBDCA	-1.20931
P41L	Unclassified	2	1	CBDCA	-1.90842
Y42C	Class 1	2	1	CBDCA	-0.860668
N55S	Unclassified	2	1	CBDCA	1.00534
P59A	Unclassified	2	1	CBDCA	-1.89311
T77I	Unclassified	2	1	CBDCA	0.743394
N108S	Unclassified	2	1	CBDCA	1.42227
Q147R	Unclassified	2	1	CBDCA	-2.73124
D156G	Unclassified	2	1	CBDCA	-0.00572421
V159E	Unclassified	2	1	CBDCA	0.481689
V159M	Unclassified	2	1	CBDCA	0.262689
P168T	Class 1	2	1	CBDCA	-0.900579
G185V	Unclassified	2	1	CBDCA	0.0605209
D191V	Unclassified	2	1	CBDCA	0.660633
T200I	Unclassified	2	1	CBDCA	-0.133045
T207I	Unclassified	2	1	CBDCA	0.833165
V208G	Unclassified	2	1	CBDCA	-0.157661
V211I	Unclassified	2	1	CBDCA	0.475817
Y232C	Unclassified	2	1	CBDCA	0.392982
F266L	Unclassified	2	1	CBDCA	-0.327621
R324T	Unclassified	2	1	CBDCA	-1.43232
S326R	Class 1	2	1	CBDCA	-0.360367
S445Y	Unclassified	2	1	CBDCA	-1.1335
S445Y	Unclassified	2	1	CBDCA	0.636396
E462G	Class 1	2	1	CBDCA	-0.748224
K485X	Class 5	2	1	CBDCA	-2.91813
N588D	Class 2	2	1	CBDCA	-1.00232
F590C	Unclassified	2	1	CBDCA	-0.0656647
Y592C	Unclassified	2	1	CBDCA	-0.430884
H595Y	Unclassified	2	1	CBDCA	-0.811836
T598A	Class 2	2	1	CBDCA	-0.593349
Y600C	Unclassified	2	1	CBDCA	-2.27155
G602R	Class 1	2	1	CBDCA	0.234389
G602V	Unclassified	2	1	CBDCA	-1.33957
E747G	Unclassified	2	1	CBDCA	-0.666832
S755C	Unclassified	2	1	CBDCA	-2.48028
N854S	Unclassified	2	1	CBDCA	0.477653
V917A	Unclassified	2	1	CBDCA	0.653712
L997X	Class 5	2	1	CBDCA	-2.78544
L1019V	Class 1	2	1	CBDCA	-0.336295
S1074C	Unclassified	2	1	CBDCA	0.284386
T1128I	Unclassified	2	1	CBDCA	0.00671368
I1167V	Unclassified	2	1	CBDCA	0.0953706
M1168I	Unclassified	2	1	CBDCA	-1.25809
A1170V	Unclassified	2	1	CBDCA	-1.51601
S1172L	Class 1	2	1	CBDCA	-0.306815
G1224V	Unclassified	2	1	CBDCA	-0.0655119
N1228D	Class 1	2	1	CBDCA	0.656877
R1329S	Unclassified	2	1	CBDCA	0.0199303
D1420Y	Class 1	2	1	CBDCA	-2.30322
Q1502X	Class 5	2	1	CBDCA	-2.98758
F1524V	Class 1	2	1	CBDCA	-1.55856
K1530N	Unclassified	2	1	CBDCA	-1.24023
V1532F	Unclassified	2	1	CBDCA	0.155721
K1690N	Class 1	2	1	CBDCA	1.01236
E1695V	Unclassified	2	1	CBDCA	-2.04571
G1696V	Unclassified	2	1	CBDCA	-1.94583
D1699N	Unclassified	2	1	CBDCA	-1.04236
D1728N	Unclassified	2	1	CBDCA	-0.866649
D1737V	Unclassified	2	1	CBDCA	-1.00534
N1878K	Class 1	2	1	CBDCA	0.297837
H1918R	Class 1	2	1	CBDCA	-2.37535
I1929V	Class 1	2	1	CBDCA	0.577532
S1970L	Unclassified	2	1	CBDCA	0.214699
S1970L	Unclassified	2	1	CBDCA	0.70642
T1980I	Unclassified	2	1	CBDCA	-0.201528
K1984X	Class 5	2	1	CBDCA	-3.14055
S2006R	Unclassified	2	1	CBDCA	1.14214
E2020K	Class 2	2	1	CBDCA	0.0646637
S2041P	Unclassified	2	1	CBDCA	-0.580081
G2057E	Unclassified	2	1	CBDCA	0.61936
F2058L	Unclassified	2	1	CBDCA	0.256442
H2074N	Class 1	2	1	CBDCA	-1.2717
K2075N	Unclassified	2	1	CBDCA	-0.302389
V2109I	Unclassified	2	1	CBDCA	0.581811
V2138D	Unclassified	2	1	CBDCA	-0.407731
H2178R	Unclassified	2	1	CBDCA	0.823386
H2324R	Unclassified	2	1	CBDCA	-0.117349
P2329L	Unclassified	2	1	CBDCA	-2.41208
R2336G	Unclassified	2	1	CBDCA	-1.16828
R2336P	Unclassified	2	1	CBDCA	0.0697978
T2337A	Unclassified	2	1	CBDCA	-1.82803
K2411T	Class 1	2	1	CBDCA	-0.705719
T2412A	Unclassified	2	1	CBDCA	0.10272
T2412I	Unclassified	2	1	CBDCA	-0.755404
R2418G	Class 2	2	1	CBDCA	-1.89194
N2436I	Class 1	2	1	CBDCA	-2.91134
R2488G	Unclassified	2	1	CBDCA	0.194295
Q2491R	Unclassified	2	1	CBDCA	-0.0723777
V2503D	Unclassified	2	1	CBDCA	-0.185154
G2508S	Class 4	2	1	CBDCA	-2.80725
S2509R	Unclassified	2	1	CBDCA	0.637335
S2509N	Unclassified	2	1	CBDCA	0.536702
L2510P	Unclassified	2	1	CBDCA	-2.93198
K2514T	Unclassified	2	1	CBDCA	-0.537591
T2515I	Class 1	2	1	CBDCA	-0.837008
S2516C	Unclassified	2	1	CBDCA	0.141816
R2520Q	Unclassified	2	1	CBDCA	0.0836121
R2520P	Unclassified	2	1	CBDCA	-1.08573
V2527I	Unclassified	2	1	CBDCA	-0.827409
P2532H	Unclassified	2	1	CBDCA	-0.484932
C2535X	Class 5	2	1	CBDCA	-2.38131
G2544D	Unclassified	2	1	CBDCA	1.53143
F2562V	Unclassified	2	1	CBDCA	-2.26515
L2581W	Unclassified	2	1	CBDCA	-1.75821
G2584C	Unclassified	2	1	CBDCA	-2.09743
K2597N	Unclassified	2	1	CBDCA	-1.06346
Y2601C	Unclassified	2	1	CBDCA	-2.17683
R2602T	Unclassified	2	1	CBDCA	-0.0099037
A2603T	Unclassified	2	1	CBDCA	-0.407735
L2604P	Unclassified	2	1	CBDCA	-2.52144
T2607P	Class 4	2	1	CBDCA	-2.46015
G2609D	Class 4	2	1	CBDCA	-2.24987
D2611G	Unclassified	2	1	CBDCA	-2.12996
S2616F	Unclassified	2	1	CBDCA	-2.24576
W2619C	Unclassified	2	1	CBDCA	-2.87241
N2622S	Unclassified	2	1	CBDCA	-2.33358
H2623R	Unclassified	2	1	CBDCA	-1.73957
W2626R	Unclassified	2	1	CBDCA	-1.68114
W2626C	Class 5	2	1	CBDCA	-2.20556
I2627V	Unclassified	2	1	CBDCA	-1.86914
I2627F	Class 5	2	1	CBDCA	-2.28192
P2639L	Unclassified	2	1	CBDCA	-1.08061
F2642C	Unclassified	2	1	CBDCA	-0.479156
A2643G	Unclassified	2	1	CBDCA	0.583489
L2647P	Class 4	2	1	CBDCA	-2.96916
V2652G	Unclassified	2	1	CBDCA	-2.57889
L2653P	Class 5	2	1	CBDCA	-2.53795
L2654P	Unclassified	2	1	CBDCA	-2.16089
R2659G	Class 5	2	1	CBDCA	-2.52756
Y2660D	Unclassified	2	1	CBDCA	-2.06601
E2663K	Unclassified	2	1	CBDCA	-1.67745
I2664M	Unclassified	2	1	CBDCA	-2.41111
S2670L	Class 4	2	1	CBDCA	-2.35304
S2670W	Unclassified	2	1	CBDCA	-2.80153
K2673N	Unclassified	2	1	CBDCA	-0.230057
M2676T	Class 2	2	1	CBDCA	0.194295
R2678G	Unclassified	2	1	CBDCA	0.352642
A2682V	Unclassified	2	1	CBDCA	-0.341856
L2686P	Unclassified	2	1	CBDCA	-2.48607
L2688P	Class 4	2	1	CBDCA	-2.05309
S2697N	Class 2	2	1	CBDCA	-2.1176
A2717S	Class 1	2	1	CBDCA	-0.978503
L2721H	Unclassified	2	1	CBDCA	-2.02319
T2722K	Unclassified	2	1	CBDCA	-2.07917
T2722R	Class 5	2	1	CBDCA	-2.68669
D2723E	Unclassified	2	1	CBDCA	-2.49481
D2723H	Class 5	2	1	CBDCA	-2.79534
D2723H	Class 5	2	1	CBDCA	-2.21471
D2723H	Class 5	2	1	CBDCA	-2.6283
G2724W	Unclassified	2	1	CBDCA	-2.43161
K2729N	Class 1	2	1	CBDCA	-2.15883
A2730V	Unclassified	2	1	CBDCA	-1.35824
R2744G	Unclassified	2	1	CBDCA	0.356682
L2745V	Unclassified	2	1	CBDCA	0.457524
V2747I	Unclassified	2	1	CBDCA	-0.605594
G2748D	Class 5	2	1	CBDCA	-2.28782
G2755V	Unclassified	2	1	CBDCA	-0.835346
A2764V	Unclassified	2	1	CBDCA	-1.13561
P2771L	Unclassified	2	1	CBDCA	-1.68063
S2773C	Unclassified	2	1	CBDCA	0.640177
K2777E	Unclassified	2	1	CBDCA	-1.40641
R2784W	Unclassified	2	1	CBDCA	-3.0173
R2784Q	Class 1	2	1	CBDCA	-2.78572
W2788C	Unclassified	2	1	CBDCA	-2.20838
L2792P	Unclassified	2	1	CBDCA	-1.99076
G2793V	Unclassified	2	1	CBDCA	-2.51842
P2800T	Unclassified	2	1	CBDCA	-0.451422
P2800R	Unclassified	2	1	CBDCA	-1.85279
G2813E	Unclassified	2	1	CBDCA	-1.80925
Y2826C	Unclassified	2	1	CBDCA	-2.69028
P2827A	Unclassified	2	1	CBDCA	0.339027
K2833N	Unclassified	2	1	CBDCA	-1.1341
R2842H	Class 1	2	1	CBDCA	-2.50924
R2842C	Unclassified	2	1	CBDCA	-3.12299
R2842L	Unclassified	2	1	CBDCA	-2.43795
E2847K	Unclassified	2	1	CBDCA	-0.957099
L2862Q	Unclassified	2	1	CBDCA	-0.87906
L2865V	Unclassified	2	1	CBDCA	0.248266
I2869N	Unclassified	2	1	CBDCA	-2.49279
F2873C	Unclassified	2	1	CBDCA	-0.691064
R2896C	Unclassified	2	1	CBDCA	0.39958
D2900V	Unclassified	2	1	CBDCA	-1.59696
G2901V	Unclassified	2	1	CBDCA	-1.4291
Y2905H	Unclassified	2	1	CBDCA	-0.787869
Y2905C	Unclassified	2	1	CBDCA	-2.17377
V2908G	Class 2	2	1	CBDCA	-2.07264
A2911E	Unclassified	2	1	CBDCA	-0.361585
A2911V	Unclassified	2	1	CBDCA	-0.728985
D2913H	Unclassified	2	1	CBDCA	-2.4869
D2913V	Unclassified	2	1	CBDCA	-0.0506294
S2922R	Unclassified	2	1	CBDCA	-1.38874
Q2925R	Unclassified	2	1	CBDCA	-2.47207
Q2925H	Unclassified	2	1	CBDCA	-2.26622
R2933T	Unclassified	2	1	CBDCA	1.00642
I2944F	Class 1	2	1	CBDCA	0.0824178
V2966A	Unclassified	2	1	CBDCA	-1.84831
L2972W	Unclassified	2	1	CBDCA	-1.44377
S2998Y	Unclassified	2	1	CBDCA	-0.277298
E3002D	Unclassified	2	1	CBDCA	0.232772
Y3006D	Unclassified	2	1	CBDCA	-2.42498
R3007G	Unclassified	2	1	CBDCA	-1.55226
L3011P	Unclassified	2	1	CBDCA	-0.425202
T3030I	Unclassified	2	1	CBDCA	0.166418
T3033I	Unclassified	2	1	CBDCA	-1.39586
Y3035C	Unclassified	2	1	CBDCA	0.434526
Y3035S	Class 2	2	1	CBDCA	-0.713862
I3044V	Unclassified	2	1	CBDCA	-0.880574
R3052W	Class 5	2	1	CBDCA	-2.15659
P3054S	Unclassified	2	1	CBDCA	-2.07966
F3060C	Unclassified	2	1	CBDCA	-0.182828
V3072E	Unclassified	2	1	CBDCA	-2.75379
D3073G	Unclassified	2	1	CBDCA	-2.50644
G3076E	Unclassified	2	1	CBDCA	-2.56805
D3095E	Class 5	2	1	CBDCA	-2.45848
E3096K	Class 2	2	1	CBDCA	-0.317751
Y3098H	Class 1	2	1	CBDCA	-2.4526
L3101R	Unclassified	2	1	CBDCA	-1.78884
L3101P	Unclassified	2	1	CBDCA	-2.68638
S3123G	Unclassified	2	1	CBDCA	0.224032
S3123R	Unclassified	2	1	CBDCA	0.615065
N3124I	Class 5	2	1	CBDCA	-2.31346
Q3126P	Unclassified	2	1	CBDCA	-2.17368
I3183V	Unclassified	2	1	CBDCA	-0.179061
N3187K	Unclassified	2	1	CBDCA	-0.424619
R3269G	Unclassified	2	1	CBDCA	0.143183
R3269T	Unclassified	2	1	CBDCA	0.27722
L3274W	Unclassified	2	1	CBDCA	0.612233
P3280R	Unclassified	2	1	CBDCA	0.554044
I3286N	Unclassified	2	1	CBDCA	0.179807
S3291C	Unclassified	2	1	CBDCA	-1.75502
P3292L	Class 1	2	1	CBDCA	-0.97987
Q3295P	Unclassified	2	1	CBDCA	-1.98592
P3301L	Unclassified	2	1	CBDCA	-1.57171
S3319F	Unclassified	2	1	CBDCA	0.508302
S3319F	Unclassified	2	1	CBDCA	-0.542368
R3385H	Unclassified	2	1	CBDCA	-0.573628
T3387A	Unclassified	2	1	CBDCA	-0.16768
Wild-type	Class 1	2	1	CBDCA	-1.41615
Wild-type	Class 1	2	1	CBDCA	0.884163
Wild-type	Class 1	2	1	CBDCA	0.615761
Empty-vector	Class 5	2	1	CBDCA	-1.5999
R18H	Class 2	2	2	CBDCA	-2.72615
R18C	Class 2	2	2	CBDCA	-0.250488
K21R	Unclassified	2	2	CBDCA	0.000483009
D23Y	Unclassified	2	2	CBDCA	-0.975658
D23V	Unclassified	2	2	CBDCA	0.0720011
G25R	Unclassified	2	2	CBDCA	-2.17165
N30H	Unclassified	2	2	CBDCA	-1.68452
W31C	Unclassified	2	2	CBDCA	-2.56022
W31G	Unclassified	2	2	CBDCA	-2.27945
W31L	Unclassified	2	2	CBDCA	-2.87879
F32L	Unclassified	2	2	CBDCA	-1.65924
P41L	Unclassified	2	2	CBDCA	-1.82614
Y42C	Class 1	2	2	CBDCA	-0.634119
N55S	Unclassified	2	2	CBDCA	1.10585
P59A	Unclassified	2	2	CBDCA	-1.87051
T77I	Unclassified	2	2	CBDCA	0.965269
N108S	Unclassified	2	2	CBDCA	1.57698
Q147R	Unclassified	2	2	CBDCA	-1.87901
D156G	Unclassified	2	2	CBDCA	0.0475541
V159E	Unclassified	2	2	CBDCA	0.46222
V159M	Unclassified	2	2	CBDCA	0.259267
P168T	Class 1	2	2	CBDCA	-1.41212
G185V	Unclassified	2	2	CBDCA	0.173888
D191V	Unclassified	2	2	CBDCA	0.611337
T200I	Unclassified	2	2	CBDCA	-0.135004
T207I	Unclassified	2	2	CBDCA	0.814367
V208G	Unclassified	2	2	CBDCA	-0.256934
V211I	Unclassified	2	2	CBDCA	0.437051
Y232C	Unclassified	2	2	CBDCA	0.428928
F266L	Unclassified	2	2	CBDCA	-0.404266
R324T	Unclassified	2	2	CBDCA	-1.52822
S326R	Class 1	2	2	CBDCA	-0.651208
S445Y	Unclassified	2	2	CBDCA	-1.27884
S445Y	Unclassified	2	2	CBDCA	0.596457
E462G	Class 1	2	2	CBDCA	-0.596953
K485X	Class 5	2	2	CBDCA	-2.38426
N588D	Class 2	2	2	CBDCA	-0.651964
F590C	Unclassified	2	2	CBDCA	0.0886813
Y592C	Unclassified	2	2	CBDCA	-0.259483
H595Y	Unclassified	2	2	CBDCA	-1.03921
T598A	Class 2	2	2	CBDCA	-0.523159
Y600C	Unclassified	2	2	CBDCA	-2.12551
G602R	Class 1	2	2	CBDCA	0.370492
G602V	Unclassified	2	2	CBDCA	-2.09521
E747G	Unclassified	2	2	CBDCA	-0.71934
S755C	Unclassified	2	2	CBDCA	-1.64837
N854S	Unclassified	2	2	CBDCA	0.355244
V917A	Unclassified	2	2	CBDCA	0.761516
L997X	Class 5	2	2	CBDCA	-2.5409
L1019V	Class 1	2	2	CBDCA	-0.428847
S1074C	Unclassified	2	2	CBDCA	0.219646
T1128I	Unclassified	2	2	CBDCA	0.036306
I1167V	Unclassified	2	2	CBDCA	-0.15209
M1168I	Unclassified	2	2	CBDCA	-1.11483
A1170V	Unclassified	2	2	CBDCA	-1.48982
S1172L	Class 1	2	2	CBDCA	-0.883092
G1224V	Unclassified	2	2	CBDCA	0.00353626
N1228D	Class 1	2	2	CBDCA	0.528377
R1329S	Unclassified	2	2	CBDCA	-0.0791259
D1420Y	Class 1	2	2	CBDCA	-2.1451
Q1502X	Class 5	2	2	CBDCA	-3.31524
F1524V	Class 1	2	2	CBDCA	-2.0701
K1530N	Unclassified	2	2	CBDCA	-1.39675
V1532F	Unclassified	2	2	CBDCA	0.0334485
K1690N	Class 1	2	2	CBDCA	1.10512
E1695V	Unclassified	2	2	CBDCA	-1.87688
G1696V	Unclassified	2	2	CBDCA	-1.53774
D1699N	Unclassified	2	2	CBDCA	-0.891979
D1728N	Unclassified	2	2	CBDCA	-1.22512
D1737V	Unclassified	2	2	CBDCA	-0.823893
N1878K	Class 1	2	2	CBDCA	0.218201
H1918R	Class 1	2	2	CBDCA	-2.26047
I1929V	Class 1	2	2	CBDCA	0.472817
S1970L	Unclassified	2	2	CBDCA	0.216896
S1970L	Unclassified	2	2	CBDCA	0.594049
T1980I	Unclassified	2	2	CBDCA	-0.145053
K1984X	Class 5	2	2	CBDCA	-2.86121
S2006R	Unclassified	2	2	CBDCA	1.12368
E2020K	Class 2	2	2	CBDCA	-0.167076
S2041P	Unclassified	2	2	CBDCA	-0.308521
G2057E	Unclassified	2	2	CBDCA	0.496241
F2058L	Unclassified	2	2	CBDCA	0.18188
H2074N	Class 1	2	2	CBDCA	-1.56921
K2075N	Unclassified	2	2	CBDCA	-0.330838
V2109I	Unclassified	2	2	CBDCA	0.560646
V2138D	Unclassified	2	2	CBDCA	-0.272353
H2178R	Unclassified	2	2	CBDCA	0.786614
H2324R	Unclassified	2	2	CBDCA	0.110188
P2329L	Unclassified	2	2	CBDCA	-2.15367
R2336G	Unclassified	2	2	CBDCA	-1.19403
R2336P	Unclassified	2	2	CBDCA	0.156291
T2337A	Unclassified	2	2	CBDCA	-1.85379
K2411T	Class 1	2	2	CBDCA	-0.642908
T2412A	Unclassified	2	2	CBDCA	0.25996
T2412I	Unclassified	2	2	CBDCA	-0.354538
R2418G	Class 2	2	2	CBDCA	-2.20186
N2436I	Class 1	2	2	CBDCA	-1.88298
R2488G	Unclassified	2	2	CBDCA	0.218952
Q2491R	Unclassified	2	2	CBDCA	0.0202865
V2503D	Unclassified	2	2	CBDCA	-0.0523179
G2508S	Class 4	2	2	CBDCA	-2.65687
S2509R	Unclassified	2	2	CBDCA	0.684798
S2509N	Unclassified	2	2	CBDCA	0.438897
L2510P	Unclassified	2	2	CBDCA	-2.83447
K2514T	Unclassified	2	2	CBDCA	-0.850229
T2515I	Class 1	2	2	CBDCA	-0.756486
S2516C	Unclassified	2	2	CBDCA	0.18893
R2520Q	Unclassified	2	2	CBDCA	0.0177985
R2520P	Unclassified	2	2	CBDCA	-1.12389
V2527I	Unclassified	2	2	CBDCA	-0.786298
P2532H	Unclassified	2	2	CBDCA	-0.605947
C2535X	Class 5	2	2	CBDCA	-2.61739
G2544D	Unclassified	2	2	CBDCA	1.43512
F2562V	Unclassified	2	2	CBDCA	-3.34502
L2581W	Unclassified	2	2	CBDCA	-2.08353
G2584C	Unclassified	2	2	CBDCA	-2.02185
K2597N	Unclassified	2	2	CBDCA	-1.12393
Y2601C	Unclassified	2	2	CBDCA	-2.51224
R2602T	Unclassified	2	2	CBDCA	0.15472
A2603T	Unclassified	2	2	CBDCA	-0.332814
L2604P	Unclassified	2	2	CBDCA	-2.67497
T2607P	Class 4	2	2	CBDCA	-2.55974
G2609D	Class 4	2	2	CBDCA	-2.9178
D2611G	Unclassified	2	2	CBDCA	-2.35029
S2616F	Unclassified	2	2	CBDCA	-2.3553
W2619C	Unclassified	2	2	CBDCA	-2.54016
N2622S	Unclassified	2	2	CBDCA	-1.30522
H2623R	Unclassified	2	2	CBDCA	-1.22344
W2626R	Unclassified	2	2	CBDCA	-1.7069
W2626C	Class 5	2	2	CBDCA	-2.62352
I2627V	Unclassified	2	2	CBDCA	-2.00175
I2627F	Class 5	2	2	CBDCA	-2.38563
P2639L	Unclassified	2	2	CBDCA	-0.759663
F2642C	Unclassified	2	2	CBDCA	-0.607577
A2643G	Unclassified	2	2	CBDCA	0.460781
L2647P	Class 4	2	2	CBDCA	-2.84682
V2652G	Unclassified	2	2	CBDCA	-2.82201
L2653P	Class 5	2	2	CBDCA	-2.86328
L2654P	Unclassified	2	2	CBDCA	-2.75038
R2659G	Class 5	2	2	CBDCA	-2.36274
Y2660D	Unclassified	2	2	CBDCA	-1.74205
E2663K	Unclassified	2	2	CBDCA	-2.34537
I2664M	Unclassified	2	2	CBDCA	-1.95108
S2670L	Class 4	2	2	CBDCA	-2.82452
S2670W	Unclassified	2	2	CBDCA	-1.85572
K2673N	Unclassified	2	2	CBDCA	-0.380184
M2676T	Class 2	2	2	CBDCA	0.218952
R2678G	Unclassified	2	2	CBDCA	0.368698
A2682V	Unclassified	2	2	CBDCA	-0.206076
L2686P	Unclassified	2	2	CBDCA	-2.34003
L2688P	Class 4	2	2	CBDCA	-2.65822
S2697N	Class 2	2	2	CBDCA	-2.14336
A2717S	Class 1	2	2	CBDCA	-1.15457
L2721H	Unclassified	2	2	CBDCA	-2.27213
T2722K	Unclassified	2	2	CBDCA	-2.59071
T2722R	Class 5	2	2	CBDCA	-3.13724
D2723E	Unclassified	2	2	CBDCA	-2.74375
D2723H	Class 5	2	2	CBDCA	-2.57699
D2723H	Class 5	2	2	CBDCA	-2.48214
D2723H	Class 5	2	2	CBDCA	-2.65405
G2724W	Unclassified	2	2	CBDCA	-2.1732
K2729N	Class 1	2	2	CBDCA	-2.18458
A2730V	Unclassified	2	2	CBDCA	-1.05066
R2744G	Unclassified	2	2	CBDCA	0.350902
L2745V	Unclassified	2	2	CBDCA	0.414693
V2747I	Unclassified	2	2	CBDCA	-0.79558
G2748D	Class 5	2	2	CBDCA	-1.72984
G2755V	Unclassified	2	2	CBDCA	-0.683953
A2764V	Unclassified	2	2	CBDCA	-0.712994
P2771L	Unclassified	2	2	CBDCA	-1.84786
S2773C	Unclassified	2	2	CBDCA	0.408019
K2777E	Unclassified	2	2	CBDCA	-1.44379
R2784W	Unclassified	2	2	CBDCA	-2.98696
R2784Q	Class 1	2	2	CBDCA	-2.88162
W2788C	Unclassified	2	2	CBDCA	-2.35633
L2792P	Unclassified	2	2	CBDCA	-2.27085
G2793V	Unclassified	2	2	CBDCA	-2.85817
P2800T	Unclassified	2	2	CBDCA	-0.950772
P2800R	Unclassified	2	2	CBDCA	-1.79599
G2813E	Unclassified	2	2	CBDCA	-1.76998
Y2826C	Unclassified	2	2	CBDCA	-2.32755
P2827A	Unclassified	2	2	CBDCA	0.308475
K2833N	Unclassified	2	2	CBDCA	-1.00897
R2842H	Class 1	2	2	CBDCA	-2.33338
R2842C	Unclassified	2	2	CBDCA	-2.95641
R2842L	Unclassified	2	2	CBDCA	-2.3325
E2847K	Unclassified	2	2	CBDCA	-1.20604
L2862Q	Unclassified	2	2	CBDCA	-0.792063
L2865V	Unclassified	2	2	CBDCA	0.330037
I2869N	Unclassified	2	2	CBDCA	-2.37045
F2873C	Unclassified	2	2	CBDCA	-0.883148
R2896C	Unclassified	2	2	CBDCA	0.513132
D2900V	Unclassified	2	2	CBDCA	-1.87961
G2901V	Unclassified	2	2	CBDCA	-1.09241
Y2905H	Unclassified	2	2	CBDCA	-0.855195
Y2905C	Unclassified	2	2	CBDCA	-2.28034
V2908G	Class 2	2	2	CBDCA	-2.58418
A2911E	Unclassified	2	2	CBDCA	-0.381324
A2911V	Unclassified	2	2	CBDCA	-0.433701
D2913H	Unclassified	2	2	CBDCA	-2.5906
D2913V	Unclassified	2	2	CBDCA	-0.366835
S2922R	Unclassified	2	2	CBDCA	-0.963783
Q2925R	Unclassified	2	2	CBDCA	-2.81869
Q2925H	Unclassified	2	2	CBDCA	-2.22446
R2933T	Unclassified	2	2	CBDCA	1.10364
I2944F	Class 1	2	2	CBDCA	0.187466
V2966A	Unclassified	2	2	CBDCA	-2.09829
L2972W	Unclassified	2	2	CBDCA	-1.21153
S2998Y	Unclassified	2	2	CBDCA	-0.470094
E3002D	Unclassified	2	2	CBDCA	0.306638
Y3006D	Unclassified	2	2	CBDCA	-2.15797
R3007G	Unclassified	2	2	CBDCA	-1.64659
L3011P	Unclassified	2	2	CBDCA	-0.3208
T3030I	Unclassified	2	2	CBDCA	0.247733
T3033I	Unclassified	2	2	CBDCA	-1.88555
Y3035C	Unclassified	2	2	CBDCA	0.464646
Y3035S	Class 2	2	2	CBDCA	-0.826226
I3044V	Unclassified	2	2	CBDCA	-0.90387
R3052W	Class 5	2	2	CBDCA	-2.36171
P3054S	Unclassified	2	2	CBDCA	-1.78865
F3060C	Unclassified	2	2	CBDCA	0.0425361
V3072E	Unclassified	2	2	CBDCA	-2.69182
D3073G	Unclassified	2	2	CBDCA	-3.40348
G3076E	Unclassified	2	2	CBDCA	-3.07959
D3095E	Class 5	2	2	CBDCA	-2.17195
E3096K	Class 2	2	2	CBDCA	-0.99232
Y3098H	Class 1	2	2	CBDCA	-1.8087
L3101R	Unclassified	2	2	CBDCA	-2.87388
L3101P	Unclassified	2	2	CBDCA	-2.59306
S3123G	Unclassified	2	2	CBDCA	0.186754
S3123R	Unclassified	2	2	CBDCA	0.835595
N3124I	Class 5	2	2	CBDCA	-2.4956
Q3126P	Unclassified	2	2	CBDCA	-1.69836
I3183V	Unclassified	2	2	CBDCA	-0.236553
N3187K	Unclassified	2	2	CBDCA	-0.395626
R3269G	Unclassified	2	2	CBDCA	0.147617
R3269T	Unclassified	2	2	CBDCA	0.191092
L3274W	Unclassified	2	2	CBDCA	0.651545
P3280R	Unclassified	2	2	CBDCA	0.472791
I3286N	Unclassified	2	2	CBDCA	0.396895
S3291C	Unclassified	2	2	CBDCA	-1.71979
P3292L	Class 1	2	2	CBDCA	-0.662069
Q3295P	Unclassified	2	2	CBDCA	-2.19298
P3301L	Unclassified	2	2	CBDCA	-1.31468
S3319F	Unclassified	2	2	CBDCA	0.376912
S3319F	Unclassified	2	2	CBDCA	-0.522824
R3385H	Unclassified	2	2	CBDCA	-0.572304
T3387A	Unclassified	2	2	CBDCA	-0.013024
Wild-type	Class 1	2	2	CBDCA	-1.50116
Wild-type	Class 1	2	2	CBDCA	0.911638
Wild-type	Class 1	2	2	CBDCA	0.542392
Empty-vector	Class 5	2	2	CBDCA	-2.07139
R18H	Class 2	2	3	CBDCA	-1.99579
R18C	Class 2	2	3	CBDCA	-0.453559
K21R	Unclassified	2	3	CBDCA	0.208594
D23Y	Unclassified	2	3	CBDCA	-0.836106
D23V	Unclassified	2	3	CBDCA	-0.00080889
G25R	Unclassified	2	3	CBDCA	-2.8789
N30H	Unclassified	2	3	CBDCA	-1.90821
W31C	Unclassified	2	3	CBDCA	-2.15926
W31G	Unclassified	2	3	CBDCA	-2.6613
W31L	Unclassified	2	3	CBDCA	-2.47783
F32L	Unclassified	2	3	CBDCA	-1.45575
P41L	Unclassified	2	3	CBDCA	-1.78318
Y42C	Class 1	2	3	CBDCA	-0.967253
N55S	Unclassified	2	3	CBDCA	0.968166
P59A	Unclassified	2	3	CBDCA	-1.98395
T77I	Unclassified	2	3	CBDCA	0.831215
N108S	Unclassified	2	3	CBDCA	1.4887
Q147R	Unclassified	2	3	CBDCA	-2.42988
D156G	Unclassified	2	3	CBDCA	0.00111251
V159E	Unclassified	2	3	CBDCA	0.40078
V159M	Unclassified	2	3	CBDCA	0.349529
P168T	Class 1	2	3	CBDCA	-1.25209
G185V	Unclassified	2	3	CBDCA	0.346411
D191V	Unclassified	2	3	CBDCA	0.630255
T200I	Unclassified	2	3	CBDCA	-0.0886789
T207I	Unclassified	2	3	CBDCA	0.830768
V208G	Unclassified	2	3	CBDCA	-0.131792
V211I	Unclassified	2	3	CBDCA	0.633377
Y232C	Unclassified	2	3	CBDCA	0.241275
F266L	Unclassified	2	3	CBDCA	-0.443675
R324T	Unclassified	2	3	CBDCA	-1.46706
S326R	Class 1	2	3	CBDCA	-0.57898
S445Y	Unclassified	2	3	CBDCA	-1.24243
S445Y	Unclassified	2	3	CBDCA	0.49009
E462G	Class 1	2	3	CBDCA	-0.985614
K485X	Class 5	2	3	CBDCA	-3.07706
N588D	Class 2	2	3	CBDCA	-0.720885
F590C	Unclassified	2	3	CBDCA	0.0571984
Y592C	Unclassified	2	3	CBDCA	-0.396111
H595Y	Unclassified	2	3	CBDCA	-1.19787
T598A	Class 2	2	3	CBDCA	-0.895744
Y600C	Unclassified	2	3	CBDCA	-1.82954
G602R	Class 1	2	3	CBDCA	0.139862
G602V	Unclassified	2	3	CBDCA	-2.11324
E747G	Unclassified	2	3	CBDCA	-0.828017
S755C	Unclassified	2	3	CBDCA	-1.84952
N854S	Unclassified	2	3	CBDCA	0.566658
V917A	Unclassified	2	3	CBDCA	0.853619
L997X	Class 5	2	3	CBDCA	-2.81072
L1019V	Class 1	2	3	CBDCA	-0.319096
S1074C	Unclassified	2	3	CBDCA	0.405798
T1128I	Unclassified	2	3	CBDCA	0.0223957
I1167V	Unclassified	2	3	CBDCA	-0.0116809
M1168I	Unclassified	2	3	CBDCA	-1.38153
A1170V	Unclassified	2	3	CBDCA	-1.68268
S1172L	Class 1	2	3	CBDCA	-0.716138
G1224V	Unclassified	2	3	CBDCA	0.0789771
N1228D	Class 1	2	3	CBDCA	0.360637
R1329S	Unclassified	2	3	CBDCA	0.0656744
D1420Y	Class 1	2	3	CBDCA	-2.10215
Q1502X	Class 5	2	3	CBDCA	-2.68621
F1524V	Class 1	2	3	CBDCA	-1.74298
K1530N	Unclassified	2	3	CBDCA	-1.40601
V1532F	Unclassified	2	3	CBDCA	-0.0466875
K1690N	Class 1	2	3	CBDCA	1.10107
E1695V	Unclassified	2	3	CBDCA	-1.6818
G1696V	Unclassified	2	3	CBDCA	-1.55088
D1699N	Unclassified	2	3	CBDCA	-1.06639
D1728N	Unclassified	2	3	CBDCA	-1.2093
D1737V	Unclassified	2	3	CBDCA	-0.879307
N1878K	Class 1	2	3	CBDCA	0.41136
H1918R	Class 1	2	3	CBDCA	-2.53428
I1929V	Class 1	2	3	CBDCA	0.594943
S1970L	Unclassified	2	3	CBDCA	-0.0823894
S1970L	Unclassified	2	3	CBDCA	0.61602
T1980I	Unclassified	2	3	CBDCA	-0.0679529
K1984X	Class 5	2	3	CBDCA	-2.95433
S2006R	Unclassified	2	3	CBDCA	1.12437
E2020K	Class 2	2	3	CBDCA	-0.191504
S2041P	Unclassified	2	3	CBDCA	-0.458269
G2057E	Unclassified	2	3	CBDCA	0.461442
F2058L	Unclassified	2	3	CBDCA	0.20406
H2074N	Class 1	2	3	CBDCA	-1.24209
K2075N	Unclassified	2	3	CBDCA	-0.428822
V2109I	Unclassified	2	3	CBDCA	0.538107
V2138D	Unclassified	2	3	CBDCA	-0.256228
H2178R	Unclassified	2	3	CBDCA	0.863746
H2324R	Unclassified	2	3	CBDCA	-0.192942
P2329L	Unclassified	2	3	CBDCA	-2.67905
R2336G	Unclassified	2	3	CBDCA	-1.15108
R2336P	Unclassified	2	3	CBDCA	0.0173378
T2337A	Unclassified	2	3	CBDCA	-1.91887
K2411T	Class 1	2	3	CBDCA	-0.669577
T2412A	Unclassified	2	3	CBDCA	0.142426
T2412I	Unclassified	2	3	CBDCA	-0.902986
R2418G	Class 2	2	3	CBDCA	-2.64469
N2436I	Class 1	2	3	CBDCA	-2.12419
R2488G	Unclassified	2	3	CBDCA	0.196526
Q2491R	Unclassified	2	3	CBDCA	-0.286624
V2503D	Unclassified	2	3	CBDCA	-0.175672
G2508S	Class 4	2	3	CBDCA	-2.61392
S2509R	Unclassified	2	3	CBDCA	0.642361
S2509N	Unclassified	2	3	CBDCA	0.304907
L2510P	Unclassified	2	3	CBDCA	-3.13461
K2514T	Unclassified	2	3	CBDCA	-0.49535
T2515I	Class 1	2	3	CBDCA	-0.881162
S2516C	Unclassified	2	3	CBDCA	0.0257693
R2520Q	Unclassified	2	3	CBDCA	0.138704
R2520P	Unclassified	2	3	CBDCA	-0.754671
V2527I	Unclassified	2	3	CBDCA	-0.938751
P2532H	Unclassified	2	3	CBDCA	-0.531489
C2535X	Class 5	2	3	CBDCA	-2.1246
G2544D	Unclassified	2	3	CBDCA	1.57305
F2562V	Unclassified	2	3	CBDCA	-2.42408
L2581W	Unclassified	2	3	CBDCA	-2.32474
G2584C	Unclassified	2	3	CBDCA	-2.3302
K2597N	Unclassified	2	3	CBDCA	-1.05964
Y2601C	Unclassified	2	3	CBDCA	-2.55183
R2602T	Unclassified	2	3	CBDCA	0.0655427
A2603T	Unclassified	2	3	CBDCA	-0.370782
L2604P	Unclassified	2	3	CBDCA	-2.4304
T2607P	Class 4	2	3	CBDCA	-2.59933
G2609D	Class 4	2	3	CBDCA	-2.0488
D2611G	Unclassified	2	3	CBDCA	-2.91532
S2616F	Unclassified	2	3	CBDCA	-2.9601
W2619C	Unclassified	2	3	CBDCA	-2.85521
N2622S	Unclassified	2	3	CBDCA	-2.03221
H2623R	Unclassified	2	3	CBDCA	-2.20815
W2626R	Unclassified	2	3	CBDCA	-1.17816
W2626C	Class 5	2	3	CBDCA	-2.67415
I2627V	Unclassified	2	3	CBDCA	-1.94249
I2627F	Class 5	2	3	CBDCA	-2.07239
P2639L	Unclassified	2	3	CBDCA	-1.09202
F2642C	Unclassified	2	3	CBDCA	-0.760749
A2643G	Unclassified	2	3	CBDCA	0.639293
L2647P	Class 4	2	3	CBDCA	-2.46618
V2652G	Unclassified	2	3	CBDCA	-2.43391
L2653P	Class 5	2	3	CBDCA	-2.97671
L2654P	Unclassified	2	3	CBDCA	-2.33312
R2659G	Class 5	2	3	CBDCA	-2.2262
Y2660D	Unclassified	2	3	CBDCA	-2.7787
E2663K	Unclassified	2	3	CBDCA	-1.42443
I2664M	Unclassified	2	3	CBDCA	-2.23752
S2670L	Class 4	2	3	CBDCA	-2.78156
S2670W	Unclassified	2	3	CBDCA	-2.39884
K2673N	Unclassified	2	3	CBDCA	-0.427993
M2676T	Class 2	2	3	CBDCA	0.196526
R2678G	Unclassified	2	3	CBDCA	0.457513
A2682V	Unclassified	2	3	CBDCA	-0.251659
L2686P	Unclassified	2	3	CBDCA	-2.59665
L2688P	Class 4	2	3	CBDCA	-2.43913
S2697N	Class 2	2	3	CBDCA	-1.61462
A2717S	Class 1	2	3	CBDCA	-1.27915
L2721H	Unclassified	2	3	CBDCA	-2.43079
T2722K	Unclassified	2	3	CBDCA	-3.3177
T2722R	Class 5	2	3	CBDCA	-3.22207
D2723E	Unclassified	2	3	CBDCA	-2.79438
D2723H	Class 5	2	3	CBDCA	-2.83912
D2723H	Class 5	2	3	CBDCA	-2.25849
D2723H	Class 5	2	3	CBDCA	-2.25679
G2724W	Unclassified	2	3	CBDCA	-2.41441
K2729N	Class 1	2	3	CBDCA	-1.65584
A2730V	Unclassified	2	3	CBDCA	-1.18571
R2744G	Unclassified	2	3	CBDCA	0.335441
L2745V	Unclassified	2	3	CBDCA	0.578652
V2747I	Unclassified	2	3	CBDCA	-0.806199
G2748D	Class 5	2	3	CBDCA	-2.62862
G2755V	Unclassified	2	3	CBDCA	-0.982597
A2764V	Unclassified	2	3	CBDCA	-1.07797
P2771L	Unclassified	2	3	CBDCA	-1.40225
S2773C	Unclassified	2	3	CBDCA	0.480283
K2777E	Unclassified	2	3	CBDCA	-1.29996
R2784W	Unclassified	2	3	CBDCA	-2.79848
R2784Q	Class 1	2	3	CBDCA	-2.9591
W2788C	Unclassified	2	3	CBDCA	-2.98974
L2792P	Unclassified	2	3	CBDCA	-2.80727
G2793V	Unclassified	2	3	CBDCA	-3.06955
P2800T	Unclassified	2	3	CBDCA	-1.12574
P2800R	Unclassified	2	3	CBDCA	-2.16498
G2813E	Unclassified	2	3	CBDCA	-1.50142
Y2826C	Unclassified	2	3	CBDCA	-2.45226
P2827A	Unclassified	2	3	CBDCA	0.391297
K2833N	Unclassified	2	3	CBDCA	-1.30944
R2842H	Class 1	2	3	CBDCA	-2.38401
R2842C	Unclassified	2	3	CBDCA	-3.10579
R2842L	Unclassified	2	3	CBDCA	-2.50847
E2847K	Unclassified	2	3	CBDCA	-1.08054
L2862Q	Unclassified	2	3	CBDCA	-1.12841
L2865V	Unclassified	2	3	CBDCA	0.283801
I2869N	Unclassified	2	3	CBDCA	-2.36169
F2873C	Unclassified	2	3	CBDCA	-0.629726
R2896C	Unclassified	2	3	CBDCA	0.528868
D2900V	Unclassified	2	3	CBDCA	-1.59855
G2901V	Unclassified	2	3	CBDCA	-1.1214
Y2905H	Unclassified	2	3	CBDCA	-0.944707
Y2905C	Unclassified	2	3	CBDCA	-1.83854
V2908G	Class 2	2	3	CBDCA	-2.41345
A2911E	Unclassified	2	3	CBDCA	-0.842358
A2911V	Unclassified	2	3	CBDCA	-0.711786
D2913H	Unclassified	2	3	CBDCA	-2.54765
D2913V	Unclassified	2	3	CBDCA	-0.487408
S2922R	Unclassified	2	3	CBDCA	-1.14852
Q2925R	Unclassified	2	3	CBDCA	-2.65174
Q2925H	Unclassified	2	3	CBDCA	-2.11993
R2933T	Unclassified	2	3	CBDCA	0.80954
I2944F	Class 1	2	3	CBDCA	0.340608
V2966A	Unclassified	2	3	CBDCA	-2.18082
L2972W	Unclassified	2	3	CBDCA	-1.5446
S2998Y	Unclassified	2	3	CBDCA	-0.258288
E3002D	Unclassified	2	3	CBDCA	0.255777
Y3006D	Unclassified	2	3	CBDCA	-2.43423
R3007G	Unclassified	2	3	CBDCA	-1.46718
L3011P	Unclassified	2	3	CBDCA	-0.506097
T3030I	Unclassified	2	3	CBDCA	0.339861
T3033I	Unclassified	2	3	CBDCA	-1.4078
Y3035C	Unclassified	2	3	CBDCA	0.412266
Y3035S	Class 2	2	3	CBDCA	-0.73471
I3044V	Unclassified	2	3	CBDCA	-1.02316
R3052W	Class 5	2	3	CBDCA	-3.00616
P3054S	Unclassified	2	3	CBDCA	-1.73307
F3060C	Unclassified	2	3	CBDCA	-0.0205856
V3072E	Unclassified	2	3	CBDCA	-2.50078
D3073G	Unclassified	2	3	CBDCA	-2.8985
G3076E	Unclassified	2	3	CBDCA	-3.17728
D3095E	Class 5	2	3	CBDCA	-2.31761
E3096K	Class 2	2	3	CBDCA	-0.369998
Y3098H	Class 1	2	3	CBDCA	-1.66545
L3101R	Unclassified	2	3	CBDCA	-3.11509
L3101P	Unclassified	2	3	CBDCA	-2.95335
S3123G	Unclassified	2	3	CBDCA	0.260619
S3123R	Unclassified	2	3	CBDCA	0.657374
N3124I	Class 5	2	3	CBDCA	-2.73681
Q3126P	Unclassified	2	3	CBDCA	-1.90036
I3183V	Unclassified	2	3	CBDCA	-0.244074
N3187K	Unclassified	2	3	CBDCA	-0.459695
R3269G	Unclassified	2	3	CBDCA	0.0674488
R3269T	Unclassified	2	3	CBDCA	-0.0620148
L3274W	Unclassified	2	3	CBDCA	0.547151
P3280R	Unclassified	2	3	CBDCA	0.495785
I3286N	Unclassified	2	3	CBDCA	0.324784
S3291C	Unclassified	2	3	CBDCA	-1.62074
P3292L	Class 1	2	3	CBDCA	-0.352693
Q3295P	Unclassified	2	3	CBDCA	-1.67094
P3301L	Unclassified	2	3	CBDCA	-1.20569
S3319F	Unclassified	2	3	CBDCA	0.455814
S3319F	Unclassified	2	3	CBDCA	-0.666351
R3385H	Unclassified	2	3	CBDCA	-0.580188
T3387A	Unclassified	2	3	CBDCA	-0.0902487
Wild-type	Class 1	2	3	CBDCA	-1.31011
Wild-type	Class 1	2	3	CBDCA	0.838606
Wild-type	Class 1	2	3	CBDCA	0.434861
Empty-vector	Class 5	2	3	CBDCA	-1.82681
R18H	Class 2	3	1	CBDCA	-0.963921
R18C	Class 2	3	1	CBDCA	-0.572259
K21R	Unclassified	3	1	CBDCA	1.27116
D23Y	Unclassified	3	1	CBDCA	-1.07223
D23V	Unclassified	3	1	CBDCA	-0.28357
G25R	Unclassified	3	1	CBDCA	-0.649837
N30H	Unclassified	3	1	CBDCA	-3.01624
W31C	Unclassified	3	1	CBDCA	-2.37548
W31G	Unclassified	3	1	CBDCA	-4.42372
W31L	Unclassified	3	1	CBDCA	-4.01625
F32L	Unclassified	3	1	CBDCA	-2.02028
P41L	Unclassified	3	1	CBDCA	-0.139205
Y42C	Class 1	3	1	CBDCA	-2.30557
N55S	Unclassified	3	1	CBDCA	-1.11179
P59A	Unclassified	3	1	CBDCA	-1.32845
T77I	Unclassified	3	1	CBDCA	-0.154552
N108S	Unclassified	3	1	CBDCA	0.059733
Q147R	Unclassified	3	1	CBDCA	-0.0850109
D156G	Unclassified	3	1	CBDCA	1.06883
V159E	Unclassified	3	1	CBDCA	-1.51881
V159M	Unclassified	3	1	CBDCA	0.013244
P168T	Class 1	3	1	CBDCA	0.142134
G185V	Unclassified	3	1	CBDCA	0.0191609
D191V	Unclassified	3	1	CBDCA	-0.0127845
T200I	Unclassified	3	1	CBDCA	1.36346
T207I	Unclassified	3	1	CBDCA	-1.21134
V208G	Unclassified	3	1	CBDCA	-1.36919
V211I	Unclassified	3	1	CBDCA	-1.54479
Y232C	Unclassified	3	1	CBDCA	-0.258369
F266L	Unclassified	3	1	CBDCA	0.826267
R324T	Unclassified	3	1	CBDCA	0.878268
S326R	Class 1	3	1	CBDCA	-0.311282
S445Y	Unclassified	3	1	CBDCA	-1.56866
S445Y	Unclassified	3	1	CBDCA	-0.969317
E462G	Class 1	3	1	CBDCA	0.0601134
K485X	Class 5	3	1	CBDCA	-3.56994
N588D	Class 2	3	1	CBDCA	-0.454442
F590C	Unclassified	3	1	CBDCA	0.0897294
Y592C	Unclassified	3	1	CBDCA	-1.40156
H595Y	Unclassified	3	1	CBDCA	-2.65485
T598A	Class 2	3	1	CBDCA	-0.797617
Y600C	Unclassified	3	1	CBDCA	-3.06269
G602R	Class 1	3	1	CBDCA	-0.225368
G602V	Unclassified	3	1	CBDCA	-0.465327
E747G	Unclassified	3	1	CBDCA	-0.840894
S755C	Unclassified	3	1	CBDCA	-2.09709
N854S	Unclassified	3	1	CBDCA	-0.87309
V917A	Unclassified	3	1	CBDCA	0.976069
L997X	Class 5	3	1	CBDCA	-3.98262
L1019V	Class 1	3	1	CBDCA	-0.243052
S1074C	Unclassified	3	1	CBDCA	-2.96136
T1128I	Unclassified	3	1	CBDCA	-0.352356
I1167V	Unclassified	3	1	CBDCA	-2.41645
M1168I	Unclassified	3	1	CBDCA	-3.20008
A1170V	Unclassified	3	1	CBDCA	-3.64632
S1172L	Class 1	3	1	CBDCA	-2.54861
G1224V	Unclassified	3	1	CBDCA	0.182354
N1228D	Class 1	3	1	CBDCA	-3.49171
R1329S	Unclassified	3	1	CBDCA	-1.17315
D1420Y	Class 1	3	1	CBDCA	0.525579
Q1502X	Class 5	3	1	CBDCA	-2.41564
F1524V	Class 1	3	1	CBDCA	-2.68321
K1530N	Unclassified	3	1	CBDCA	-1.48174
V1532F	Unclassified	3	1	CBDCA	-0.202879
K1690N	Class 1	3	1	CBDCA	0.568353
E1695V	Unclassified	3	1	CBDCA	-1.91448
G1696V	Unclassified	3	1	CBDCA	-2.01775
D1699N	Unclassified	3	1	CBDCA	-2.83897
D1728N	Unclassified	3	1	CBDCA	-0.0912814
D1737V	Unclassified	3	1	CBDCA	0.162018
N1878K	Class 1	3	1	CBDCA	-0.0469417
H1918R	Class 1	3	1	CBDCA	-1.41841
I1929V	Class 1	3	1	CBDCA	0.695913
S1970L	Unclassified	3	1	CBDCA	0.653838
S1970L	Unclassified	3	1	CBDCA	-0.0584126
T1980I	Unclassified	3	1	CBDCA	-1.68418
K1984X	Class 5	3	1	CBDCA	-2.25693
S2006R	Unclassified	3	1	CBDCA	-0.029794
E2020K	Class 2	3	1	CBDCA	0.253624
S2041P	Unclassified	3	1	CBDCA	0.846131
G2057E	Unclassified	3	1	CBDCA	-0.0825758
F2058L	Unclassified	3	1	CBDCA	0.660886
H2074N	Class 1	3	1	CBDCA	1.35728
K2075N	Unclassified	3	1	CBDCA	-1.50553
V2109I	Unclassified	3	1	CBDCA	-0.122474
V2138D	Unclassified	3	1	CBDCA	0.310607
H2178R	Unclassified	3	1	CBDCA	0.884217
H2324R	Unclassified	3	1	CBDCA	-2.25509
P2329L	Unclassified	3	1	CBDCA	-4.78552
R2336G	Unclassified	3	1	CBDCA	-0.388209
R2336P	Unclassified	3	1	CBDCA	0.486074
T2337A	Unclassified	3	1	CBDCA	-1.73252
K2411T	Class 1	3	1	CBDCA	-1.76294
T2412A	Unclassified	3	1	CBDCA	-1.06977
T2412I	Unclassified	3	1	CBDCA	1.90455
R2418G	Class 2	3	1	CBDCA	-1.24621
N2436I	Class 1	3	1	CBDCA	-2.6443
R2488G	Unclassified	3	1	CBDCA	-0.819774
Q2491R	Unclassified	3	1	CBDCA	-1.53099
V2503D	Unclassified	3	1	CBDCA	0.596604
G2508S	Class 4	3	1	CBDCA	-1.76047
S2509R	Unclassified	3	1	CBDCA	-2.00686
S2509N	Unclassified	3	1	CBDCA	-1.60822
L2510P	Unclassified	3	1	CBDCA	-2.82434
K2514T	Unclassified	3	1	CBDCA	-1.18865
T2515I	Class 1	3	1	CBDCA	-0.933751
S2516C	Unclassified	3	1	CBDCA	0.354069
R2520Q	Unclassified	3	1	CBDCA	1.09866
R2520P	Unclassified	3	1	CBDCA	-1.91003
V2527I	Unclassified	3	1	CBDCA	-0.948354
P2532H	Unclassified	3	1	CBDCA	-1.79878
C2535X	Class 5	3	1	CBDCA	-2.65318
G2544D	Unclassified	3	1	CBDCA	0.680797
F2562V	Unclassified	3	1	CBDCA	-3.47304
L2581W	Unclassified	3	1	CBDCA	-2.3337
G2584C	Unclassified	3	1	CBDCA	-3.00783
K2597N	Unclassified	3	1	CBDCA	0.459336
Y2601C	Unclassified	3	1	CBDCA	-2.81075
R2602T	Unclassified	3	1	CBDCA	-1.94675
A2603T	Unclassified	3	1	CBDCA	-0.364599
L2604P	Unclassified	3	1	CBDCA	-3.20815
T2607P	Class 4	3	1	CBDCA	-3.01253
G2609D	Class 4	3	1	CBDCA	-2.07115
D2611G	Unclassified	3	1	CBDCA	-3.33911
S2616F	Unclassified	3	1	CBDCA	-4.08499
W2619C	Unclassified	3	1	CBDCA	-1.72927
N2622S	Unclassified	3	1	CBDCA	-3.46024
H2623R	Unclassified	3	1	CBDCA	-2.28945
W2626C	Class 5	3	1	CBDCA	-4.32849
W2626R	Unclassified	3	1	CBDCA	-2.51626
I2627V	Unclassified	3	1	CBDCA	-2.18772
I2627F	Class 5	3	1	CBDCA	-3.75897
P2639L	Unclassified	3	1	CBDCA	-1.34637
F2642C	Unclassified	3	1	CBDCA	-2.39109
A2643G	Unclassified	3	1	CBDCA	-0.948084
L2647P	Class 4	3	1	CBDCA	-3.80638
V2652G	Unclassified	3	1	CBDCA	-2.26462
L2653P	Class 5	3	1	CBDCA	-3.99184
L2654P	Unclassified	3	1	CBDCA	-3.87338
R2659G	Class 5	3	1	CBDCA	-3.00416
Y2660D	Unclassified	3	1	CBDCA	-4.12253
E2663K	Unclassified	3	1	CBDCA	-2.0179
I2664M	Unclassified	3	1	CBDCA	-0.364772
S2670L	Class 4	3	1	CBDCA	-3.40423
S2670W	Unclassified	3	1	CBDCA	-2.90933
K2673N	Unclassified	3	1	CBDCA	-0.727118
M2676T	Class 2	3	1	CBDCA	-0.819774
R2678G	Unclassified	3	1	CBDCA	-0.928871
A2682V	Unclassified	3	1	CBDCA	1.1623
L2686P	Unclassified	3	1	CBDCA	-2.97539
L2688P	Class 4	3	1	CBDCA	-2.1564
S2697N	Class 2	3	1	CBDCA	0.0108872
A2717S	Class 1	3	1	CBDCA	-1.79876
L2721H	Unclassified	3	1	CBDCA	-2.26149
T2722K	Unclassified	3	1	CBDCA	-1.63329
T2722R	Class 5	3	1	CBDCA	-1.31364
D2723E	Unclassified	3	1	CBDCA	-4.10682
D2723H	Class 5	3	1	CBDCA	-2.14457
D2723H	Class 5	3	1	CBDCA	-2.65467
D2723H	Class 5	3	1	CBDCA	-2.91789
G2724W	Unclassified	3	1	CBDCA	-2.89571
K2729N	Class 1	3	1	CBDCA	-1.64012
A2730V	Unclassified	3	1	CBDCA	-2.0858
R2744G	Unclassified	3	1	CBDCA	-0.299902
L2745V	Unclassified	3	1	CBDCA	0.524165
V2747I	Unclassified	3	1	CBDCA	-1.05724
G2748D	Class 5	3	1	CBDCA	-2.21709
G2755V	Unclassified	3	1	CBDCA	-3.22788
A2764V	Unclassified	3	1	CBDCA	0.118196
P2771L	Unclassified	3	1	CBDCA	-2.32175
S2773C	Unclassified	3	1	CBDCA	-0.469567
K2777E	Unclassified	3	1	CBDCA	-1.55914
R2784W	Unclassified	3	1	CBDCA	-2.84538
R2784Q	Class 1	3	1	CBDCA	-2.88052
W2788C	Unclassified	3	1	CBDCA	-3.37831
L2792P	Unclassified	3	1	CBDCA	-2.49828
G2793V	Unclassified	3	1	CBDCA	-2.83915
P2800T	Unclassified	3	1	CBDCA	-0.856887
P2800R	Unclassified	3	1	CBDCA	-2.82616
G2813E	Unclassified	3	1	CBDCA	-1.74905
Y2826C	Unclassified	3	1	CBDCA	-3.59274
P2827A	Unclassified	3	1	CBDCA	0.874052
K2833N	Unclassified	3	1	CBDCA	-2.82722
R2842H	Class 1	3	1	CBDCA	-2.015
R2842C	Unclassified	3	1	CBDCA	-3.07537
R2842L	Unclassified	3	1	CBDCA	-2.81093
E2847K	Unclassified	3	1	CBDCA	-0.226567
L2862Q	Unclassified	3	1	CBDCA	-0.985654
L2865V	Unclassified	3	1	CBDCA	-0.124226
I2869N	Unclassified	3	1	CBDCA	-3.1525
F2873C	Unclassified	3	1	CBDCA	-0.639303
R2896C	Unclassified	3	1	CBDCA	2.86807
D2900V	Unclassified	3	1	CBDCA	-1.42173
G2901V	Unclassified	3	1	CBDCA	-2.42933
Y2905H	Unclassified	3	1	CBDCA	-0.574006
Y2905C	Unclassified	3	1	CBDCA	-2.71516
V2908G	Class 2	3	1	CBDCA	-3.1176
A2911E	Unclassified	3	1	CBDCA	-0.79767
A2911V	Unclassified	3	1	CBDCA	-3.2617
D2913H	Unclassified	3	1	CBDCA	-3.14246
D2913V	Unclassified	3	1	CBDCA	-2.29291
S2922R	Unclassified	3	1	CBDCA	-1.94483
Q2925R	Unclassified	3	1	CBDCA	-2.54574
Q2925H	Unclassified	3	1	CBDCA	-2.78284
R2933T	Unclassified	3	1	CBDCA	-0.0896891
I2944F	Class 1	3	1	CBDCA	-0.747837
V2966A	Unclassified	3	1	CBDCA	-2.55589
L2972W	Unclassified	3	1	CBDCA	-1.90058
S2998Y	Unclassified	3	1	CBDCA	1.17372
E3002D	Unclassified	3	1	CBDCA	0.118886
Y3006D	Unclassified	3	1	CBDCA	-2.90853
R3007G	Unclassified	3	1	CBDCA	-1.77551
L3011P	Unclassified	3	1	CBDCA	-3.04127
T3030I	Unclassified	3	1	CBDCA	-0.043252
T3033I	Unclassified	3	1	CBDCA	-3.23351
Y3035C	Unclassified	3	1	CBDCA	0.180923
Y3035S	Class 2	3	1	CBDCA	-1.63447
I3044V	Unclassified	3	1	CBDCA	-0.200936
R3052W	Class 5	3	1	CBDCA	-3.51139
P3054S	Unclassified	3	1	CBDCA	-1.92331
F3060C	Unclassified	3	1	CBDCA	0.538347
V3072E	Unclassified	3	1	CBDCA	-4.48722
D3073G	Unclassified	3	1	CBDCA	-3.57953
G3076E	Unclassified	3	1	CBDCA	-3.35709
D3095E	Class 5	3	1	CBDCA	-3.25951
E3096K	Class 2	3	1	CBDCA	0.405234
Y3098H	Class 1	3	1	CBDCA	-2.05771
L3101R	Unclassified	3	1	CBDCA	-2.93805
L3101P	Unclassified	3	1	CBDCA	-5.26609
S3123G	Unclassified	3	1	CBDCA	-0.268371
S3123R	Unclassified	3	1	CBDCA	1.09426
N3124I	Class 5	3	1	CBDCA	-2.19754
Q3126P	Unclassified	3	1	CBDCA	-1.87944
I3183V	Unclassified	3	1	CBDCA	-1.11672
N3187K	Unclassified	3	1	CBDCA	1.41779
R3269G	Unclassified	3	1	CBDCA	1.58995
R3269T	Unclassified	3	1	CBDCA	0.225808
L3274W	Unclassified	3	1	CBDCA	1.46454
P3280R	Unclassified	3	1	CBDCA	0.50019
I3286N	Unclassified	3	1	CBDCA	-0.477717
S3291C	Unclassified	3	1	CBDCA	-3.11651
P3292L	Class 1	3	1	CBDCA	-0.163337
Q3295P	Unclassified	3	1	CBDCA	-1.4963
P3301L	Unclassified	3	1	CBDCA	-1.01798
S3319F	Unclassified	3	1	CBDCA	-2.15547
S3319F	Unclassified	3	1	CBDCA	0.905232
R3385H	Unclassified	3	1	CBDCA	-0.977065
T3387A	Unclassified	3	1	CBDCA	0.328038
Wild-type	Class 1	3	1	CBDCA	-0.268942
Wild-type	Class 1	3	1	CBDCA	0.956624
Wild-type	Class 1	3	1	CBDCA	-0.647559
Empty-vector	Class 5	3	1	CBDCA	-3.09817
R18H	Class 2	3	2	CBDCA	-1.47622
R18C	Class 2	3	2	CBDCA	-1.00682
K21R	Unclassified	3	2	CBDCA	1.15723
D23Y	Unclassified	3	2	CBDCA	-1.117
D23V	Unclassified	3	2	CBDCA	-0.282562
G25R	Unclassified	3	2	CBDCA	-0.686278
N30H	Unclassified	3	2	CBDCA	-2.7462
W31C	Unclassified	3	2	CBDCA	-1.88275
W31G	Unclassified	3	2	CBDCA	-2.98315
W31L	Unclassified	3	2	CBDCA	-3.52352
F32L	Unclassified	3	2	CBDCA	-1.15777
P41L	Unclassified	3	2	CBDCA	0.173935
Y42C	Class 1	3	2	CBDCA	-2.57265
N55S	Unclassified	3	2	CBDCA	-0.896596
P59A	Unclassified	3	2	CBDCA	-2.03592
T77I	Unclassified	3	2	CBDCA	-0.423999
N108S	Unclassified	3	2	CBDCA	0.362701
Q147R	Unclassified	3	2	CBDCA	-0.204992
D156G	Unclassified	3	2	CBDCA	1.0664
V159E	Unclassified	3	2	CBDCA	-0.993661
V159M	Unclassified	3	2	CBDCA	-0.0169677
P168T	Class 1	3	2	CBDCA	0.0481248
G185V	Unclassified	3	2	CBDCA	0.201474
D191V	Unclassified	3	2	CBDCA	-0.053874
T200I	Unclassified	3	2	CBDCA	1.37588
T207I	Unclassified	3	2	CBDCA	-1.1257
V208G	Unclassified	3	2	CBDCA	-0.900589
V211I	Unclassified	3	2	CBDCA	-1.6028
Y232C	Unclassified	3	2	CBDCA	-0.385715
F266L	Unclassified	3	2	CBDCA	0.968982
R324T	Unclassified	3	2	CBDCA	0.841613
S326R	Class 1	3	2	CBDCA	-0.341487
S445Y	Unclassified	3	2	CBDCA	-1.3248
S445Y	Unclassified	3	2	CBDCA	-0.872309
E462G	Class 1	3	2	CBDCA	-0.184674
K485X	Class 5	3	2	CBDCA	-3.34676
N588D	Class 2	3	2	CBDCA	-0.715748
F590C	Unclassified	3	2	CBDCA	0.195961
Y592C	Unclassified	3	2	CBDCA	-1.6548
H595Y	Unclassified	3	2	CBDCA	-3.06638
T598A	Class 2	3	2	CBDCA	-0.783884
Y600C	Unclassified	3	2	CBDCA	-2.64497
G602R	Class 1	3	2	CBDCA	-0.292014
G602V	Unclassified	3	2	CBDCA	-0.410366
E747G	Unclassified	3	2	CBDCA	-1.83182
S755C	Unclassified	3	2	CBDCA	-2.25382
N854S	Unclassified	3	2	CBDCA	0.282015
V917A	Unclassified	3	2	CBDCA	1.12639
L997X	Class 5	3	2	CBDCA	-4.24357
L1019V	Class 1	3	2	CBDCA	-0.802113
S1074C	Unclassified	3	2	CBDCA	-3.49799
T1128I	Unclassified	3	2	CBDCA	-0.480651
I1167V	Unclassified	3	2	CBDCA	-2.78661
M1168I	Unclassified	3	2	CBDCA	-3.35681
A1170V	Unclassified	3	2	CBDCA	-2.04923
S1172L	Class 1	3	2	CBDCA	-3.3548
G1224V	Unclassified	3	2	CBDCA	0.407275
N1228D	Class 1	3	2	CBDCA	-3.91798
R1329S	Unclassified	3	2	CBDCA	-1.62826
D1420Y	Class 1	3	2	CBDCA	0.0435096
Q1502X	Class 5	3	2	CBDCA	-3.60173
F1524V	Class 1	3	2	CBDCA	-3.23916
K1530N	Unclassified	3	2	CBDCA	-0.491832
V1532F	Unclassified	3	2	CBDCA	-0.739516
K1690N	Class 1	3	2	CBDCA	0.69037
E1695V	Unclassified	3	2	CBDCA	-2.05433
G1696V	Unclassified	3	2	CBDCA	-1.90493
D1699N	Unclassified	3	2	CBDCA	-2.13717
D1728N	Unclassified	3	2	CBDCA	-0.0509713
D1737V	Unclassified	3	2	CBDCA	-0.330248
N1878K	Class 1	3	2	CBDCA	0.0262795
H1918R	Class 1	3	2	CBDCA	-1.50818
I1929V	Class 1	3	2	CBDCA	0.529036
S1970L	Unclassified	3	2	CBDCA	0.655513
S1970L	Unclassified	3	2	CBDCA	0.153331
T1980I	Unclassified	3	2	CBDCA	-1.76055
K1984X	Class 5	3	2	CBDCA	-2.52205
S2006R	Unclassified	3	2	CBDCA	-0.252549
E2020K	Class 2	3	2	CBDCA	0.103516
S2041P	Unclassified	3	2	CBDCA	0.14024
G2057E	Unclassified	3	2	CBDCA	-0.0577998
F2058L	Unclassified	3	2	CBDCA	0.469704
H2074N	Class 1	3	2	CBDCA	1.37329
K2075N	Unclassified	3	2	CBDCA	-1.439
V2109I	Unclassified	3	2	CBDCA	0.376969
V2138D	Unclassified	3	2	CBDCA	0.201468
H2178R	Unclassified	3	2	CBDCA	0.980388
H2324R	Unclassified	3	2	CBDCA	-1.76236
P2329L	Unclassified	3	2	CBDCA	-3.64334
R2336G	Unclassified	3	2	CBDCA	-0.814487
R2336P	Unclassified	3	2	CBDCA	0.394556
T2337A	Unclassified	3	2	CBDCA	-1.41062
K2411T	Class 1	3	2	CBDCA	-1.49087
T2412A	Unclassified	3	2	CBDCA	-1.32122
T2412I	Unclassified	3	2	CBDCA	2.01581
R2418G	Class 2	3	2	CBDCA	-2.19683
N2436I	Class 1	3	2	CBDCA	-1.77167
R2488G	Unclassified	3	2	CBDCA	-0.728345
Q2491R	Unclassified	3	2	CBDCA	-1.65039
V2503D	Unclassified	3	2	CBDCA	0.787432
G2508S	Class 4	3	2	CBDCA	-2.56665
S2509R	Unclassified	3	2	CBDCA	-1.83434
S2509N	Unclassified	3	2	CBDCA	-2.53952
L2510P	Unclassified	3	2	CBDCA	-3.2412
K2514T	Unclassified	3	2	CBDCA	-0.856042
T2515I	Class 1	3	2	CBDCA	-0.774858
S2516C	Unclassified	3	2	CBDCA	-0.0586588
R2520Q	Unclassified	3	2	CBDCA	1.09075
R2520P	Unclassified	3	2	CBDCA	-2.22113
V2527I	Unclassified	3	2	CBDCA	-1.13581
P2532H	Unclassified	3	2	CBDCA	-1.8856
C2535X	Class 5	3	2	CBDCA	-2.96385
G2544D	Unclassified	3	2	CBDCA	0.779858
F2562V	Unclassified	3	2	CBDCA	-3.07255
L2581W	Unclassified	3	2	CBDCA	-2.61898
G2584C	Unclassified	3	2	CBDCA	-2.5151
K2597N	Unclassified	3	2	CBDCA	0.696616
Y2601C	Unclassified	3	2	CBDCA	-3.1555
R2602T	Unclassified	3	2	CBDCA	-1.91159
A2603T	Unclassified	3	2	CBDCA	-0.142429
L2604P	Unclassified	3	2	CBDCA	-2.44587
T2607P	Class 4	3	2	CBDCA	-3.81871
G2609D	Class 4	3	2	CBDCA	-2.52626
D2611G	Unclassified	3	2	CBDCA	-2.88626
S2616F	Unclassified	3	2	CBDCA	-3.5651
W2619C	Unclassified	3	2	CBDCA	-2.70629
N2622S	Unclassified	3	2	CBDCA	-1.12221
H2623R	Unclassified	3	2	CBDCA	-3.09563
W2626C	Class 5	3	2	CBDCA	-3.37062
W2626R	Unclassified	3	2	CBDCA	-2.67299
I2627F	Class 5	3	2	CBDCA	-3.23088
I2627V	Unclassified	3	2	CBDCA	-1.61347
P2639L	Unclassified	3	2	CBDCA	-1.06272
F2642C	Unclassified	3	2	CBDCA	-1.77598
A2643G	Unclassified	3	2	CBDCA	-0.822257
L2647P	Class 4	3	2	CBDCA	-3.88158
V2652G	Unclassified	3	2	CBDCA	-3.12147
L2653P	Class 5	3	2	CBDCA	-3.20073
L2654P	Unclassified	3	2	CBDCA	-3.88567
R2659G	Class 5	3	2	CBDCA	-3.3428
Y2660D	Unclassified	3	2	CBDCA	-2.83592
E2663K	Unclassified	3	2	CBDCA	-3.204
I2664M	Unclassified	3	2	CBDCA	-0.729211
S2670L	Class 4	3	2	CBDCA	-3.56096
S2670W	Unclassified	3	2	CBDCA	-2.68615
K2673N	Unclassified	3	2	CBDCA	-0.387542
M2676T	Class 2	3	2	CBDCA	-0.728345
R2678G	Unclassified	3	2	CBDCA	-0.781799
A2682V	Unclassified	3	2	CBDCA	1.02203
L2686P	Unclassified	3	2	CBDCA	-2.62003
L2688P	Class 4	3	2	CBDCA	-3.05188
S2697N	Class 2	3	2	CBDCA	-1.00438
A2717S	Class 1	3	2	CBDCA	-2.07079
L2721H	Unclassified	3	2	CBDCA	-2.41822
T2722K	Unclassified	3	2	CBDCA	-2.39141
T2722R	Class 5	3	2	CBDCA	-3.22419
D2723E	Unclassified	3	2	CBDCA	-4.26355
D2723H	Class 5	3	2	CBDCA	-1.77696
D2723H	Class 5	3	2	CBDCA	-2.8114
D2723H	Class 5	3	2	CBDCA	-3.16999
G2724W	Unclassified	3	2	CBDCA	-2.5281
K2729N	Class 1	3	2	CBDCA	-2.36478
A2730V	Unclassified	3	2	CBDCA	-1.50084
R2744G	Unclassified	3	2	CBDCA	-0.120051
L2745V	Unclassified	3	2	CBDCA	0.451985
V2747I	Unclassified	3	2	CBDCA	-0.7834
G2748D	Class 5	3	2	CBDCA	-2.73517
G2755V	Unclassified	3	2	CBDCA	-4.07571
A2764V	Unclassified	3	2	CBDCA	0.301591
P2771L	Unclassified	3	2	CBDCA	-2.2734
S2773C	Unclassified	3	2	CBDCA	-0.374117
K2777E	Unclassified	3	2	CBDCA	-0.556632
R2784W	Unclassified	3	2	CBDCA	-2.8231
R2784Q	Class 1	3	2	CBDCA	-2.60668
W2788C	Unclassified	3	2	CBDCA	-3.07635
L2792P	Unclassified	3	2	CBDCA	-2.5149
G2793V	Unclassified	3	2	CBDCA	-3.43625
P2800T	Unclassified	3	2	CBDCA	-0.573849
P2800R	Unclassified	3	2	CBDCA	-2.74742
G2813E	Unclassified	3	2	CBDCA	-1.26801
Y2826C	Unclassified	3	2	CBDCA	-4.01902
P2827A	Unclassified	3	2	CBDCA	0.786436
K2833N	Unclassified	3	2	CBDCA	-2.74415
R2842H	Class 1	3	2	CBDCA	-1.96265
R2842C	Unclassified	3	2	CBDCA	-3.12789
R2842L	Unclassified	3	2	CBDCA	-2.45229
E2847K	Unclassified	3	2	CBDCA	-0.212467
L2862Q	Unclassified	3	2	CBDCA	-0.934948
L2865V	Unclassified	3	2	CBDCA	-0.348153
I2869N	Unclassified	3	2	CBDCA	-2.92933
F2873C	Unclassified	3	2	CBDCA	-0.606032
R2896C	Unclassified	3	2	CBDCA	2.76832
D2900V	Unclassified	3	2	CBDCA	-1.14979
G2901V	Unclassified	3	2	CBDCA	-2.08388
Y2905H	Unclassified	3	2	CBDCA	-0.644375
Y2905C	Unclassified	3	2	CBDCA	-2.87189
V2908G	Class 2	3	2	CBDCA	-3.11331
A2911E	Unclassified	3	2	CBDCA	-0.898445
A2911V	Unclassified	3	2	CBDCA	-2.73825
D2913H	Unclassified	3	2	CBDCA	-2.91929
D2913V	Unclassified	3	2	CBDCA	-1.96355
S2922R	Unclassified	3	2	CBDCA	-2.12098
Q2925R	Unclassified	3	2	CBDCA	-3.20749
Q2925H	Unclassified	3	2	CBDCA	-3.58902
R2933T	Unclassified	3	2	CBDCA	-0.0181761
I2944F	Class 1	3	2	CBDCA	-0.46924
V2966A	Unclassified	3	2	CBDCA	-1.93675
L2972W	Unclassified	3	2	CBDCA	-1.8991
S2998Y	Unclassified	3	2	CBDCA	1.17307
E3002D	Unclassified	3	2	CBDCA	0.0268007
Y3006D	Unclassified	3	2	CBDCA	-2.86876
R3007G	Unclassified	3	2	CBDCA	-1.46246
L3011P	Unclassified	3	2	CBDCA	-2.34765
T3030I	Unclassified	3	2	CBDCA	0.207215
T3033I	Unclassified	3	2	CBDCA	-2.89998
Y3035C	Unclassified	3	2	CBDCA	0.0967467
Y3035S	Class 2	3	2	CBDCA	-1.69542
I3044V	Unclassified	3	2	CBDCA	-0.394392
R3052W	Class 5	3	2	CBDCA	-3.35286
P3054S	Unclassified	3	2	CBDCA	-1.78272
F3060C	Unclassified	3	2	CBDCA	0.617281
V3072E	Unclassified	3	2	CBDCA	-3.57634
D3073G	Unclassified	3	2	CBDCA	-4.1856
G3076E	Unclassified	3	2	CBDCA	-3.25903
D3095E	Class 5	3	2	CBDCA	-3.01428
E3096K	Class 2	3	2	CBDCA	0.102333
Y3098H	Class 1	3	2	CBDCA	-1.31452
L3101R	Unclassified	3	2	CBDCA	-2.71487
L3101P	Unclassified	3	2	CBDCA	-3.62673
S3123G	Unclassified	3	2	CBDCA	-0.359661
S3123R	Unclassified	3	2	CBDCA	0.988164
N3124I	Class 5	3	2	CBDCA	-2.83289
Q3126P	Unclassified	3	2	CBDCA	-1.89173
I3183V	Unclassified	3	2	CBDCA	-1.09841
N3187K	Unclassified	3	2	CBDCA	1.54752
R3269G	Unclassified	3	2	CBDCA	1.69732
R3269T	Unclassified	3	2	CBDCA	0.339731
L3274W	Unclassified	3	2	CBDCA	1.49122
P3280R	Unclassified	3	2	CBDCA	0.6281
I3286N	Unclassified	3	2	CBDCA	-0.514188
S3291C	Unclassified	3	2	CBDCA	-2.71602
P3292L	Class 1	3	2	CBDCA	-0.301694
Q3295P	Unclassified	3	2	CBDCA	-1.94898
P3301L	Unclassified	3	2	CBDCA	-1.04389
S3319F	Unclassified	3	2	CBDCA	-1.85204
S3319F	Unclassified	3	2	CBDCA	0.896153
R3385H	Unclassified	3	2	CBDCA	-1.07542
T3387A	Unclassified	3	2	CBDCA	0.248808
Wild-type	Class 1	3	2	CBDCA	-0.545585
Wild-type	Class 1	3	2	CBDCA	0.749399
Wild-type	Class 1	3	2	CBDCA	-0.934772
Empty-vector	Class 5	3	2	CBDCA	-2.29765
R18H	Class 2	3	3	CBDCA	-1.3459
R18C	Class 2	3	3	CBDCA	-0.737223
K21R	Unclassified	3	3	CBDCA	1.4406
D23Y	Unclassified	3	3	CBDCA	-0.793893
D23V	Unclassified	3	3	CBDCA	-0.215226
G25R	Unclassified	3	3	CBDCA	-0.733726
N30H	Unclassified	3	3	CBDCA	-3.27394
W31C	Unclassified	3	3	CBDCA	-1.56708
W31G	Unclassified	3	3	CBDCA	-4.26477
W31L	Unclassified	3	3	CBDCA	-3.37868
F32L	Unclassified	3	3	CBDCA	-1.75658
P41L	Unclassified	3	3	CBDCA	0.227366
Y42C	Class 1	3	3	CBDCA	-2.18198
N55S	Unclassified	3	3	CBDCA	-1.14068
P59A	Unclassified	3	3	CBDCA	-1.40498
T77I	Unclassified	3	3	CBDCA	-0.295128
N108S	Unclassified	3	3	CBDCA	0.0489863
Q147R	Unclassified	3	3	CBDCA	-0.074671
D156G	Unclassified	3	3	CBDCA	0.870129
V159E	Unclassified	3	3	CBDCA	-1.46693
V159M	Unclassified	3	3	CBDCA	0.0365249
P168T	Class 1	3	3	CBDCA	0.061481
G185V	Unclassified	3	3	CBDCA	0.0909649
D191V	Unclassified	3	3	CBDCA	0.00653863
T200I	Unclassified	3	3	CBDCA	1.2866
T207I	Unclassified	3	3	CBDCA	-1.07239
V208G	Unclassified	3	3	CBDCA	-1.35291
V211I	Unclassified	3	3	CBDCA	-1.4344
Y232C	Unclassified	3	3	CBDCA	-0.101608
F266L	Unclassified	3	3	CBDCA	0.890823
R324T	Unclassified	3	3	CBDCA	0.853961
S326R	Class 1	3	3	CBDCA	-0.952516
S445Y	Unclassified	3	3	CBDCA	-1.54011
S445Y	Unclassified	3	3	CBDCA	-0.588105
E462G	Class 1	3	3	CBDCA	-0.0718268
K485X	Class 5	3	3	CBDCA	-3.14144
N588D	Class 2	3	3	CBDCA	-0.266505
F590C	Unclassified	3	3	CBDCA	-0.145283
Y592C	Unclassified	3	3	CBDCA	-1.45502
H595Y	Unclassified	3	3	CBDCA	-2.79058
T598A	Class 2	3	3	CBDCA	-0.853631
Y600C	Unclassified	3	3	CBDCA	-2.18485
G602R	Class 1	3	3	CBDCA	-0.147166
G602V	Unclassified	3	3	CBDCA	-0.294049
E747G	Unclassified	3	3	CBDCA	-1.07177
S755C	Unclassified	3	3	CBDCA	-2.31805
N854S	Unclassified	3	3	CBDCA	-0.714143
V917A	Unclassified	3	3	CBDCA	1.16516
L997X	Class 5	3	3	CBDCA	-4.25424
L1019V	Class 1	3	3	CBDCA	-0.0401333
S1074C	Unclassified	3	3	CBDCA	-2.91277
T1128I	Unclassified	3	3	CBDCA	-0.945382
I1167V	Unclassified	3	3	CBDCA	-2.49298
M1168I	Unclassified	3	3	CBDCA	-3.42104
A1170V	Unclassified	3	3	CBDCA	-2.04402
S1172L	Class 1	3	3	CBDCA	-3.41903
G1224V	Unclassified	3	3	CBDCA	0.273578
N1228D	Class 1	3	3	CBDCA	-2.85413
R1329S	Unclassified	3	3	CBDCA	-0.986231
D1420Y	Class 1	3	3	CBDCA	0.634092
Q1502X	Class 5	3	3	CBDCA	-3.50677
F1524V	Class 1	3	3	CBDCA	-3.33314
K1530N	Unclassified	3	3	CBDCA	-1.26232
V1532F	Unclassified	3	3	CBDCA	-0.505365
K1690N	Class 1	3	3	CBDCA	0.574836
E1695V	Unclassified	3	3	CBDCA	-2.67265
G1696V	Unclassified	3	3	CBDCA	-2.2387
D1699N	Unclassified	3	3	CBDCA	-1.38111
D1728N	Unclassified	3	3	CBDCA	0.0873924
D1737V	Unclassified	3	3	CBDCA	-0.284618
N1878K	Class 1	3	3	CBDCA	-0.0408269
H1918R	Class 1	3	3	CBDCA	-1.45134
I1929V	Class 1	3	3	CBDCA	0.547118
S1970L	Unclassified	3	3	CBDCA	0.545917
S1970L	Unclassified	3	3	CBDCA	-0.111698
T1980I	Unclassified	3	3	CBDCA	-1.61827
K1984X	Class 5	3	3	CBDCA	-1.76379
S2006R	Unclassified	3	3	CBDCA	-0.347686
E2020K	Class 2	3	3	CBDCA	0.445221
S2041P	Unclassified	3	3	CBDCA	0.463308
G2057E	Unclassified	3	3	CBDCA	-0.155507
F2058L	Unclassified	3	3	CBDCA	0.790817
H2074N	Class 1	3	3	CBDCA	1.4158
K2075N	Unclassified	3	3	CBDCA	-1.59474
V2109I	Unclassified	3	3	CBDCA	0.377383
V2138D	Unclassified	3	3	CBDCA	-0.652497
H2178R	Unclassified	3	3	CBDCA	1.0051
H2324R	Unclassified	3	3	CBDCA	-2.89003
P2329L	Unclassified	3	3	CBDCA	-3.25266
R2336G	Unclassified	3	3	CBDCA	-0.400091
R2336P	Unclassified	3	3	CBDCA	0.567493
T2337A	Unclassified	3	3	CBDCA	-1.68393
K2411T	Class 1	3	3	CBDCA	-1.40388
T2412A	Unclassified	3	3	CBDCA	-1.11093
T2412I	Unclassified	3	3	CBDCA	1.97717
R2418G	Class 2	3	3	CBDCA	-2.26106
N2436I	Class 1	3	3	CBDCA	-2.86526
R2488G	Unclassified	3	3	CBDCA	-0.780997
Q2491R	Unclassified	3	3	CBDCA	-1.8109
V2503D	Unclassified	3	3	CBDCA	0.642273
G2508S	Class 4	3	3	CBDCA	-1.77235
S2509R	Unclassified	3	3	CBDCA	-1.55402
S2509N	Unclassified	3	3	CBDCA	-1.54511
L2510P	Unclassified	3	3	CBDCA	-3.1346
K2514T	Unclassified	3	3	CBDCA	-1.72703
T2515I	Class 1	3	3	CBDCA	-0.754868
S2516C	Unclassified	3	3	CBDCA	-0.0418238
R2520Q	Unclassified	3	3	CBDCA	0.919021
R2520P	Unclassified	3	3	CBDCA	-2.13099
V2527I	Unclassified	3	3	CBDCA	-1.06232
P2532H	Unclassified	3	3	CBDCA	-1.81331
C2535X	Class 5	3	3	CBDCA	-2.69389
G2544D	Unclassified	3	3	CBDCA	0.587401
F2562V	Unclassified	3	3	CBDCA	-2.85919
L2581W	Unclassified	3	3	CBDCA	-2.48522
G2584C	Unclassified	3	3	CBDCA	-2.5099
K2597N	Unclassified	3	3	CBDCA	0.823933
Y2601C	Unclassified	3	3	CBDCA	-2.51962
R2602T	Unclassified	3	3	CBDCA	-1.67744
A2603T	Unclassified	3	3	CBDCA	-0.112236
L2604P	Unclassified	3	3	CBDCA	-2.86118
T2607P	Class 4	3	3	CBDCA	-2.58403
G2609D	Class 4	3	3	CBDCA	-2.59049
D2611G	Unclassified	3	3	CBDCA	-3.1295
S2616F	Unclassified	3	3	CBDCA	-3.03501
W2619C	Unclassified	3	3	CBDCA	-2.33014
N2622S	Unclassified	3	3	CBDCA	-3.6812
H2623R	Unclassified	3	3	CBDCA	-3.15986
W2626C	Class 5	3	3	CBDCA	-4.42434
W2626R	Unclassified	3	3	CBDCA	-3.11713
I2627F	Class 5	3	3	CBDCA	-3.02556
I2627V	Unclassified	3	3	CBDCA	-2.11808
P2639L	Unclassified	3	3	CBDCA	-1.56733
F2642C	Unclassified	3	3	CBDCA	-2.29991
A2643G	Unclassified	3	3	CBDCA	-0.841967
L2647P	Class 4	3	3	CBDCA	-3.08728
V2652G	Unclassified	3	3	CBDCA	-3.1857
L2653P	Class 5	3	3	CBDCA	-3.10844
L2654P	Unclassified	3	3	CBDCA	-3.2358
R2659G	Class 5	3	3	CBDCA	-2.52211
Y2660D	Unclassified	3	3	CBDCA	-3.31413
E2663K	Unclassified	3	3	CBDCA	-2.23886
I2664M	Unclassified	3	3	CBDCA	-0.472334
S2670L	Class 4	3	3	CBDCA	-3.62519
S2670W	Unclassified	3	3	CBDCA	-2.3364
K2673N	Unclassified	3	3	CBDCA	-0.45665
M2676T	Class 2	3	3	CBDCA	-0.780997
R2678G	Unclassified	3	3	CBDCA	-1.22234
A2682V	Unclassified	3	3	CBDCA	1.29246
L2686P	Unclassified	3	3	CBDCA	-2.6362
L2688P	Class 4	3	3	CBDCA	-2.56538
S2697N	Class 2	3	3	CBDCA	-1.06861
A2717S	Class 1	3	3	CBDCA	-1.54307
L2721H	Unclassified	3	3	CBDCA	-3.89172
T2722K	Unclassified	3	3	CBDCA	-1.85425
T2722R	Class 5	3	3	CBDCA	-1.69113
D2723E	Unclassified	3	3	CBDCA	-3.53389
D2723H	Class 5	3	3	CBDCA	-1.50699
D2723H	Class 5	3	3	CBDCA	-3.05104
D2723H	Class 5	3	3	CBDCA	-2.67239
G2724W	Unclassified	3	3	CBDCA	-3.76612
K2729N	Class 1	3	3	CBDCA	-2.59984
A2730V	Unclassified	3	3	CBDCA	-1.59482
R2744G	Unclassified	3	3	CBDCA	-0.371955
L2745V	Unclassified	3	3	CBDCA	0.467583
V2747I	Unclassified	3	3	CBDCA	-0.295525
G2748D	Class 5	3	3	CBDCA	-3.12575
G2755V	Unclassified	3	3	CBDCA	-3.98342
A2764V	Unclassified	3	3	CBDCA	0.455277
P2771L	Unclassified	3	3	CBDCA	-1.91851
S2773C	Unclassified	3	3	CBDCA	-0.356334
K2777E	Unclassified	3	3	CBDCA	-0.948927
R2784W	Unclassified	3	3	CBDCA	-4.00193
R2784Q	Class 1	3	3	CBDCA	-2.95704
W2788C	Unclassified	3	3	CBDCA	-3.30538
L2792P	Unclassified	3	3	CBDCA	-3.33895
G2793V	Unclassified	3	3	CBDCA	-3.0033
P2800T	Unclassified	3	3	CBDCA	-0.899188
P2800R	Unclassified	3	3	CBDCA	-4.87038
G2813E	Unclassified	3	3	CBDCA	-0.710641
Y2826C	Unclassified	3	3	CBDCA	-3.28936
P2827A	Unclassified	3	3	CBDCA	0.724751
K2833N	Unclassified	3	3	CBDCA	-2.6426
R2842H	Class 1	3	3	CBDCA	-1.37743
R2842C	Unclassified	3	3	CBDCA	-3.54769
R2842L	Unclassified	3	3	CBDCA	-2.8104
E2847K	Unclassified	3	3	CBDCA	0.262399
L2862Q	Unclassified	3	3	CBDCA	-0.953329
L2865V	Unclassified	3	3	CBDCA	-0.169905
I2869N	Unclassified	3	3	CBDCA	-3.45499
F2873C	Unclassified	3	3	CBDCA	-0.814202
R2896C	Unclassified	3	3	CBDCA	2.84324
D2900V	Unclassified	3	3	CBDCA	-1.66013
G2901V	Unclassified	3	3	CBDCA	-2.04442
Y2905H	Unclassified	3	3	CBDCA	-1.2453
Y2905C	Unclassified	3	3	CBDCA	-2.28667
V2908G	Class 2	3	3	CBDCA	-2.81422
A2911E	Unclassified	3	3	CBDCA	-1.41673
A2911V	Unclassified	3	3	CBDCA	-2.68877
D2913H	Unclassified	3	3	CBDCA	-3.15435
D2913V	Unclassified	3	3	CBDCA	-1.80982
S2922R	Unclassified	3	3	CBDCA	-1.71052
Q2925R	Unclassified	3	3	CBDCA	-3.03624
Q2925H	Unclassified	3	3	CBDCA	-3.24537
R2933T	Unclassified	3	3	CBDCA	-0.0550644
I2944F	Class 1	3	3	CBDCA	-0.539822
V2966A	Unclassified	3	3	CBDCA	-2.33647
L2972W	Unclassified	3	3	CBDCA	-2.07269
S2998Y	Unclassified	3	3	CBDCA	1.08232
E3002D	Unclassified	3	3	CBDCA	0.172827
Y3006D	Unclassified	3	3	CBDCA	-3.19413
R3007G	Unclassified	3	3	CBDCA	-2.2808
L3011P	Unclassified	3	3	CBDCA	-2.95281
T3030I	Unclassified	3	3	CBDCA	0.292422
T3033I	Unclassified	3	3	CBDCA	-3.51494
Y3035C	Unclassified	3	3	CBDCA	0.256877
Y3035S	Class 2	3	3	CBDCA	-1.61003
I3044V	Unclassified	3	3	CBDCA	-0.197339
R3052W	Class 5	3	3	CBDCA	-4.3818
P3054S	Unclassified	3	3	CBDCA	-1.78136
F3060C	Unclassified	3	3	CBDCA	0.0619549
V3072E	Unclassified	3	3	CBDCA	-3.64057
D3073G	Unclassified	3	3	CBDCA	-4.32483
G3076E	Unclassified	3	3	CBDCA	-2.30889
D3095E	Class 5	3	3	CBDCA	-2.69137
E3096K	Class 2	3	3	CBDCA	0.31884
Y3098H	Class 1	3	3	CBDCA	-1.58494
L3101R	Unclassified	3	3	CBDCA	-3.25773
L3101P	Unclassified	3	3	CBDCA	-3.69096
S3123G	Unclassified	3	3	CBDCA	-0.154493
S3123R	Unclassified	3	3	CBDCA	1.1592
N3124I	Class 5	3	3	CBDCA	-3.27703
Q3126P	Unclassified	3	3	CBDCA	-2.25484
I3183V	Unclassified	3	3	CBDCA	-0.791476
N3187K	Unclassified	3	3	CBDCA	1.70422
R3269G	Unclassified	3	3	CBDCA	1.53477
R3269T	Unclassified	3	3	CBDCA	0.434949
L3274W	Unclassified	3	3	CBDCA	1.58697
P3280R	Unclassified	3	3	CBDCA	0.653311
I3286N	Unclassified	3	3	CBDCA	-0.442687
S3291C	Unclassified	3	3	CBDCA	-2.91931
P3292L	Class 1	3	3	CBDCA	-0.384297
Q3295P	Unclassified	3	3	CBDCA	-2.29172
P3301L	Unclassified	3	3	CBDCA	-1.24814
S3319F	Unclassified	3	3	CBDCA	-1.69331
S3319F	Unclassified	3	3	CBDCA	0.734444
R3385H	Unclassified	3	3	CBDCA	-1.08767
T3387A	Unclassified	3	3	CBDCA	0.161816
Wild-type	Class 1	3	3	CBDCA	0.140346
Wild-type	Class 1	3	3	CBDCA	1.00838
Wild-type	Class 1	3	3	CBDCA	-0.457888
Empty-vector	Class 5	3	3	CBDCA	-2.66968
R18H	Class 2	1	1	niraparib	-0.676429
K21R	Unclassified	1	1	niraparib	-0.0502438
W31C	Unclassified	1	1	niraparib	-2.32204
P41L	Unclassified	1	1	niraparib	-1.41286
Y42C	Class 1	1	1	niraparib	-0.393076
N55S	Unclassified	1	1	niraparib	-0.618177
P59A	Unclassified	1	1	niraparib	-0.172314
N108S	Unclassified	1	1	niraparib	-0.701436
Q147R	Unclassified	1	1	niraparib	-0.176658
D156G	Unclassified	1	1	niraparib	-0.0206039
V159E	Unclassified	1	1	niraparib	-0.420829
P168T	Class 1	1	1	niraparib	-0.225197
V208G	Unclassified	1	1	niraparib	0.040079
F266L	Unclassified	1	1	niraparib	-0.220184
R324T	Unclassified	1	1	niraparib	-0.252107
S326R	Class 1	1	1	niraparib	-0.688793
S445Y	Unclassified	1	1	niraparib	-0.182874
E462G	Class 1	1	1	niraparib	-0.207663
N588D	Class 2	1	1	niraparib	-1.17681
H595Y	Unclassified	1	1	niraparib	-0.0533637
T598A	Class 2	1	1	niraparib	-0.100416
Y600C	Unclassified	1	1	niraparib	-0.0676225
G602R	Class 1	1	1	niraparib	-0.263056
G602V	Unclassified	1	1	niraparib	-0.720211
E747G	Unclassified	1	1	niraparib	-0.292234
S755C	Unclassified	1	1	niraparib	-0.554104
N854S	Unclassified	1	1	niraparib	0.380429
L1019V	Class 1	1	1	niraparib	-0.824378
S1074C	Unclassified	1	1	niraparib	-0.518375
I1167V	Unclassified	1	1	niraparib	-0.383618
M1168I	Unclassified	1	1	niraparib	-0.0108818
A1170V	Unclassified	1	1	niraparib	0.0767044
S1172L	Class 1	1	1	niraparib	-0.900018
N1228D	Class 1	1	1	niraparib	-1.04545
R1329S	Unclassified	1	1	niraparib	-0.102352
D1420Y	Class 1	1	1	niraparib	-0.455156
F1524V	Class 1	1	1	niraparib	-1.11312
K1530N	Unclassified	1	1	niraparib	-0.402337
V1532F	Unclassified	1	1	niraparib	-0.284601
K1690N	Class 1	1	1	niraparib	0.33832
E1695V	Unclassified	1	1	niraparib	-0.422552
G1696V	Unclassified	1	1	niraparib	-0.96056
D1699N	Unclassified	1	1	niraparib	-0.612878
D1728N	Unclassified	1	1	niraparib	-0.138478
D1737V	Unclassified	1	1	niraparib	-0.287095
N1878K	Class 1	1	1	niraparib	-0.0959538
H1918R	Class 1	1	1	niraparib	-0.806035
S1970L	Unclassified	1	1	niraparib	-0.328534
E2020K	Class 2	1	1	niraparib	-0.881648
H2074N	Class 1	1	1	niraparib	-0.160235
K2075N	Unclassified	1	1	niraparib	-0.401924
V2138D	Unclassified	1	1	niraparib	-0.437877
H2324R	Unclassified	1	1	niraparib	-1.01308
P2329L	Unclassified	1	1	niraparib	-1.73467
R2336G	Unclassified	1	1	niraparib	0.235099
T2337A	Unclassified	1	1	niraparib	-0.739303
K2411T	Class 1	1	1	niraparib	-0.572382
T2412A	Unclassified	1	1	niraparib	-0.155303
T2412I	Unclassified	1	1	niraparib	-0.693361
R2418G	Class 2	1	1	niraparib	-0.535615
N2436I	Class 1	1	1	niraparib	-0.560096
Y2601C	Unclassified	1	1	niraparib	-1.71252
L2604P	Unclassified	1	1	niraparib	-2.14365
G2609D	Class 4	1	1	niraparib	-2.41824
N2622S	Unclassified	1	1	niraparib	-1.61363
H2623R	Unclassified	1	1	niraparib	-2.73462
W2626R	Unclassified	1	1	niraparib	-1.98969
W2626C	Class 5	1	1	niraparib	-3.07289
I2627V	Unclassified	1	1	niraparib	-0.343525
P2639L	Unclassified	1	1	niraparib	-1.27731
E2663K	Unclassified	1	1	niraparib	-2.84992
I2664M	Unclassified	1	1	niraparib	-0.82968
M2676T	Class 2	1	1	niraparib	-0.488822
L2688P	Class 4	1	1	niraparib	-2.86613
S2697N	Class 2	1	1	niraparib	0.0499435
A2717S	Class 1	1	1	niraparib	-0.868861
L2721H	Unclassified	1	1	niraparib	-3.33988
T2722K	Unclassified	1	1	niraparib	-2.8986
T2722R	Class 5	1	1	niraparib	-2.7137
D2723E	Unclassified	1	1	niraparib	-2.18513
D2723H	Class 5	1	1	niraparib	-2.33509
G2724W	Unclassified	1	1	niraparib	-2.85334
K2729N	Class 1	1	1	niraparib	0.395001
V2747I	Unclassified	1	1	niraparib	-0.746189
G2748D	Class 5	1	1	niraparib	-1.81935
R2842H	Class 1	1	1	niraparib	-1.48185
R2896C	Unclassified	1	1	niraparib	0.254946
V2908G	Class 2	1	1	niraparib	-1.7058
A2911E	Unclassified	1	1	niraparib	0.0821007
A2911V	Unclassified	1	1	niraparib	-0.66411
D2913H	Unclassified	1	1	niraparib	-1.12706
I2944F	Class 1	1	1	niraparib	-0.801085
I3044V	Unclassified	1	1	niraparib	-0.333625
R3052W	Class 5	1	1	niraparib	-2.62093
P3054S	Unclassified	1	1	niraparib	-1.13363
D3095E	Class 5	1	1	niraparib	-3.24599
E3096K	Class 2	1	1	niraparib	-0.0257651
Y3098H	Class 1	1	1	niraparib	0.264101
N3124I	Class 5	1	1	niraparib	-2.64877
I3183V	Unclassified	1	1	niraparib	0.144176
N3187K	Unclassified	1	1	niraparib	-0.554016
S3291C	Unclassified	1	1	niraparib	-1.04976
P3292L	Class 1	1	1	niraparib	-0.456334
S3319F	Unclassified	1	1	niraparib	-0.280158
R3385H	Unclassified	1	1	niraparib	-0.330833
T3387A	Unclassified	1	1	niraparib	-0.201997
Wild-type	Class 1	1	1	niraparib	0.0133151
Empty-vector	Class 5	1	1	niraparib	-2.58037
R18H	Class 2	1	2	niraparib	-0.13268
K21R	Unclassified	1	2	niraparib	-0.203771
W31C	Unclassified	1	2	niraparib	-2.59982
P41L	Unclassified	1	2	niraparib	-0.843697
Y42C	Class 1	1	2	niraparib	-0.520748
N55S	Unclassified	1	2	niraparib	-0.508123
P59A	Unclassified	1	2	niraparib	0.10959
N108S	Unclassified	1	2	niraparib	-0.220966
Q147R	Unclassified	1	2	niraparib	-0.0451929
D156G	Unclassified	1	2	niraparib	-0.367182
V159E	Unclassified	1	2	niraparib	-0.223874
P168T	Class 1	1	2	niraparib	-0.429274
V208G	Unclassified	1	2	niraparib	0.444142
F266L	Unclassified	1	2	niraparib	-0.492943
R324T	Unclassified	1	2	niraparib	-0.354924
S326R	Class 1	1	2	niraparib	-0.574732
S445Y	Unclassified	1	2	niraparib	0.140556
E462G	Class 1	1	2	niraparib	-0.229613
N588D	Class 2	1	2	niraparib	-1.10935
H595Y	Unclassified	1	2	niraparib	-0.455774
T598A	Class 2	1	2	niraparib	-0.085688
Y600C	Unclassified	1	2	niraparib	-0.296266
G602R	Class 1	1	2	niraparib	-0.0826781
G602V	Unclassified	1	2	niraparib	-0.592479
E747G	Unclassified	1	2	niraparib	-0.397105
S755C	Unclassified	1	2	niraparib	-0.125696
N854S	Unclassified	1	2	niraparib	-0.012143
L1019V	Class 1	1	2	niraparib	-0.552335
S1074C	Unclassified	1	2	niraparib	-0.876628
I1167V	Unclassified	1	2	niraparib	-0.473569
M1168I	Unclassified	1	2	niraparib	0.186394
A1170V	Unclassified	1	2	niraparib	-0.22147
S1172L	Class 1	1	2	niraparib	-0.594915
N1228D	Class 1	1	2	niraparib	-0.598977
R1329S	Unclassified	1	2	niraparib	-0.11284
D1420Y	Class 1	1	2	niraparib	-0.449967
F1524V	Class 1	1	2	niraparib	-0.538198
K1530N	Unclassified	1	2	niraparib	-0.179714
V1532F	Unclassified	1	2	niraparib	-0.219128
K1690N	Class 1	1	2	niraparib	0.387187
E1695V	Unclassified	1	2	niraparib	-0.496147
G1696V	Unclassified	1	2	niraparib	-0.706027
D1699N	Unclassified	1	2	niraparib	-0.0604167
D1728N	Unclassified	1	2	niraparib	0.167932
D1737V	Unclassified	1	2	niraparib	-0.0700811
N1878K	Class 1	1	2	niraparib	-0.39566
H1918R	Class 1	1	2	niraparib	-0.891703
S1970L	Unclassified	1	2	niraparib	-0.0377009
E2020K	Class 2	1	2	niraparib	-0.535544
H2074N	Class 1	1	2	niraparib	-0.304352
K2075N	Unclassified	1	2	niraparib	-0.288058
V2138D	Unclassified	1	2	niraparib	-0.935348
H2324R	Unclassified	1	2	niraparib	-0.742399
P2329L	Unclassified	1	2	niraparib	-1.25135
[truncated: 5,346 more rows]
