# Supplementary material for: High-throughput functional evaluation of BRCA2 variants of unknown significance
Source: Nat Commun. 2020 May 22;11:2573. doi: 10.1038/s41467-020-16141-8 (PMC7244490; doi:10.1038/s41467-020-16141-8)
Supplement: Supplementary file 8 — Supplementary Data 5 [file 41467_2020_16141_MOESM8_ESM.xlsx]

## Sheet: Results of Bayesian inference
Supplementary Data 5. Functional classification by MANO-B methods with four drugs.
Variant	IARC Classification	Olaparib					Niraparib					Rucaparib					CBDCA
		η			BF	fClass	η			BF	fClass	η			BF	fClass	η			BF	fClass
		Mean	95% CI				Mean	95% CI				Mean	95% CI				Mean	95% CI
			LL	UL				LL	UL				LL	UL				LL	UL
R18H	Class 2	-1.39116	-1.78689	-1.02677	0.225853	fClass 3	-1.37963	-1.76475	-1.03362	0.175679	fClass 3	-1.27826	-1.68401	-0.905441	0.311194	fClass 3	-1.56192	-2.12503	-1.05709	0.4217	fClass 3
R18C	Class 2	-0.174958	-0.574581	0.234649	0.000184481	fClass 1	-0.22955	-0.617459	0.159613	0.000130643	fClass 1	-0.0685449	-0.482908	0.356504	0.00120967	fClass 1	-0.385166	-0.87494	0.113494	0.000229642	fClass 1
K21R	Unclassified	0.160367	-0.189235	0.520554	3.79414e-05	fClass 1	0.230175	-0.100377	0.573694	2.03026e-05	fClass 1	0.289818	-0.0574517	0.661619	0.000389283	fClass 1	0.3341	-0.0820758	0.773974	1.64172e-06	fClass 1
D23Y	Unclassified	-0.436186	-0.836462	-0.0231913	0.000655767	fClass 1	-0.795897	-1.17824	-0.413603	0.00447193	fClass 2	-0.336234	-0.746552	0.0726462	0.00319582	fClass 2	-0.709327	-1.19857	-0.221588	0.00261281	fClass 1
D23V	Unclassified	0.106111	-0.295263	0.521229	4.96529e-05	fClass 1	-0.300068	-0.671523	0.0856559	0.000182722	fClass 1	0.2207	-0.206936	0.662561	0.000473563	fClass 1	-0.00417426	-0.494075	0.498203	2.00975e-05	fClass 1
G25R	Unclassified	-1.7367	-2.24643	-1.22772	1.35445	fClass 3	-1.53533	-2.05749	-1.07106	0.501006	fClass 3	-1.68151	-2.18464	-1.17789	1.89285	fClass 3	-1.64558	-2.3192	-1.01251	0.683234	fClass 3
N30H	Unclassified	-0.641622	-1.04723	-0.229965	0.00233583	fClass 1	-0.952613	-1.34261	-0.56782	0.0120179	fClass 2	-0.556227	-0.96897	-0.14428	0.00963884	fClass 2	-2.26344	-2.75877	-1.75084	18.3889	fClass 3
W31C	Unclassified	-2.39445	-2.7809	-2.03723	131.662	fClass 4	-2.43381	-2.81139	-2.08159	238.801	fClass 4	-2.47616	-2.88799	-2.09168	264.83	fClass 4	-2.46058	-2.90425	-2.05263	99.7118	fClass 4
W31G	Unclassified	-2.42927	-2.85646	-2.01833	123.734	fClass 4	-2.66143	-3.107	-2.24864	1064.02	fClass 5	-2.41463	-2.89334	-1.97503	135.732	fClass 4	-2.76689	-3.28512	-2.30992	332.903	fClass 4
W31L	Unclassified	-2.65403	-3.10123	-2.24126	603.505	fClass 5	-2.77502	-3.22501	-2.3669	2377.71	fClass 5	-2.67282	-3.15672	-2.22809	730.385	fClass 5	-2.72353	-3.23996	-2.26796	295.591	fClass 4
F32L	Unclassified	-1.07203	-1.50288	-0.666794	0.0383112	fClass 2	-0.745924	-1.12812	-0.36474	0.00271193	fClass 1	-1.01562	-1.47002	-0.5915	0.103217	fClass 3	-1.31217	-1.97604	-0.779253	0.153144	fClass 3
P41L	Unclassified	-0.75043	-1.08251	-0.416438	0.00377425	fClass 2	-0.970143	-1.29743	-0.65051	0.00981661	fClass 2	-0.816607	-1.16542	-0.473603	0.0300827	fClass 2	-0.794142	-1.20535	-0.373173	0.00305293	fClass 2
Y42C	Class 1	-0.814792	-1.15096	-0.479501	0.00597189	fClass 2	-0.642163	-0.969239	-0.309092	0.0011719	fClass 1	-0.684725	-1.02999	-0.336696	0.0168197	fClass 2	-1.04093	-1.47087	-0.6223	0.0180677	fClass 2
N55S	Unclassified	-0.162943	-0.497216	0.186795	0.000157301	fClass 1	0.035321	-0.288814	0.366005	3.67067e-05	fClass 1	-0.0769826	-0.42608	0.285717	0.00103127	fClass 1	-0.383664	-0.796555	0.0395227	0.000134196	fClass 1
P59A	Unclassified	-0.915876	-1.25235	-0.580933	0.010964	fClass 2	-1.22919	-1.59488	-0.886561	0.0678275	fClass 3	-0.903893	-1.25718	-0.564177	0.0475876	fClass 2	-1.0275	-1.46686	-0.603733	0.0181993	fClass 2
T77I	Unclassified	0.0313345	-0.366588	0.439845	8.91691e-05	fClass 1	-0.0832146	-0.473812	0.305766	4.77252e-05	fClass 1	0.146759	-0.272597	0.575652	0.000534932	fClass 1	0.364842	-0.133298	0.888763	1.51843e-06	fClass 1
N108S	Unclassified	-0.0115991	-0.349776	0.343341	6.14489e-05	fClass 1	-0.194513	-0.512626	0.136894	0.000113883	fClass 1	0.0881512	-0.263973	0.467137	0.000697045	fClass 1	0.386901	-0.0353597	0.834648	1.09733e-06	fClass 1
Q147R	Unclassified	-1.12018	-1.47934	-0.772652	0.0417684	fClass 2	-0.870305	-1.19373	-0.540794	0.00519172	fClass 2	-1.12986	-1.51029	-0.780753	0.148119	fClass 3	-0.91581	-1.33748	-0.493143	0.00684292	fClass 2
D156G	Unclassified	-0.0506622	-0.388694	0.300709	8.38587e-05	fClass 1	0.0854505	-0.241031	0.4304	3.63588e-05	fClass 1	0.0399157	-0.310922	0.409117	0.000812306	fClass 1	0.326912	-0.0955757	0.783142	2.56451e-06	fClass 1
V159E	Unclassified	-0.559916	-0.895088	-0.227251	0.00130338	fClass 1	-0.368029	-0.686599	-0.0454897	0.000195343	fClass 1	-0.399357	-0.746421	-0.0476008	0.00394387	fClass 2	-0.198647	-0.61486	0.222268	4.39287e-05	fClass 1
V159M	Unclassified	-0.0397909	-0.443452	0.383131	0.000109467	fClass 1	0.126285	-0.260408	0.521728	2.78113e-05	fClass 1	0.0677139	-0.34577	0.498188	0.000742355	fClass 1	0.212465	-0.277077	0.710415	4.42019e-06	fClass 1
P168T	Class 1	-0.913559	-1.2513	-0.587609	0.0107773	fClass 2	-0.663617	-0.985917	-0.34151	0.00125597	fClass 1	-0.808801	-1.1705	-0.456606	0.0298988	fClass 2	-0.457752	-0.866624	-0.0413075	0.000283856	fClass 1
G185V	Unclassified	0.176213	-0.225879	0.595443	3.76463e-05	fClass 1	-0.105564	-0.488094	0.288395	7.1982e-05	fClass 1	0.290636	-0.119174	0.730712	0.000402885	fClass 1	0.201031	-0.305595	0.710943	4.78414e-06	fClass 1
D191V	Unclassified	0.378351	-0.0348042	0.807841	1.78117e-05	fClass 1	0.0507483	-0.329226	0.44641	3.69811e-05	fClass 1	0.506413	0.0806082	0.964781	0.00026901	fClass 1	0.363833	-0.135264	0.885443	1.77081e-06	fClass 1
T200I	Unclassified	0.537452	0.120257	0.977351	1.36443e-05	fClass 1	0.270185	-0.12341	0.683541	1.50628e-05	fClass 1	0.669823	0.234063	1.13399	0.000176415	fClass 1	0.518909	0.00988374	1.05295	6.12421e-07	fClass 1
T207I	Unclassified	-0.124135	-0.517481	0.282819	0.000145334	fClass 1	-0.154456	-0.531266	0.230575	7.4772e-05	fClass 1	-0.0138668	-0.426696	0.417425	0.000936469	fClass 1	0.0368619	-0.453739	0.540804	1.4967e-05	fClass 1
V208G	Unclassified	-0.326135	-0.669889	0.0204233	0.000420653	fClass 1	-0.400533	-0.724451	-0.0689472	0.000278724	fClass 1	-0.196935	-0.550534	0.165329	0.0018447	fClass 1	-0.397182	-0.805363	0.0206162	0.000133615	fClass 1
V211I	Unclassified	-0.0254402	-0.427128	0.389689	9.57146e-05	fClass 1	-0.54145	-0.914835	-0.162376	0.000666662	fClass 1	0.0877335	-0.322158	0.524585	0.000670546	fClass 1	-0.261861	-0.748518	0.238263	8.85743e-05	fClass 1
Y232C	Unclassified	-0.13522	-0.529572	0.280793	0.000165168	fClass 1	-0.071488	-0.45098	0.310303	7.09358e-05	fClass 1	-0.0286045	-0.440956	0.396814	0.00100534	fClass 1	0.143194	-0.351557	0.653997	6.5763e-06	fClass 1
F266L	Unclassified	-0.21877	-0.558536	0.127888	0.000179564	fClass 1	-0.0857207	-0.412739	0.242979	7.6041e-05	fClass 1	-0.100181	-0.451755	0.262588	0.00154727	fClass 1	0.0180476	-0.400962	0.458535	8.40771e-06	fClass 1
R324T	Unclassified	-0.468182	-0.803389	-0.128039	0.000766764	fClass 1	-0.550935	-0.875851	-0.227598	0.000579857	fClass 1	-0.538644	-0.88135	-0.195483	0.00752641	fClass 2	-0.383653	-0.794491	0.0247447	0.000163792	fClass 1
S326R	Class 1	-0.188583	-0.521959	0.15286	0.000148001	fClass 1	-0.435009	-0.752639	-0.107894	0.000353684	fClass 1	-0.150442	-0.500091	0.210083	0.00144658	fClass 1	-0.524681	-0.940722	-0.104041	0.00061193	fClass 1
S445Y	Unclassified	-0.340449	-0.609433	-0.0636205	0.000364565	fClass 1	-0.468608	-0.725206	-0.204603	0.000317757	fClass 1	-0.252354	-0.536176	0.0374236	0.00210077	fClass 1	-0.443114	-0.778417	-0.100777	0.000178969	fClass 1
E462G	Class 1	-0.341801	-0.682697	0.00311349	0.00038824	fClass 1	-0.280582	-0.600868	0.0470784	0.000141166	fClass 1	-0.165569	-0.514259	0.206703	0.001576	fClass 1	-0.330665	-0.743605	0.0935956	0.000109427	fClass 1
N588D	Class 2	-0.580029	-0.915911	-0.247599	0.0011781	fClass 1	-0.623202	-0.942794	-0.295848	0.000892129	fClass 1	-0.506069	-0.855141	-0.148734	0.00620984	fClass 2	-0.554571	-0.965152	-0.133844	0.000500928	fClass 1
F590C	Unclassified	-0.150167	-0.547586	0.265927	0.000170407	fClass 1	-0.264491	-0.642584	0.121139	0.000150463	fClass 1	-0.0430971	-0.45786	0.383897	0.00120956	fClass 1	0.0986407	-0.386647	0.603469	6.12792e-06	fClass 1
Y592C	Unclassified	-0.269698	-0.666875	0.139773	0.000259379	fClass 1	-0.299012	-0.681641	0.0968811	0.000235609	fClass 1	-0.165605	-0.576353	0.265556	0.00169463	fClass 1	-0.674493	-1.16846	-0.187163	0.00210789	fClass 1
H595Y	Unclassified	-0.81844	-1.1558	-0.481175	0.00563333	fClass 2	-0.913439	-1.2307	-0.593348	0.00684185	fClass 2	-0.743233	-1.09904	-0.39176	0.0210837	fClass 2	-1.12493	-1.57681	-0.702223	0.0340113	fClass 2
T598A	Class 1	-0.447893	-0.777524	-0.10951	0.000699227	fClass 1	-0.383952	-0.705844	-0.054642	0.000279186	fClass 1	-0.312659	-0.653918	0.0380657	0.00300498	fClass 2	-0.458795	-0.881625	-0.0308133	0.000284814	fClass 1
Y600C	Unclassified	-1.00502	-1.35372	-0.66492	0.0191807	fClass 2	-0.970659	-1.30394	-0.644082	0.0108218	fClass 2	-0.936582	-1.30313	-0.583928	0.0569179	fClass 3	-1.41346	-1.94366	-0.951223	0.203911	fClass 3
G602R	Class 1	0.100501	-0.248042	0.46032	4.92732e-05	fClass 1	-0.191045	-0.520124	0.140292	7.87187e-05	fClass 1	0.202807	-0.150628	0.564915	0.000434338	fClass 1	-0.0274742	-0.444867	0.3983	1.2355e-05	fClass 1
G602V	Unclassified	-0.89397	-1.2416	-0.556357	0.00931643	fClass 2	-0.742304	-1.06079	-0.425188	0.00193233	fClass 1	-0.889879	-1.25095	-0.538136	0.045591	fClass 2	-0.87308	-1.29803	-0.46814	0.00524163	fClass 2
E747G	Unclassified	-0.401805	-0.738636	-0.0614547	0.000452052	fClass 1	-0.669724	-0.99993	-0.34337	0.00132927	fClass 1	-0.312892	-0.664749	0.0372568	0.00288468	fClass 1	-0.506785	-0.924248	-0.0838548	0.000390527	fClass 1
S755C	Unclassified	-1.41619	-1.82181	-1.04452	0.259759	fClass 3	-0.87751	-1.20386	-0.550793	0.00502923	fClass 2	-1.36923	-1.7778	-0.986146	0.478663	fClass 3	-1.61734	-2.16648	-1.12173	0.547804	fClass 3
N854S	Unclassified	-0.169246	-0.510078	0.177349	0.00013172	fClass 1	-0.202203	-0.519009	0.132299	8.77327e-05	fClass 1	0.00277581	-0.335435	0.36819	0.0009277	fClass 1	0.14836	-0.271175	0.591278	2.97991e-06	fClass 1
V917A	Unclassified	0.524989	0.115649	0.960179	1.17965e-05	fClass 1	0.606236	0.207786	1.02326	1.0775e-05	fClass 1	0.656968	0.229222	1.12187	0.000185395	fClass 1	0.845689	0.33003	1.39618	1.95106e-07	fClass 1
L1019V	Class 1	-0.959036	-1.30403	-0.620113	0.0148403	fClass 2	-0.814723	-1.13981	-0.496367	0.00329697	fClass 2	-0.724927	-1.0788	-0.375507	0.0193221	fClass 2	-0.414392	-0.82906	0.00934765	0.000189882	fClass 1
S1074C	Unclassified	-0.638536	-0.977374	-0.303796	0.00188511	fClass 1	-1.01975	-1.35399	-0.694553	0.0139404	fClass 2	-0.552045	-0.90762	-0.199879	0.00838672	fClass 2	-0.789329	-1.20481	-0.380715	0.00303841	fClass 2
T1128I	Unclassified	-0.195391	-0.59334	0.214247	0.000172538	fClass 1	-0.305393	-0.688619	0.0851809	0.00018684	fClass 1	-0.0914949	-0.508543	0.340314	0.00151203	fClass 1	-0.14398	-0.627466	0.347545	3.93127e-05	fClass 1
I1167V	Unclassified	-0.728284	-1.06665	-0.393405	0.00327415	fClass 2	-0.545056	-0.865093	-0.219394	0.000682668	fClass 1	-0.661186	-1.0123	-0.313048	0.0145278	fClass 2	-0.72444	-1.13293	-0.313854	0.00184804	fClass 1
M1168I	Unclassified	-0.853961	-1.19139	-0.522654	0.00662597	fClass 2	-1.03468	-1.36999	-0.713873	0.0158292	fClass 2	-0.769717	-1.12929	-0.412561	0.0249082	fClass 2	-1.31032	-1.8133	-0.868668	0.110772	fClass 3
A1170V	Unclassified	-0.546499	-0.886593	-0.208121	0.0010148	fClass 1	-0.540321	-0.859389	-0.221555	0.000546524	fClass 1	-0.413178	-0.759739	-0.0548836	0.00446053	fClass 2	-1.1513	-1.60937	-0.719394	0.0410199	fClass 2
S1172L	Class 1	-1.35928	-1.75109	-0.998613	0.187088	fClass 3	-1.04327	-1.3761	-0.714464	0.0183464	fClass 2	-1.39157	-1.80018	-1.00302	0.537574	fClass 3	-1.4092	-1.9515	-0.947997	0.199	fClass 3
G1224V	Unclassified	-0.217166	-0.611382	0.188394	0.000211052	fClass 1	-0.244837	-0.62104	0.145306	0.00015035	fClass 1	-0.113232	-0.52052	0.308644	0.00158221	fClass 1	0.180224	-0.322061	0.710421	4.1724e-06	fClass 1
N1228D	Class 1	-1.2679	-1.65351	-0.918073	0.108274	fClass 3	-1.13951	-1.47906	-0.808826	0.0336119	fClass 2	-1.22124	-1.61854	-0.857298	0.237222	fClass 3	-1.10239	-1.55004	-0.678429	0.0278552	fClass 2
R1329S	Unclassified	-0.555194	-0.890195	-0.209978	0.00102094	fClass 1	-0.222845	-0.541646	0.106572	9.38036e-05	fClass 1	-0.415886	-0.76264	-0.0658776	0.00433617	fClass 2	-0.385198	-0.802434	0.0309811	0.000121773	fClass 1
D1420Y	Class 1	-0.524463	-0.854471	-0.190939	0.000931203	fClass 1	-0.744109	-1.06854	-0.42433	0.00206018	fClass 1	-0.422486	-0.770302	-0.069007	0.00450863	fClass 2	-0.768173	-1.18764	-0.35792	0.00248209	fClass 1
F1524V	Class 1	-1.04117	-1.39231	-0.705076	0.0240776	fClass 2	-0.773515	-1.09295	-0.450701	0.00254289	fClass 1	-0.98719	-1.36273	-0.631102	0.0722129	fClass 3	-1.94693	-2.43592	-1.40912	2.69363	fClass 3
K1530N	Unclassified	-0.549093	-0.883124	-0.20966	0.00113234	fClass 1	-0.18723	-0.513478	0.153962	8.1784e-05	fClass 1	-0.413251	-0.755026	-0.0587168	0.00443725	fClass 2	-0.772277	-1.17854	-0.363496	0.00286555	fClass 1
V1532F	Unclassified	-0.701381	-1.03507	-0.36723	0.00257617	fClass 1	-0.91697	-1.24335	-0.597754	0.0064137	fClass 2	-0.743272	-1.09579	-0.393214	0.020945	fClass 2	0.000304836	-0.420632	0.437172	1.31324e-05	fClass 1
K1690N	Class 1	0.434713	0.0798783	0.813895	2.44466e-05	fClass 1	0.421925	0.0853669	0.777568	9.31093e-06	fClass 1	0.660627	0.295902	1.05483	0.000181296	fClass 1	0.731353	0.292515	1.19954	3.61902e-07	fClass 1
E1695V	Unclassified	-0.761946	-1.10297	-0.421284	0.00417665	fClass 2	-0.837733	-1.16397	-0.509176	0.00401253	fClass 2	-0.732558	-1.08561	-0.383852	0.0195503	fClass 2	-1.42936	-1.97675	-0.959373	0.218845	fClass 3
G1696V	Unclassified	-1.26653	-1.64683	-0.917148	0.106977	fClass 3	-1.19893	-1.55768	-0.864291	0.0539827	fClass 3	-1.31317	-1.71866	-0.932934	0.375492	fClass 3	-1.57836	-2.14041	-1.08499	0.457942	fClass 3
D1699N	Unclassified	-0.789972	-1.13019	-0.447415	0.00497843	fClass 2	-1.02931	-1.35789	-0.7095	0.0151861	fClass 2	-0.621588	-0.964243	-0.271244	0.0115223	fClass 2	-1.06938	-1.50876	-0.64482	0.0227548	fClass 2
D1728N	Unclassified	-0.191939	-0.533132	0.160122	0.000184977	fClass 1	-0.442976	-0.764561	-0.117313	0.000311062	fClass 1	-0.0734984	-0.423162	0.28873	0.00112283	fClass 1	-0.585908	-0.996343	-0.163817	0.000592727	fClass 1
D1737V	Unclassified	-0.489167	-0.825613	-0.148042	0.000717095	fClass 1	-0.46692	-0.790292	-0.137008	0.000420769	fClass 1	-0.531158	-0.883857	-0.179821	0.00754074	fClass 2	-0.36912	-0.784197	0.0518822	0.000143016	fClass 1
N1878K	Class 1	-0.156414	-0.493058	0.203918	0.00016103	fClass 1	-0.105987	-0.4305	0.232859	6.4452e-05	fClass 1	-0.0406467	-0.391628	0.320623	0.000959459	fClass 1	-0.0132482	-0.425308	0.41527	9.66654e-06	fClass 1
H1918R	Class 1	-1.6183	-2.03229	-1.22642	0.737986	fClass 3	-1.48475	-1.88767	-1.11706	0.339998	fClass 3	-1.67023	-2.07859	-1.26431	1.935	fClass 3	-1.49529	-2.02915	-1.02554	0.302885	fClass 3
I1929V	Class 1	0.457551	0.0487596	0.881069	1.2493e-05	fClass 1	0.372556	-0.0183789	0.785031	1.05094e-05	fClass 1	0.589964	0.164962	1.05338	0.000359103	fClass 1	0.554833	0.0474129	1.08263	6.76025e-07	fClass 1
S1970L	Unclassified	0.0852236	-0.192811	0.379257	5.02861e-05	fClass 1	0.123522	-0.145156	0.403934	1.74674e-05	fClass 1	0.207858	-0.0839106	0.515974	0.00041257	fClass 1	0.233446	-0.108739	0.595122	2.40026e-06	fClass 1
T1980I	Unclassified	-0.316617	-0.708612	0.0971918	0.000305019	fClass 1	-0.645631	-1.04068	-0.248525	0.00147215	fClass 1	-0.21262	-0.615599	0.197125	0.00209192	fClass 1	-0.640133	-1.13345	-0.145058	0.001457	fClass 1
S2006R	Unclassified	0.334971	-0.0765845	0.75774	2.54416e-05	fClass 1	0.20462	-0.186088	0.611955	2.47142e-05	fClass 1	0.460112	0.0340484	0.908847	0.00027659	fClass 1	0.533706	0.0387968	1.05859	5.41536e-07	fClass 1
E2020K	Class 2	-0.959986	-1.29756	-0.628222	0.0135382	fClass 2	-0.82282	-1.14653	-0.500455	0.0032337	fClass 2	-0.99449	-1.3628	-0.645593	0.0749574	fClass 3	-0.0140146	-0.433092	0.416291	1.21661e-05	fClass 1
S2041P	Unclassified	-0.0530151	-0.454697	0.364967	0.000119668	fClass 1	-0.0024708	-0.389722	0.389753	4.69267e-05	fClass 1	0.0557747	-0.355189	0.481442	0.000733122	fClass 1	0.0382036	-0.4441	0.530349	1.07884e-05	fClass 1
G2057E	Unclassified	0.128562	-0.27556	0.548489	4.31557e-05	fClass 1	0.0680572	-0.318041	0.464497	3.45388e-05	fClass 1	0.245201	-0.173945	0.672165	0.000414531	fClass 1	0.285432	-0.211746	0.800839	4.65429e-06	fClass 1
F2058L	Unclassified	0.501095	0.0885565	0.936176	1.19922e-05	fClass 1	0.340665	-0.0533738	0.747971	1.26696e-05	fClass 1	0.633576	0.205743	1.0913	0.000215974	fClass 1	0.412681	-0.0824044	0.939013	9.98516e-07	fClass 1
H2074N	Class 1	-0.506751	-0.84087	-0.162014	0.000799497	fClass 1	-0.305658	-0.621592	0.0216065	0.000145316	fClass 1	-0.39587	-0.739604	-0.0395683	0.00369987	fClass 2	-0.0769248	-0.488987	0.359617	1.89807e-05	fClass 1
K2075N	Unclassified	-0.661829	-1.00094	-0.325096	0.00201127	fClass 1	-0.349464	-0.666192	-0.025717	0.000185131	fClass 1	-0.530314	-0.877915	-0.178724	0.00765169	fClass 2	-0.751133	-1.16748	-0.342477	0.00208944	fClass 1
V2109I	Unclassified	0.413126	0.000132208	0.843403	1.51842e-05	fClass 1	0.296555	-0.0875169	0.713032	2.14001e-05	fClass 1	0.54168	0.118345	0.99494	0.000243738	fClass 1	0.416072	-0.0854294	0.939764	8.04872e-07	fClass 1
V2138D	Unclassified	-0.51001	-0.845117	-0.174521	0.000867463	fClass 1	-0.497539	-0.814793	-0.179739	0.000412076	fClass 1	-0.424276	-0.766667	-0.0686598	0.00479468	fClass 2	-0.21336	-0.621281	0.204879	3.17678e-05	fClass 1
H2178R	Unclassified	0.172261	-0.234857	0.601094	3.80994e-05	fClass 1	-0.128432	-0.511288	0.267236	7.41024e-05	fClass 1	0.289736	-0.11634	0.729826	0.000375886	fClass 1	0.82645	0.310871	1.36269	4.12209e-07	fClass 1
H2324R	Unclassified	-0.83702	-1.17241	-0.498853	0.00644807	fClass 2	-1.04615	-1.38164	-0.716949	0.0171221	fClass 2	-0.748604	-1.10151	-0.40167	0.0210954	fClass 2	-0.903637	-1.32025	-0.488249	0.00701654	fClass 2
P2329L	Unclassified	-2.30883	-2.6899	-1.94683	63.2913	fClass 4	-1.76939	-2.16804	-1.37814	1.643	fClass 3	-2.23629	-2.64264	-1.85499	53.6528	fClass 4	-2.65056	-3.11306	-2.25005	280.593	fClass 4
R2336G	Unclassified	-0.537347	-0.873886	-0.20458	0.00108758	fClass 1	-0.549147	-0.88139	-0.217442	0.000650918	fClass 1	-0.461416	-0.803544	-0.110868	0.00540938	fClass 2	-0.338071	-0.7453	0.0879996	9.58581e-05	fClass 1
R2336P	Unclassified	-0.17124	-0.573966	0.240256	0.000187628	fClass 1	-0.265314	-0.64987	0.120352	0.000165891	fClass 1	-0.0665444	-0.479366	0.362055	0.00128888	fClass 1	0.289868	-0.198553	0.816298	2.79113e-06	fClass 1
T2337A	Unclassified	-1.24522	-1.63038	-0.890275	0.0966246	fClass 3	-1.1224	-1.46319	-0.794799	0.0290515	fClass 2	-1.27415	-1.67556	-0.897012	0.309187	fClass 3	-1.35758	-1.88824	-0.918712	0.144929	fClass 3
K2411T	Class 1	-0.69606	-1.03437	-0.358505	0.00227783	fClass 1	-0.457556	-0.7811	-0.130377	0.000338093	fClass 1	-0.608257	-0.961591	-0.257481	0.0106235	fClass 2	-0.916171	-1.3333	-0.508537	0.00667542	fClass 2
T2412A	Unclassified	-0.19836	-0.542434	0.150538	0.000146686	fClass 1	-0.394266	-0.71773	-0.0699516	0.00026735	fClass 1	-0.0485292	-0.400719	0.322214	0.000996462	fClass 1	-0.319739	-0.734195	0.0950994	0.000125057	fClass 1
T2412I	Unclassified	-0.57981	-0.916782	-0.2409	0.00143848	fClass 1	-0.400307	-0.72151	-0.0781455	0.000218821	fClass 1	-0.388033	-0.729671	-0.0347304	0.00368338	fClass 2	0.11827	-0.291993	0.549144	6.27704e-06	fClass 1
R2418G	Class 2	-1.34073	-1.73085	-0.982362	0.16847	fClass 3	-1.63895	-2.05362	-1.24884	0.800279	fClass 3	-1.30486	-1.70861	-0.927775	0.357752	fClass 3	-1.84984	-2.37818	-1.30363	1.58619	fClass 3
N2436I	Class 1	-1.36922	-1.76253	-1.01811	0.196941	fClass 3	-1.33922	-1.71594	-1.00029	0.137244	fClass 3	-1.36483	-1.7784	-0.987487	0.474705	fClass 3	-1.78266	-2.31572	-1.25877	1.16805	fClass 3
R2488G	Unclassified	-0.151161	-0.549063	0.258485	0.000154891	fClass 1	-0.358014	-0.73769	0.0347193	0.000224219	fClass 1	-0.0434645	-0.461203	0.377156	0.00100853	fClass 1	-0.128556	-0.628698	0.38222	6.19934e-05	fClass 1
Q2491R	Unclassified	-0.441986	-0.844179	-0.0338784	0.00080682	fClass 1	-0.209105	-0.59171	0.180082	0.000114156	fClass 1	-0.343721	-0.754455	0.0697948	0.00345961	fClass 2	-0.615242	-1.09742	-0.132414	0.00117763	fClass 1
V2503D	Unclassified	0.457644	0.0441964	0.882599	1.45142e-05	fClass 1	-0.199864	-0.585999	0.188612	0.000130293	fClass 1	0.583976	0.152721	1.03973	0.00021465	fClass 1	0.258652	-0.226996	0.770295	3.3675e-06	fClass 1
G2508S	Class 4	-1.89476	-2.36479	-1.37263	3.00124	fClass 3	-2.41939	-2.85302	-2.01291	154.475	fClass 4	-1.82774	-2.31426	-1.31487	3.77265	fClass 3	-2.34043	-2.81843	-1.86355	31.6087	fClass 4
S2509R	Unclassified	-0.247131	-0.648982	0.159861	0.000244043	fClass 1	-0.385405	-0.76638	-0.0062287	0.000254979	fClass 1	-0.143216	-0.558718	0.283093	0.00168306	fClass 1	-0.297347	-0.784872	0.197988	0.00010622	fClass 1
S2509N	Unclassified	-0.270116	-0.677964	0.143476	0.000251621	fClass 1	-0.392974	-0.77665	-0.00475899	0.000280251	fClass 1	-0.16727	-0.579215	0.253048	0.00171802	fClass 1	-0.443234	-0.938541	0.0498437	0.000409594	fClass 1
L2510P	Unclassified	-2.76844	-3.21535	-2.35552	1246.76	fClass 5	-2.64714	-3.09627	-2.23969	935.806	fClass 5	-2.8086	-3.29638	-2.35436	1596.86	fClass 5	-2.70832	-3.2411	-2.25767	296.891	fClass 4
K2514T	Unclassified	-0.599631	-0.99986	-0.20181	0.00179856	fClass 1	-0.722013	-1.108	-0.338389	0.00229297	fClass 1	-0.512307	-0.926995	-0.100638	0.00816282	fClass 2	-0.71017	-1.2036	-0.219908	0.00219588	fClass 1
T2515I	Class 1	-0.429291	-0.82626	-0.027384	0.000645922	fClass 1	-0.866333	-1.25624	-0.483484	0.00645459	fClass 2	-0.333232	-0.743952	0.0833256	0.00323082	fClass 2	-0.639275	-1.13291	-0.148222	0.00131093	fClass 1
S2516C	Unclassified	-0.17079	-0.569802	0.235313	0.000149067	fClass 1	-0.367583	-0.744206	0.0182951	0.000199863	fClass 1	-0.0649002	-0.476337	0.365568	0.00114047	fClass 1	0.157425	-0.331444	0.677757	4.70742e-06	fClass 1
R2520Q	Unclassified	0.527689	0.120531	0.967853	1.91977e-05	fClass 1	0.721842	0.321278	1.14592	6.63922e-06	fClass 1	0.660889	0.238697	1.11784	0.00019969	fClass 1	0.498299	-0.0094764	1.03002	6.22141e-07	fClass 1
R2520P	Unclassified	-0.987905	-1.40586	-0.584956	0.0236845	fClass 2	-1.09728	-1.51103	-0.713382	0.0342811	fClass 2	-0.923284	-1.35512	-0.507292	0.0630411	fClass 3	-1.24373	-1.87738	-0.723342	0.108146	fClass 3
V2527I	Unclassified	-0.344651	-0.740187	0.0593019	0.000420061	fClass 1	-0.446831	-0.827063	-0.0676881	0.000361314	fClass 1	-0.248256	-0.646752	0.176439	0.0021761	fClass 1	-0.738993	-1.23541	-0.234414	0.0037565	fClass 2
P2532H	Unclassified	-0.985819	-1.41633	-0.588972	0.0229601	fClass 2	-0.736604	-1.12196	-0.354919	0.00264083	fClass 1	-0.916523	-1.36257	-0.492908	0.0616811	fClass 3	-0.88968	-1.40323	-0.390743	0.0103346	fClass 2
G2544D	Unclassified	0.572402	0.155038	1.02681	1.09136e-05	fClass 1	0.322734	-0.0681976	0.736834	1.43821e-05	fClass 1	0.708034	0.277371	1.16896	0.000214769	fClass 1	1.05264	0.524993	1.61702	4.59072e-08	fClass 1
F2562V	Unclassified	-2.54373	-2.99521	-2.13602	308.715	fClass 4	-2.66142	-3.10014	-2.25498	1114.51	fClass 5	-2.54526	-3.0268	-2.10065	312.071	fClass 4	-2.62867	-3.12623	-2.18535	232.335	fClass 4
L2581W	Unclassified	-1.54531	-2.07337	-1.06051	0.557056	fClass 3	-1.70033	-2.20353	-1.20332	1.12145	fClass 3	-1.50482	-2.00743	-1.0163	0.910169	fClass 3	-2.22893	-2.71402	-1.70099	13.8123	fClass 3
G2584C	Unclassified	-2.1075	-2.54462	-1.64832	11.4122	fClass 3	-1.35131	-1.83908	-0.935804	0.179542	fClass 3	-2.04928	-2.5229	-1.58048	12.4602	fClass 3	-2.32466	-2.79518	-1.8453	29.7831	fClass 4
K2597N	Unclassified	-0.113306	-0.50824	0.294784	0.000122427	fClass 1	0.0277393	-0.365688	0.432117	3.41905e-05	fClass 1	-0.00488618	-0.422774	0.431504	0.000854666	fClass 1	-0.203073	-0.691429	0.297184	7.24632e-05	fClass 1
Y2601C	Unclassified	-1.29947	-1.68098	-0.948456	0.134409	fClass 3	-1.36075	-1.74035	-1.01561	0.15595	fClass 3	-1.37201	-1.77861	-0.990795	0.488405	fClass 3	-2.14769	-2.60322	-1.68246	9.69981	fClass 3
R2602T	Unclassified	-0.942559	-1.35608	-0.543266	0.0168786	fClass 2	-0.69797	-1.07938	-0.321146	0.00187313	fClass 1	-0.868895	-1.3006	-0.455875	0.0453558	fClass 2	-0.59575	-1.10259	-0.106104	0.000880488	fClass 1
A2603T	Unclassified	-0.167131	-0.563045	0.240551	0.00020902	fClass 1	0.00799947	-0.379857	0.407714	5.1966e-05	fClass 1	-0.0603228	-0.467037	0.360421	0.00125847	fClass 1	-0.185597	-0.675905	0.312478	4.41615e-05	fClass 1
L2604P	Unclassified	-2.43149	-2.81336	-2.07216	195.642	fClass 4	-2.76545	-3.15725	-2.40135	3206.91	fClass 5	-2.59997	-3.02474	-2.21178	524.432	fClass 5	-2.64219	-3.09929	-2.23085	266.931	fClass 4
T2607P	Class 4	-2.11646	-2.55938	-1.64911	12.1872	fClass 3	-2.70323	-3.1377	-2.29948	1544.1	fClass 5	-2.05401	-2.52304	-1.59243	12.6915	fClass 3	-2.58517	-3.08372	-2.13257	152.059	fClass 4
G2609D	Class 4	-2.396	-2.7857	-2.03445	148.253	fClass 4	-2.7991	-3.19952	-2.42798	4222.9	fClass 5	-2.56903	-3.00024	-2.17318	446.439	fClass 5	-2.491	-2.93679	-2.08222	122.175	fClass 4
D2611G	Unclassified	-2.56418	-3.01217	-2.15188	357.616	fClass 5	-2.54259	-2.97463	-2.13917	428.583	fClass 5	-2.56984	-3.04742	-2.12453	366.895	fClass 5	-2.55381	-3.04044	-2.10354	143.513	fClass 4
S2616F	Unclassified	-2.67361	-3.1286	-2.25317	759.485	fClass 5	-2.52989	-2.95636	-2.12564	413.005	fClass 5	-2.69734	-3.17923	-2.2496	760.045	fClass 5	-2.68908	-3.20621	-2.23192	275.092	fClass 4
W2619C	Unclassified	-2.45753	-2.88691	-2.05157	165.409	fClass 4	-2.8541	-3.31695	-2.43036	3805.41	fClass 5	-2.44646	-2.91393	-1.99848	165.42	fClass 4	-2.42354	-2.90323	-1.95846	56.778	fClass 4
N2622S	Unclassified	-2.32006	-2.69734	-1.96581	82.7876	fClass 4	-2.6525	-3.04859	-2.29232	1173.92	fClass 5	-2.24141	-2.64633	-1.86071	53.962	fClass 4	-2.39249	-2.83301	-1.96936	62.0448	fClass 4
H2623R	Unclassified	-2.24369	-2.61432	-1.88431	45.8382	fClass 4	-2.82797	-3.23994	-2.45508	4581.39	fClass 5	-2.16305	-2.56712	-1.78477	32.4042	fClass 4	-2.40961	-2.83753	-1.99196	66.7085	fClass 4
W2626R	Unclassified	-2.01235	-2.39944	-1.62179	7.14044	fClass 3	-2.48037	-2.86302	-2.12496	362.437	fClass 5	-1.84422	-2.24683	-1.436	4.58894	fClass 3	-2.26334	-2.69222	-1.83226	23.4608	fClass 4
W2626C	Class 5	-2.67447	-3.08195	-2.30728	830.386	fClass 5	-2.97351	-3.39029	-2.59644	11418.5	fClass 5	-2.71215	-3.14352	-2.30926	1149.23	fClass 5	-2.77729	-3.25564	-2.35569	422.809	fClass 5
I2627V	Unclassified	-1.51863	-1.93868	-1.1378	0.444698	fClass 3	-1.00318	-1.33461	-0.682248	0.0127789	fClass 2	-1.58134	-2.00603	-1.17559	1.2801	fClass 3	-1.4095	-1.93971	-0.951354	0.199283	fClass 3
I2627F	Class 5	-2.74088	-3.19463	-2.32605	1087.01	fClass 5	-3.16462	-3.63868	-2.73013	27061.4	fClass 5	-2.77343	-3.25522	-2.32023	1235.55	fClass 5	-2.5373	-3.02568	-2.08573	125.06	fClass 4
P2639L	Unclassified	-1.49097	-1.90697	-1.11699	0.381568	fClass 3	-1.65623	-2.06487	-1.26166	0.8932	fClass 3	-1.41414	-1.83956	-1.01861	0.587798	fClass 3	-1.49142	-2.04173	-1.01954	0.294803	fClass 3
F2642C	Unclassified	-1.13748	-1.58035	-0.730947	0.0618239	fClass 3	-1.11633	-1.53164	-0.731763	0.0382122	fClass 2	-1.0834	-1.55034	-0.655547	0.138712	fClass 3	-1.05672	-1.59116	-0.560942	0.0304277	fClass 2
A2643G	Unclassified	-0.0651214	-0.474006	0.349439	9.37797e-05	fClass 1	-0.0745216	-0.456876	0.312291	4.56338e-05	fClass 1	0.0433661	-0.37341	0.478482	0.000938481	fClass 1	0.00840327	-0.467439	0.512873	2.19752e-05	fClass 1
L2647P	Class 4	-2.63032	-3.08022	-2.21034	507.263	fClass 5	-2.56441	-3.00657	-2.15616	498.046	fClass 5	-2.64496	-3.11947	-2.20002	573.972	fClass 5	-2.77748	-3.30564	-2.32298	346.859	fClass 4
V2652G	Unclassified	-2.72317	-3.16762	-2.31	909.037	fClass 5	-2.703	-3.14587	-2.29593	1529.64	fClass 5	-2.75219	-3.24601	-2.30616	1136.59	fClass 5	-2.53683	-3.03156	-2.08175	133.672	fClass 4
L2653P	Class 5	-2.78417	-3.23896	-2.36924	1291.64	fClass 5	-2.77566	-3.22087	-2.35992	2333.94	fClass 5	-2.82681	-3.31205	-2.38232	1608.03	fClass 5	-2.74593	-3.25723	-2.29197	355.125	fClass 5
L2654P	Unclassified	-2.7982	-3.25202	-2.38151	1507.61	fClass 5	-2.63315	-3.07186	-2.2213	889.122	fClass 5	-2.84182	-3.33344	-2.38956	1779.49	fClass 5	-2.68103	-3.1947	-2.22332	272.289	fClass 4
R2659G	Class 5	-2.33558	-2.77122	-1.92246	63.0885	fClass 4	-2.64505	-3.09481	-2.23148	856.308	fClass 5	-2.30506	-2.77432	-1.85233	59.1449	fClass 4	-2.47952	-2.95592	-2.01992	91.3097	fClass 4
Y2660D	Unclassified	-2.64917	-3.10064	-2.23229	563.741	fClass 5	-2.8748	-3.32949	-2.45963	5118.48	fClass 5	-2.66615	-3.14311	-2.22363	585.776	fClass 5	-2.54544	-3.04299	-2.09222	138.357	fClass 4
E2663K	Unclassified	-1.94282	-2.33619	-1.54182	4.39137	fClass 3	-2.536	-2.92497	-2.18123	541.844	fClass 5	-1.98223	-2.3913	-1.59252	10.2738	fClass 3	-2.33782	-2.77731	-1.92205	43.9993	fClass 4
I2664M	Unclassified	-1.42578	-1.84034	-1.06033	0.268766	fClass 3	-1.22935	-1.58622	-0.907045	0.0645838	fClass 3	-1.17981	-1.56862	-0.814775	0.194916	fClass 3	-1.17387	-1.6401	-0.749063	0.044732	fClass 2
S2670L	Class 4	-2.71495	-3.16978	-2.28932	719.767	fClass 5	-3.07754	-3.55074	-2.64762	17435.9	fClass 5	-2.74679	-3.23658	-2.29836	1067.46	fClass 5	-2.72515	-3.25406	-2.26023	326.614	fClass 4
S2670W	Unclassified	-2.78405	-3.24847	-2.37128	1290.16	fClass 5	-2.7137	-3.15265	-2.30081	1611.82	fClass 5	-2.82679	-3.32721	-2.36443	1724.61	fClass 5	-2.3884	-2.86895	-1.90234	46.9063	fClass 4
K2673N	Unclassified	-0.318205	-0.716971	0.0892288	0.000386356	fClass 1	-0.499182	-0.877142	-0.115038	0.000577392	fClass 1	-0.220504	-0.631221	0.205493	0.00219417	fClass 1	-0.295139	-0.782067	0.20127	0.000115435	fClass 1
M2676T	Class 2	-0.362717	-0.692868	-0.02681	0.000425051	fClass 1	-0.491222	-0.818597	-0.15807	0.000370324	fClass 1	-0.201554	-0.546084	0.149677	0.00173031	fClass 1	-0.367619	-0.779773	0.0522225	0.000147215	fClass 1
R2678G	Unclassified	0.0149364	-0.389912	0.432582	7.4815e-05	fClass 1	0.00964854	-0.38637	0.403063	5.5951e-05	fClass 1	0.127011	-0.29743	0.564266	0.00068371	fClass 1	-0.110536	-0.592524	0.388266	5.55515e-05	fClass 1
A2682V	Unclassified	0.238642	-0.159829	0.657354	4.61524e-05	fClass 1	0.381181	-0.00783814	0.787127	1.20377e-05	fClass 1	0.35988	-0.0599278	0.817116	0.000428989	fClass 1	0.380464	-0.11778	0.906671	1.26265e-06	fClass 1
L2686P	Unclassified	-2.88281	-3.36428	-2.45104	2212.95	fClass 5	-3.08429	-3.55175	-2.65449	17475	fClass 5	-2.93822	-3.45735	-2.47703	3414.13	fClass 5	-2.45894	-2.9476	-2.00795	74.6309	fClass 4
L2688P	Class 4	-2.53926	-2.92786	-2.18148	376.736	fClass 5	-2.91375	-3.32987	-2.53925	8294.62	fClass 5	-2.46756	-2.88127	-2.08852	244.166	fClass 4	-2.44004	-2.87199	-2.02956	89.7194	fClass 4
S2697N	Class 2	-0.795875	-1.12852	-0.461508	0.004352	fClass 2	-0.749353	-1.08416	-0.42302	0.00248609	fClass 1	-0.585121	-0.934337	-0.231555	0.00966853	fClass 2	-0.785105	-1.19871	-0.370894	0.00257712	fClass 1
A2717S	Class 1	-0.706888	-1.04752	-0.366293	0.00271754	fClass 1	-0.669639	-0.990508	-0.351446	0.00121378	fClass 1	-0.663002	-1.01332	-0.316078	0.0148035	fClass 2	-1.00897	-1.4378	-0.598744	0.0156388	fClass 2
L2721H	Unclassified	-2.29882	-2.67799	-1.94239	64.1079	fClass 4	-3.00637	-3.42749	-2.62928	14425.8	fClass 5	-2.25181	-2.65127	-1.87382	59.9418	fClass 4	-2.5211	-2.96408	-2.11275	142.512	fClass 4
T2722K	Unclassified	-2.44658	-2.83154	-2.09046	190.426	fClass 4	-2.79806	-3.19052	-2.4244	3858.45	fClass 5	-2.54948	-2.96836	-2.15999	402.018	fClass 5	-2.53212	-2.98438	-2.12101	139.541	fClass 4
T2722R	Class 5	-2.57071	-2.96076	-2.21215	453.087	fClass 5	-2.65961	-3.04702	-2.29922	1394.6	fClass 5	-2.5413	-2.95852	-2.15764	385.689	fClass 5	-2.58838	-3.03077	-2.18055	218.49	fClass 4
D2723H	Class 5	-2.52288	-2.52288	-2.52288	506.424	fClass 5	-2.52288	-2.52288	-2.52288	761.368	fClass 5	-2.52288	-2.52288	-2.52288	489.596	fClass 5	-2.52288	-2.52288	-2.52288	215.364	fClass 4
D2723E	Unclassified	-2.72172	-3.12794	-2.34649	1161.98	fClass 5	-2.82389	-3.22598	-2.46569	4038.73	fClass 5	-2.82197	-3.26066	-2.42409	1990.08	fClass 5	-2.9384	-3.44252	-2.50324	437.872	fClass 5
G2724W	Unclassified	-2.402	-2.78235	-2.04102	136.325	fClass 4	-2.73384	-3.13459	-2.37494	2625.98	fClass 5	-2.35167	-2.76757	-1.9674	107.002	fClass 4	-2.604	-3.05529	-2.19919	216.548	fClass 4
K2729N	Class 1	-0.879136	-1.21747	-0.546052	0.0087817	fClass 2	-0.884565	-1.20999	-0.561483	0.00572122	fClass 2	-0.803124	-1.1653	-0.448539	0.0288924	fClass 2	-1.13842	-1.59222	-0.717267	0.0369385	fClass 2
A2730V	Unclassified	-1.07369	-1.50454	-0.668907	0.0389631	fClass 2	-1.16335	-1.59511	-0.771201	0.056068	fClass 3	-1.01444	-1.46686	-0.586783	0.0998724	fClass 3	-1.19632	-1.81246	-0.683119	0.0800674	fClass 3
R2744G	Unclassified	0.141409	-0.270641	0.56707	3.88103e-05	fClass 1	-0.0140085	-0.393201	0.374712	3.82909e-05	fClass 1	0.258504	-0.161912	0.697886	0.00041124	fClass 1	0.134218	-0.347016	0.638634	4.24951e-06	fClass 1
L2745V	Unclassified	0.465794	0.0493917	0.900364	1.83603e-05	fClass 1	0.182754	-0.211545	0.5866	2.6941e-05	fClass 1	0.597007	0.176946	1.04874	0.000189498	fClass 1	0.483591	-0.0273646	1.00149	1.56638e-06	fClass 1
V2747I	Unclassified	-0.771753	-1.10795	-0.435477	0.00445687	fClass 2	-0.896718	-1.23479	-0.569632	0.00592749	fClass 2	-0.636604	-0.982803	-0.288224	0.0121225	fClass 2	-0.647031	-1.06385	-0.234058	0.0011664	fClass 1
G2748D	Class 5	-2.59287	-2.99116	-2.22599	494.205	fClass 5	-2.56829	-2.94923	-2.21097	679.743	fClass 5	-2.61869	-3.04615	-2.22841	636.758	fClass 5	-2.50079	-2.95617	-2.09832	129.77	fClass 4
G2755V	Unclassified	-1.10848	-1.552	-0.695587	0.0511243	fClass 2	-0.926793	-1.32309	-0.543663	0.0102153	fClass 2	-1.04709	-1.51328	-0.612075	0.114652	fClass 3	-2.12517	-2.63598	-1.51634	6.53188	fClass 3
A2764V	Unclassified	-0.264624	-0.6661	0.148265	0.000271405	fClass 1	-0.408399	-0.791333	-0.0248666	0.000337043	fClass 1	-0.161345	-0.565983	0.255247	0.00174952	fClass 1	-0.290889	-0.781145	0.206705	0.000156222	fClass 1
P2771L	Unclassified	-1.79644	-2.30541	-1.27901	1.74932	fClass 3	-1.48335	-1.98907	-1.04253	0.379105	fClass 3	-1.74398	-2.22723	-1.2467	2.53812	fClass 3	-1.8185	-2.44156	-1.14151	1.39141	fClass 3
S2773C	Unclassified	-0.0366183	-0.435802	0.38283	8.7513e-05	fClass 1	0.0544566	-0.331601	0.452695	3.58252e-05	fClass 1	0.0759037	-0.330452	0.508674	0.000740148	fClass 1	0.164169	-0.329299	0.67772	1.02628e-05	fClass 1
K2777E	Unclassified	-0.52057	-0.916844	-0.125175	0.0010657	fClass 1	-0.371015	-0.759936	0.0193383	0.000260678	fClass 1	-0.431701	-0.841436	-0.0284687	0.00563499	fClass 2	-0.992016	-1.52001	-0.496847	0.0215329	fClass 2
R2784W	Unclassified	-2.54801	-2.98118	-2.14371	302.883	fClass 4	-2.70674	-3.15023	-2.2991	1562.91	fClass 5	-2.55444	-3.03861	-2.10081	328.539	fClass 4	-2.73731	-3.26132	-2.28283	342.833	fClass 4
R2784Q	Class 1	-2.67839	-3.12668	-2.26774	676.344	fClass 5	-2.74481	-3.19303	-2.33308	2094.57	fClass 5	-2.69928	-3.18601	-2.24689	760.993	fClass 5	-2.61071	-3.10637	-2.16352	187.982	fClass 4
W2788C	Unclassified	-1.89571	-2.36862	-1.37522	2.92649	fClass 3	-2.25577	-2.67831	-1.8483	40.2802	fClass 4	-1.83314	-2.31719	-1.33627	3.84984	fClass 3	-2.60928	-3.11021	-2.1483	184.073	fClass 4
L2792P	Unclassified	-2.94782	-3.42246	-2.51006	2721.45	fClass 5	-2.92107	-3.38711	-2.50514	6424.53	fClass 5	-3.01775	-3.52327	-2.55358	4968.25	fClass 5	-2.42534	-2.90409	-1.95685	62.4904	fClass 4
G2793V	Unclassified	-2.82841	-3.28521	-2.40059	1632.23	fClass 5	-3.13834	-3.62014	-2.70245	23797.7	fClass 5	-2.87684	-3.37149	-2.41131	2400.81	fClass 5	-2.66374	-3.16809	-2.20276	238.706	fClass 4
P2800T	Unclassified	-0.937491	-1.34328	-0.537866	0.0155174	fClass 2	-0.986176	-1.37748	-0.606565	0.0155965	fClass 2	-0.86769	-1.31126	-0.453434	0.0473178	fClass 2	-0.62924	-1.12471	-0.132369	0.00126471	fClass 1
P2800R	Unclassified	-2.10845	-2.55098	-1.63989	11.2745	fClass 3	-2.21537	-2.63619	-1.79366	28.8296	fClass 4	-2.04891	-2.50936	-1.58718	12.8101	fClass 3	-2.47467	-2.94816	-2.02468	83.7733	fClass 4
G2813E	Unclassified	-1.14795	-1.60222	-0.735786	0.0646138	fClass 3	-1.11481	-1.52097	-0.73554	0.0369615	fClass 2	-1.09331	-1.55539	-0.670825	0.145717	fClass 3	-1.2691	-1.91192	-0.736642	0.120906	fClass 3
Y2826C	Unclassified	-2.42596	-2.87076	-2.01975	124.481	fClass 4	-2.67241	-3.11127	-2.26086	1074.79	fClass 5	-2.40949	-2.87355	-1.97383	141.666	fClass 4	-2.69762	-3.21564	-2.24075	297.69	fClass 4
P2827A	Unclassified	0.431645	0.0233301	0.864997	1.62581e-05	fClass 1	0.0365112	-0.353389	0.444676	4.34529e-05	fClass 1	0.556531	0.137448	1.00131	0.000249491	fClass 1	0.534542	0.0273749	1.07009	6.63606e-07	fClass 1
K2833N	Unclassified	-1.33948	-1.84504	-0.908764	0.195752	fClass 3	-0.949277	-1.3482	-0.565285	0.0112577	fClass 2	-1.30018	-1.80343	-0.847988	0.383128	fClass 3	-1.77234	-2.41823	-1.11385	1.14954	fClass 3
R2842H	Class 1	-2.18868	-2.56954	-1.82665	28.9616	fClass 4	-2.01912	-2.40298	-1.63298	8.18147	fClass 3	-1.97113	-2.37323	-1.57977	9.47422	fClass 3	-2.37259	-2.80768	-1.96545	55.3631	fClass 4
R2842C	Unclassified	-2.45256	-2.88565	-2.04161	157.175	fClass 4	-2.58221	-3.02331	-2.17445	538.546	fClass 5	-2.43845	-2.91011	-1.98975	156.409	fClass 4	-2.788	-3.31558	-2.32565	363.385	fClass 5
R2842L	Unclassified	-2.79484	-3.24764	-2.38165	1449.59	fClass 5	-2.38134	-2.79313	-1.97752	114.603	fClass 4	-2.83911	-3.32934	-2.37885	1557.94	fClass 5	-2.42672	-2.91457	-1.95992	60.2848	fClass 4
E2847K	Unclassified	-0.378215	-0.770339	0.0251512	0.000510756	fClass 1	0.0511781	-0.333709	0.448954	3.61363e-05	fClass 1	-0.281943	-0.705906	0.144263	0.00306405	fClass 2	-0.474061	-0.957376	0.0228526	0.000441824	fClass 1
L2862Q	Unclassified	-0.890442	-1.28888	-0.487913	0.0117808	fClass 2	-0.638208	-1.01391	-0.267591	0.0013641	fClass 1	-0.819203	-1.25756	-0.393088	0.0376172	fClass 2	-0.743597	-1.2388	-0.248586	0.00332183	fClass 2
L2865V	Unclassified	-0.421676	-0.816207	-0.0169178	0.000813696	fClass 1	-0.37754	-0.762209	0.0146323	0.000238898	fClass 1	-0.327058	-0.734085	0.0881739	0.0031825	fClass 2	0.128295	-0.363273	0.636728	5.36527e-06	fClass 1
I2869N	Unclassified	-2.02247	-2.47104	-1.52745	6.26005	fClass 3	-1.89484	-2.36247	-1.38172	2.99086	fClass 3	-1.95578	-2.42819	-1.46879	7.36217	fClass 3	-2.5501	-3.04131	-2.09694	141.512	fClass 4
F2873C	Unclassified	-0.657982	-1.06027	-0.258258	0.00233152	fClass 1	-0.918757	-1.30756	-0.534073	0.00905217	fClass 2	-0.574229	-0.983159	-0.167726	0.0109934	fClass 2	-0.547649	-1.0419	-0.0515919	0.0011182	fClass 1
R2896C	Unclassified	0.256532	-0.0857702	0.622808	3.18152e-05	fClass 1	0.0549379	-0.276414	0.398243	2.93326e-05	fClass 1	0.393748	0.0294525	0.775635	0.000313134	fClass 1	1.12476	0.6777	1.60818	1.84482e-08	fClass 1
D2900V	Unclassified	-0.895675	-1.30891	-0.487301	0.0129267	fClass 2	-1.04541	-1.45894	-0.655015	0.0246439	fClass 2	-0.821389	-1.25527	-0.398109	0.036973	fClass 2	-1.35477	-2.02121	-0.798794	0.191379	fClass 3
G2901V	Unclassified	-1.11584	-1.56349	-0.705067	0.0523636	fClass 2	-0.779155	-1.15753	-0.396818	0.00303978	fClass 2	-1.05593	-1.51264	-0.626656	0.122363	fClass 3	-1.45678	-2.1424	-0.882176	0.31301	fClass 3
Y2905H	Unclassified	-0.337609	-0.737504	0.0679333	0.000383346	fClass 1	-0.66538	-1.04735	-0.28338	0.00161405	fClass 1	-0.236857	-0.635391	0.174083	0.00247527	fClass 1	-0.656709	-1.13471	-0.172549	0.00154934	fClass 1
Y2905C	Unclassified	-1.4503	-1.98708	-0.984314	0.362788	fClass 3	-1.91682	-2.37126	-1.41713	3.45198	fClass 3	-1.4062	-1.91917	-0.927577	0.599827	fClass 3	-2.29276	-2.77737	-1.77545	21.3913	fClass 4
V2908G	Class 2	-2.55176	-2.94565	-2.19789	411.906	fClass 5	-2.29401	-2.67316	-1.94791	76.4145	fClass 4	-2.47829	-2.89156	-2.10233	265.698	fClass 4	-2.56783	-3.00989	-2.16138	178.897	fClass 4
A2911E	Unclassified	-0.518014	-0.846016	-0.186927	0.000969827	fClass 1	-0.657421	-0.971819	-0.343258	0.00135043	fClass 1	-0.429329	-0.782735	-0.0760533	0.00473134	fClass 2	-0.382159	-0.795585	0.035612	0.000177846	fClass 1
A2911V	Unclassified	-0.646575	-0.980719	-0.307056	0.00216284	fClass 1	-0.747564	-1.06431	-0.429202	0.00233337	fClass 1	-0.586324	-0.930879	-0.236187	0.00954292	fClass 2	-1.29422	-1.79846	-0.854055	0.103388	fClass 3
D2913H	Unclassified	-2.11861	-2.50254	-1.74849	16.2183	fClass 3	-1.97448	-2.35273	-1.58222	6.02399	fClass 3	-1.95713	-2.37293	-1.56515	8.61324	fClass 3	-2.45976	-2.89517	-2.0604	100.487	fClass 4
D2913V	Unclassified	-1.41667	-1.94308	-0.962515	0.293424	fClass 3	-1.78163	-2.27635	-1.28148	1.64344	fClass 3	-1.37722	-1.88984	-0.909076	0.523824	fClass 3	-0.844317	-1.34086	-0.363196	0.00707891	fClass 2
S2922R	Unclassified	-1.32959	-1.83073	-0.895143	0.191653	fClass 3	-1.19869	-1.63477	-0.802279	0.0687449	fClass 3	-1.28538	-1.78856	-0.824124	0.350918	fClass 3	-1.2726	-1.92358	-0.735977	0.127891	fClass 3
Q2925R	Unclassified	-1.98458	-2.43615	-1.49007	4.99654	fClass 3	-2.41141	-2.84266	-2.00942	148.3	fClass 4	-1.91629	-2.37953	-1.42833	5.8752	fClass 3	-2.56607	-3.05802	-2.11415	150.859	fClass 4
Q2925H	Unclassified	-1.93295	-2.40921	-1.42522	3.60418	fClass 3	-2.11965	-2.55662	-1.66187	13.708	fClass 3	-1.868	-2.34034	-1.37471	4.60582	fClass 3	-2.48843	-2.96867	-2.042	103.592	fClass 4
R2933T	Unclassified	0.0981896	-0.302645	0.531102	6.41884e-05	fClass 1	0.0941649	-0.29309	0.491299	3.20725e-05	fClass 1	0.213972	-0.202266	0.65205	0.000518837	fClass 1	0.514815	0.0175096	1.04986	4.86589e-07	fClass 1
I2944F	Class 1	-0.376813	-0.714841	-0.0355716	0.000463508	fClass 1	-0.677696	-1.00409	-0.351654	0.00126852	fClass 1	-0.294371	-0.644985	0.0615803	0.00264825	fClass 1	-0.344717	-0.754304	0.0754494	9.61086e-05	fClass 1
V2966A	Unclassified	-1.59477	-2.11423	-1.10146	0.70122	fClass 3	-1.5931	-2.10936	-1.12181	0.664613	fClass 3	-1.55097	-2.06982	-1.04892	1.09805	fClass 3	-2.14653	-2.64822	-1.55359	7.6006	fClass 3
L2972W	Unclassified	-1.1746	-1.64044	-0.760484	0.0759278	fClass 3	-1.1969	-1.62511	-0.80642	0.0668602	fClass 3	-1.12492	-1.60071	-0.687686	0.172841	fClass 3	-1.4652	-2.16486	-0.883983	0.32316	fClass 3
S2998Y	Unclassified	0.234186	-0.173192	0.653307	3.75298e-05	fClass 1	0.409851	0.0164309	0.827375	1.22775e-05	fClass 1	0.355168	-0.0744668	0.812495	0.000356146	fClass 1	0.341431	-0.152724	0.85217	1.25317e-06	fClass 1
E3002D	Unclassified	-0.182292	-0.581171	0.226019	0.000164032	fClass 1	-0.299279	-0.674676	0.0926018	0.000198901	fClass 1	-0.0762246	-0.48357	0.343392	0.00164124	fClass 1	0.237069	-0.266413	0.749072	4.38261e-06	fClass 1
Y3006D	Unclassified	-2.47416	-2.90768	-2.0743	191.285	fClass 4	-2.52697	-2.96216	-2.12242	340.575	fClass 4	-2.46692	-2.94106	-2.02218	191.171	fClass 4	-2.48069	-2.95533	-2.02192	86.3131	fClass 4
R3007G	Unclassified	-1.5647	-2.08201	-1.08667	0.608301	fClass 3	-2.09361	-2.53436	-1.63168	10.954	fClass 3	-1.53078	-2.0541	-1.02969	0.999391	fClass 3	-1.51055	-2.20556	-0.903841	0.394614	fClass 3
L3011P	Unclassified	-1.13395	-1.58602	-0.723317	0.0595881	fClass 3	-0.899957	-1.29565	-0.511989	0.00810293	fClass 2	-1.0753	-1.54184	-0.640331	0.132347	fClass 3	-1.22358	-1.83443	-0.708501	0.0965431	fClass 3
T3030I	Unclassified	0.123675	-0.281586	0.541999	5.47089e-05	fClass 1	0.251959	-0.132325	0.649048	1.52512e-05	fClass 1	0.243068	-0.170988	0.677373	0.000495346	fClass 1	0.244831	-0.24486	0.757217	3.2177e-06	fClass 1
T3033I	Unclassified	-2.04594	-2.49121	-1.55763	7.534	fClass 3	-1.96577	-2.41651	-1.47716	4.73503	fClass 3	-1.98308	-2.45064	-1.50794	8.61559	fClass 3	-2.26316	-2.73088	-1.75095	17.695	fClass 3
Y3035C	Unclassified	0.00106949	-0.394404	0.416815	7.978e-05	fClass 1	0.222028	-0.1655	0.636045	1.97524e-05	fClass 1	0.115477	-0.29733	0.538997	0.000782576	fClass 1	0.345824	-0.155719	0.855157	2.62487e-06	fClass 1
Y3035S	Class 2	-0.736981	-1.13566	-0.340044	0.00436845	fClass 2	-0.632869	-1.01127	-0.248547	0.00110528	fClass 1	-0.656619	-1.08045	-0.241783	0.0160394	fClass 2	-0.923564	-1.435	-0.429238	0.0127993	fClass 2
I3044V	Unclassified	-0.624178	-0.958177	-0.285697	0.00184574	fClass 1	-0.781214	-1.10193	-0.465992	0.00270738	fClass 1	-0.502718	-0.8491	-0.15395	0.00660446	fClass 2	-0.421122	-0.823526	-0.0122154	0.000260057	fClass 1
R3052W	Class 5	-2.68556	-3.09243	-2.31352	813.409	fClass 5	-2.90114	-3.30637	-2.52773	7637.07	fClass 5	-2.68667	-3.11764	-2.29425	925.241	fClass 5	-2.85454	-3.34405	-2.4295	449.233	fClass 5
P3054S	Unclassified	-0.999303	-1.34765	-0.654933	0.0182834	fClass 2	-0.848746	-1.17404	-0.526645	0.00418833	fClass 2	-0.921727	-1.28984	-0.567801	0.0535188	fClass 3	-1.43597	-1.97858	-0.972313	0.225654	fClass 3
F3060C	Unclassified	0.26233	-0.143622	0.699059	2.92898e-05	fClass 1	0.0720012	-0.306004	0.46717	2.73938e-05	fClass 1	0.38511	-0.0392234	0.835069	0.000295625	fClass 1	0.19487	-0.292334	0.698901	4.58092e-06	fClass 1
V3072E	Unclassified	-2.73092	-3.1829	-2.32104	1017.32	fClass 5	-2.95449	-3.42313	-2.53609	6379.05	fClass 5	-2.76598	-3.24752	-2.31652	1334.53	fClass 5	-2.82129	-3.3614	-2.35661	405.464	fClass 5
D3073G	Unclassified	-2.75316	-3.20575	-2.34937	1066.02	fClass 5	-3.06935	-3.54144	-2.62854	11259.3	fClass 5	-2.7932	-3.27855	-2.34758	1214.89	fClass 5	-2.94846	-3.52432	-2.46131	407.816	fClass 5
G3076E	Unclassified	-2.80923	-3.27559	-2.38288	1476.43	fClass 5	-3.11643	-3.60603	-2.67318	21635.5	fClass 5	-2.85502	-3.34322	-2.40199	2223.2	fClass 5	-2.67565	-3.18464	-2.22206	252.924	fClass 4
D3095E	Class 5	-2.84961	-3.26449	-2.47004	2234.34	fClass 5	-2.99818	-3.41149	-2.61782	13256.3	fClass 5	-2.80189	-3.25067	-2.40124	1756.68	fClass 5	-2.62872	-3.08411	-2.21043	244.406	fClass 4
E3096K	Class 2	-0.0372159	-0.377326	0.31868	6.99066e-05	fClass 1	-0.00368831	-0.326434	0.321229	4.93185e-05	fClass 1	0.0451055	-0.304824	0.413954	0.000756468	fClass 1	-0.0949258	-0.50871	0.325074	2.53062e-05	fClass 1
Y3098H	Class 1	-0.528703	-0.855191	-0.18978	0.000918557	fClass 1	-0.756054	-1.08012	-0.431305	0.00242666	fClass 1	-0.468208	-0.808454	-0.117626	0.00547415	fClass 2	-0.923725	-1.34122	-0.512066	0.00763538	fClass 2
L3101R	Unclassified	-2.60192	-3.03641	-2.1991	480.31	fClass 5	-2.86803	-3.33057	-2.43798	4279.79	fClass 5	-2.61361	-3.09692	-2.16128	442.276	fClass 5	-2.5591	-3.04598	-2.10647	150.706	fClass 4
L3101P	Unclassified	-2.82381	-3.28911	-2.40368	1633.42	fClass 5	-2.86786	-3.31654	-2.45168	4668.73	fClass 5	-2.87544	-3.37161	-2.42641	2498.26	fClass 5	-2.92805	-3.49499	-2.45079	416.851	fClass 5
S3123G	Unclassified	0.0587442	-0.336172	0.471876	5.97037e-05	fClass 1	0.0951763	-0.298373	0.488142	3.35122e-05	fClass 1	0.175134	-0.240436	0.608239	0.000502379	fClass 1	0.0801898	-0.409105	0.58062	7.536e-06	fClass 1
S3123R	Unclassified	0.265187	-0.138968	0.690682	2.34351e-05	fClass 1	0.130553	-0.260464	0.535063	3.09487e-05	fClass 1	0.387357	-0.0306943	0.833991	0.000291197	fClass 1	0.8146	0.300632	1.35869	1.91692e-07	fClass 1
N3124I	Class 5	-2.49543	-2.88478	-2.14453	257.044	fClass 4	-3.1749	-3.60978	-2.7858	36992.1	fClass 5	-2.62957	-3.06101	-2.24158	595.63	fClass 5	-2.61498	-3.07557	-2.20336	220.245	fClass 4
Q3126P	Unclassified	-0.747967	-1.15484	-0.347699	0.00484404	fClass 2	-1.01984	-1.41718	-0.634332	0.0197467	fClass 2	-0.669546	-1.07636	-0.26601	0.0153168	fClass 2	-1.93825	-2.51095	-1.27114	2.36191	fClass 3
I3183V	Unclassified	-0.356354	-0.689271	-0.0192379	0.000338243	fClass 1	-0.418511	-0.739145	-0.092711	0.000280836	fClass 1	-0.304158	-0.654914	0.0490048	0.00264547	fClass 1	-0.152953	-0.56386	0.272379	2.96956e-05	fClass 1
N3187K	Unclassified	-0.0905179	-0.430583	0.262669	9.0878e-05	fClass 1	-0.074886	-0.397064	0.252898	5.06964e-05	fClass 1	0.166561	-0.185387	0.530889	0.000521755	fClass 1	0.156579	-0.261098	0.585158	4.82138e-06	fClass 1
R3269G	Unclassified	0.615656	0.194085	1.06478	8.5261e-06	fClass 1	0.55107	0.157058	0.962178	1.43212e-05	fClass 1	0.750558	0.312124	1.21449	0.000170346	fClass 1	0.733253	0.237142	1.25437	1.89468e-07	fClass 1
R3269T	Unclassified	0.0444259	-0.36016	0.468001	7.75166e-05	fClass 1	0.168068	-0.21565	0.572684	2.20821e-05	fClass 1	0.158725	-0.253244	0.575147	0.000608491	fClass 1	0.260575	-0.231544	0.777708	2.5882e-06	fClass 1
L3274W	Unclassified	0.726709	0.305093	1.16863	9.15778e-06	fClass 1	0.446218	0.0519364	0.858777	9.18523e-06	fClass 1	0.871512	0.43525	1.35152	0.000181012	fClass 1	0.930574	0.413958	1.48464	1.70926e-07	fClass 1
P3280R	Unclassified	0.308266	-0.101977	0.737559	2.53261e-05	fClass 1	0.153035	-0.228296	0.556525	2.68243e-05	fClass 1	0.436426	0.0183696	0.881632	0.000429747	fClass 1	0.538271	0.0269987	1.07147	5.94661e-07	fClass 1
I3286N	Unclassified	0.101608	-0.298703	0.523572	5.90277e-05	fClass 1	-0.151943	-0.536891	0.24083	8.1903e-05	fClass 1	0.218702	-0.200347	0.651978	0.00043249	fClass 1	0.0319385	-0.449907	0.532838	1.57925e-05	fClass 1
S3291C	Unclassified	-1.90168	-2.30557	-1.49097	3.4726	fClass 3	-2.0681	-2.43364	-1.69419	11.4863	fClass 3	-1.70972	-2.12611	-1.30501	2.26341	fClass 3	-2.00042	-2.47445	-1.47426	3.62427	fClass 3
P3292L	Class 1	-0.241072	-0.577784	0.106925	0.000195391	fClass 1	-0.397527	-0.716248	-0.0687764	0.000246905	fClass 1	-0.135971	-0.477151	0.209615	0.00143573	fClass 1	-0.442243	-0.853612	-0.0253119	0.00021658	fClass 1
Q3295P	Unclassified	-1.35488	-1.86369	-0.914224	0.215126	fClass 3	-1.75461	-2.24722	-1.25972	1.45611	fClass 3	-1.31603	-1.82152	-0.859026	0.405098	fClass 3	-1.90419	-2.49238	-1.22522	2.003	fClass 3
P3301L	Unclassified	-0.417524	-0.816086	-0.0100903	0.000618294	fClass 1	-0.651641	-1.0364	-0.265423	0.00140419	fClass 1	-0.323993	-0.731343	0.0952441	0.00318851	fClass 2	-1.01633	-1.53345	-0.524736	0.0243858	fClass 2
S3319F	Unclassified	-0.309764	-0.586523	-0.03255	0.00030444	fClass 1	-0.245638	-0.505751	0.0234584	0.000122876	fClass 1	-0.15534	-0.438385	0.137816	0.00143387	fClass 1	-0.191758	-0.518634	0.152285	3.0904e-05	fClass 1
R3385H	Unclassified	-0.256387	-0.589486	0.0883081	0.000198836	fClass 1	-0.356625	-0.679102	-0.0257006	0.000195335	fClass 1	-0.154494	-0.506279	0.205274	0.00161899	fClass 1	-0.598165	-1.0079	-0.19327	0.000649107	fClass 1
T3387A	Unclassified	0.0895019	-0.254539	0.445612	5.69904e-05	fClass 1	-0.0580729	-0.390368	0.283577	4.9675e-05	fClass 1	0.177709	-0.177409	0.553504	0.000501954	fClass 1	-0.0499935	-0.473086	0.382222	3.2947e-05	fClass 1
Wild-type	Class 1	0	0	0	3.66416e-05	fClass 1	0	0	0	2.35028e-05	fClass 1	0	0	0	0.000656058	fClass 1	0	0	0	3.99584e-06	fClass 1
Empty-vector	Class 5	-2.59551	-2.97937	-2.24042	561.736	fClass 5	-2.53024	-2.91598	-2.16993	533.914	fClass 5	-2.50399	-2.92118	-2.11524	316.604	fClass 4	-2.46999	-2.91204	-2.05844	102.564	fClass 4
K485X	Class 5	-2.66674	-3.11891	-2.25084	640.342	fClass 5	-3.02326	-3.50169	-2.60191	12678.1	fClass 5	-2.68958	-3.17565	-2.23745	722.466	fClass 5	-2.72491	-3.25382	-2.26105	306.818	fClass 4
L997X	Class 5	-2.95888	-3.43991	-2.53876	2830.7	fClass 5	-3.48737	-3.99902	-3.02487	104451	fClass 5	-3.03151	-3.53884	-2.57461	5414.24	fClass 5	-2.90708	-3.46723	-2.4264	423.077	fClass 5
Q1502X	Class 5	-2.77751	-3.2383	-2.36165	1239.84	fClass 5	-2.97954	-3.43741	-2.56379	10969.6	fClass 5	-2.81961	-3.32307	-2.36675	1679.48	fClass 5	-2.74595	-3.27526	-2.28157	321.689	fClass 4
K1984X	Class 5	-2.98877	-3.46895	-2.55354	2972.2	fClass 5	-2.95677	-3.41553	-2.54683	6831.11	fClass 5	-3.06377	-3.58401	-2.59004	6211.6	fClass 5	-2.48304	-2.95631	-2.03066	90.0334	fClass 4
C2535X	Class 5	-2.33525	-2.75496	-1.92226	61.8877	fClass 4	-2.17076	-2.59487	-1.73445	19.719	fClass 4	-2.30375	-2.7733	-1.84963	63.676	fClass 4	-2.43059	-2.91105	-1.96975	64.232	fClass 4
BF: Bayes factor
LL: lower limit, UL: upper limit
