# Supplementary material for: High-throughput functional evaluation of BRCA2 variants of unknown significance
Source: Nat Commun. 2020 May 22;11:2573. doi: 10.1038/s41467-020-16141-8 (PMC7244490; doi:10.1038/s41467-020-16141-8)
Supplement: Supplementary file 9 — Supplementary Software 1 [file 41467_2020_16141_MOESM9_ESM.zip]

Archive with 41 entries (33 files):
- compute_code/
- compute_code/.DS_Store
- __MACOSX/compute_code/._.DS_Store
- compute_code/output/
- compute_code/MANO-summary.Rmd
- __MACOSX/compute_code/._MANO-summary.Rmd
- compute_code/sample_data/
- compute_code/output/Supp_Fig_5/
- compute_code/output/.DS_Store
- __MACOSX/compute_code/output/._.DS_Store
- compute_code/output/Fig_3/
- compute_code/output/Supp_Fig_10/
- compute_code/output/Supp_Fig_6/
- compute_code/output/Supp_Fig_9/
- compute_code/sample_data/day0-12.csv
- __MACOSX/compute_code/sample_data/._day0-12.csv
- compute_code/sample_data/.DS_Store
- __MACOSX/compute_code/sample_data/._.DS_Store
- compute_code/sample_data/read_summary.csv
- __MACOSX/compute_code/sample_data/._read_summary.csv
- compute_code/sample_data/data_HMC_ABCD.csv
- __MACOSX/compute_code/sample_data/._data_HMC_ABCD.csv
- compute_code/sample_data/Cell_viability.csv
- __MACOSX/compute_code/sample_data/._Cell_viability.csv
- compute_code/sample_data/RT-PCR.csv
- __MACOSX/compute_code/sample_data/._RT-PCR.csv
- compute_code/output/Supp_Fig_5/ROC_nira.pdf
- compute_code/output/Supp_Fig_5/ROC_CBDCA.pdf
- compute_code/output/Supp_Fig_5/ROC_ruca.pdf
- compute_code/output/Supp_Fig_5/ROC_olap.pdf
- compute_code/output/Fig_3/Full-olaparib.pdf
- compute_code/output/Supp_Fig_10/Full-check-niraparib.pdf
- compute_code/output/Supp_Fig_10/Full-check-olaparib.pdf
- __MACOSX/compute_code/output/Supp_Fig_10/._Full-check-olaparib.pdf
- compute_code/output/Supp_Fig_10/Full-check-rucaparib.pdf
- compute_code/output/Supp_Fig_10/Full-check-CBDCA.pdf
- compute_code/output/Supp_Fig_6/distr_nira.pdf
- compute_code/output/Supp_Fig_6/distr_CDBCA.pdf
- compute_code/output/Supp_Fig_6/distr_olap.pdf
- compute_code/output/Supp_Fig_6/distr_ruca.pdf
- compute_code/output/Supp_Fig_9/Full-GVGD-niraparib.pdf
