# Supplementary material for: High-throughput functional evaluation of BRCA2 variants of unknown significance
Source: Nat Commun. 2020 May 22;11:2573. doi: 10.1038/s41467-020-16141-8 (PMC7244490; doi:10.1038/s41467-020-16141-8)
Supplement: Supplementary file 9 — Supplementary Software 1 [file 41467_2020_16141_MOESM9_ESM.zip › compute_code/sample_data/day0-12.csv]

Name	day0	drugless_day0to12	IARC
wild-type	1.1061423	0.913100411	Class 1/2
piggybac-empty	0.7776144	0.839367221	Class 4/5
R18H	0.9406507	0.952857667	Class 1/2
K21R	1.6823169	0.980925185	Unclassified
W31C	0.4686481	0.673775615	Unclassified
P41L	0.4331235	0.640651635	Unclassified
Y42C	0.2774151	0.663892981	Class 1/2
N55S	0.1312056	0.625526935	Unclassified
P59A	1.4676664	1.276508056	Unclassified
N108S	1.2228652	0.657445165	Unclassified
Q147R	0.6193329	0.80057413	Unclassified
D156G	1.5342471	1.036415693	Unclassified
V159E	1.0549566	1.038184149	Unclassified
P168T	1.5901989	1.096288639	Class 1/2
V208G	1.1878119	1.138449027	Unclassified
F266L	1.2151727	1.096598232	Unclassified
R324T	0.9330621	0.802665733	Unclassified
S326R	1.0913157	0.894835496	Class 1/2
S445Y	1.0787043	0.89584271	Unclassified
E462G	1.5139553	1.279831359	Class 1/2
N588D	0.9415049	0.897307066	Class 1/2
H595Y	0.9708469	0.976811743	Unclassified
T598A	1.7370087	1.268978185	Unclassified
Y600C	1.7076706	0.99745679	Unclassified
G602R	0.9072731	0.958831225	Class 1/2
G602V	0.8466289	0.99732391	Unclassified
E747G	1.5423647	1.114908603	Unclassified
S755C	1.2366553	1.876379575	Unclassified
N854S	0.5593628	0.821402612	Unclassified
L1019V	0.8975078	1.188873104	Class 1/2
S1074C	0.654724	0.878735159	Unclassified
I1167V	1.4973508	1.069622442	Unclassified
M1168I	0.6584201	1.15705424	Unclassified
A1170V	0.9788591	1.099231115	Unclassified
S1172L	0.9176117	1.00802721	Class 1/2
N1228D	0.6890555	0.86623435	Class 1/2
R1329S	1.6062678	0.948855697	Unclassified
D1420Y	1.2280997	1.177836049	Class 1/2
F1524V	0.7344002	0.672089078	Class 1/2
K1530N	1.1668157	1.209750779	Unclassified
V1532F	0.9208864	0.773876213	Unclassified
K1690N	1.3837285	1.222383307	Class 1/2
E1695V	0.9761192	1.077831906	Unclassified
G1696V	0.5736783	0.73018713	Unclassified
D1699N	0.7889972	1.280129245	Unclassified
D1728N	0.4513389	0.922325002	Unclassified
D1737V	0.4715517	0.828563133	Unclassified
N1878K	1.7221377	1.425706327	Unclassified
H1918R	0.7752872	0.919610819	Unclassified
S1970L	1.2260666	1.28665287	Unclassified
E2020K	0.8447074	0.852690961	Unclassified
H2074N	0.9457938	0.955973738	Class 1/2
K2075N	1.293192	1.195984719	Unclassified
V2138D	0.6741678	0.984037505	Unclassified
H2324R	0.4804337	1.079601213	Unclassified
P2329L	0.6488659	0.868479777	Unclassified
R2336G	0.61223	0.762704627	Unclassified
T2337A	0.4706945	0.933325191	Unclassified
K2411T	0.845639	1.152040468	Class 1/2
T2412A	1.1503982	1.04926727	Unclassified
T2412I	0.9500502	0.854536656	Unclassified
R2418G	0.6876918	1.064783519	Class 1/2
N2436I	1.0915348	1.620534149	Class 1/2
Y2601C	0.6551621	0.639574982	Unclassified
L2604P	0.7453498	0.65401779	Unclassified
G2609D	0.5272713	1.141378311	Class 4/5
N2622S	0.6259949	0.715852727	Unclassified
H2623R	0.6000272	0.694731474	Unclassified
W2626R	0.3087783	0.341496952	Unclassified
W2626C	0.4026801	0.511174792	Class 4/5
I2627V	0.863816	1.135602954	Unclassified
P2639L	0.9282072	0.690745632	Unclassified
E2663K	0.2398744	0.573629476	Unclassified
I2664M	0.6679673	0.657790397	Unclassified
M2676T	0.8578614	0.826633621	Class 1/2
L2688P	0.4148234	0.666463285	Class 4/5
S2697N	0.9223319	0.942163624	Unclassified
A2717S	0.874457	0.823257387	Class 1/2
L2721H	0.4886318	0.719623561	Unclassified
T2722R	0.640718	0.546778332	Class 4/5
T2722K	0.6753902	0.646934639	Unclassified
D2723H	0.5225971	0.757919444	Class 4/5
D2723E	0.9032443	0.989702157	Unclassified
G2724W	0.8724431	0.68182379	Unclassified
K2729N	0.9273006	1.280616201	Class 1/2
V2747I	1.3814975	1.124446356	Unclassified
G2748D	0.3534161	0.465265589	Class 4/5
R2842H	0.4525883	0.755837647	Class 1/2
R2896C	1.4131154	0.931994564	Unclassified
V2908G	0.7290669	0.857273737	Class 1/2
A2911E	1.2147418	0.847207935	Unclassified
A2911V	1.3902495	1.026458037	Unclassified
D2913H	0.635907	0.893765474	Unclassified
I2944F	1.1297751	1.168040508	Class 1/2
I3044V	1.3820599	1.026743729	Unclassified
R3052W	0.7634365	0.5403954	Class 4/5
P3054S	0.9557139	1.253805311	Unclassified
D3095E	0.6259756	0.698012298	Class 4/5
E3096K	1.1803843	0.86720747	Unclassified
Y3098H	0.9668602	1.044859477	Class 1/2
N3124I	0.64401	0.81263199	Class 4/5
I3183V	0.9028505	0.899322221	Unclassified
N3187K	1.0867496	0.986271298	Unclassified
S3291C	0.6620174	0.615516149	Unclassified
P3292L	1.301696	1.080704767	Unclassified
S3319F	1.0160863	0.952038695	Unclassified
R3385H	1.8997417	1.240626896	Unclassified
T3387A	1.4571081	1.238293719	Unclassified
