# Supplementary material for: High-throughput functional evaluation of BRCA2 variants of unknown significance
Source: Nat Commun. 2020 May 22;11:2573. doi: 10.1038/s41467-020-16141-8 (PMC7244490; doi:10.1038/s41467-020-16141-8)
Supplement: Supplementary file 9 — Supplementary Software 1 [file 41467_2020_16141_MOESM9_ESM.zip › compute_code/sample_data/read_summary.csv]

Name	Barcode	drug-1_S1_L001_R1_001.fastq.gz	drug-1_S1_L001_R2_001.fastq.gz	drug-2_S2_L001_R1_001.fastq.gz	drug-2_S2_L001_R2_001.fastq.gz	drug-3_S3_L001_R1_001.fastq.gz	drug-3_S3_L001_R2_001.fastq.gz	carb1-100n_S78_L001_R1_001.fastq.gz	carb1-100n_S78_L001_R2_001.fastq.gz	carb2-100n_S85_L001_R1_001.fastq.gz	carb2-100n_S85_L001_R2_001.fastq.gz	carb3-100n_S92_L001_R1_001.fastq.gz	carb3-100n_S92_L001_R2_001.fastq.gz	carb1-1u_S81_L001_R1_001.fastq.gz	carb1-1u_S81_L001_R2_001.fastq.gz	carb2-1u_S88_L001_R1_001.fastq.gz	carb2-1u_S88_L001_R2_001.fastq.gz	carb3-1u_S95_L001_R1_001.fastq.gz	carb3-1u_S95_L001_R2_001.fastq.gz	carb1-200n_S79_L001_R1_001.fastq.gz	carb1-200n_S79_L001_R2_001.fastq.gz	carb2-200n_S86_L001_R1_001.fastq.gz	carb2-200n_S86_L001_R2_001.fastq.gz	carb3-200n_S93_L001_R1_001.fastq.gz	carb3-200n_S93_L001_R2_001.fastq.gz	carb1-20n_S76_L001_R1_001.fastq.gz	carb1-20n_S76_L001_R2_001.fastq.gz	carb2-20n_S83_L001_R1_001.fastq.gz	carb2-20n_S83_L001_R2_001.fastq.gz	carb3-20n_S90_L001_R1_001.fastq.gz	carb3-20n_S90_L001_R2_001.fastq.gz	carb1-2u_S82_L001_R1_001.fastq.gz	carb1-2u_S82_L001_R2_001.fastq.gz	carb2-2u_S89_L001_R1_001.fastq.gz	carb2-2u_S89_L001_R2_001.fastq.gz	carb3-2u_S96_L001_R1_001.fastq.gz	carb3-2u_S96_L001_R2_001.fastq.gz	carb1-500n_S80_L001_R1_001.fastq.gz	carb1-500n_S80_L001_R2_001.fastq.gz	carb2-500n_S87_L001_R1_001.fastq.gz	carb2-500n_S87_L001_R2_001.fastq.gz	carb3-500n_S94_L001_R1_001.fastq.gz	carb3-500n_S94_L001_R2_001.fastq.gz	carb1-50n_S77_L001_R1_001.fastq.gz	carb1-50n_S77_L001_R2_001.fastq.gz	carb2-50n_S84_L001_R1_001.fastq.gz	carb2-50n_S84_L001_R2_001.fastq.gz	carb3-50n_S91_L001_R1_001.fastq.gz	carb3-50n_S91_L001_R2_001.fastq.gz
Wild-type	TCGTTTGTCT	1211	1108	1426	1319	922	879	1291	1095	1063	970	991	868	2868	2558	1920	1747	1468	1317	1292	1058	1644	1520	808	714	1021	872	1173	1099	1067	970	2297	2069	1764	1595	1565	1394	2018	1724	1226	1133	1000	936	1156	945	1112	1018	825	767
Empty-vector	GTGTGGTGGG	785	676	768	649	782	676	652	510	541	435	650	545	20	14	15	16	9	9	488	365	707	592	332	264	536	420	756	655	728	630	4	3	6	7	1	0	144	108	195	166	143	123	690	524	645	546	498	441
R18H	ATCGTATTTC	977	925	976	915	1087	1051	1243	1117	965	906	713	653	247	232	476	446	755	693	1088	951	1028	952	855	781	917	811	1058	1012	1097	1023	178	153	301	279	105	100	919	840	666	609	612	551	949	829	736	670	768	718
K21R	TCTGCGATTC	1958	1846	2213	2090	1547	1514	1858	1700	1725	1604	1362	1285	2129	1997	2452	2311	4203	3865	2409	2143	3369	3208	1341	1227	1189	1068	1853	1757	2043	1897	2759	2601	1320	1232	1837	1720	2190	1986	3084	2889	1573	1521	1991	1767	2212	2109	1327	1250
W31C	TCTTTATGGT	354	329	449	417	303	293	211	194	400	347	218	200	3	3	16	14	4	4	147	118	288	258	161	156	189	162	297	283	416	378	3	4	0	0	0	0	63	54	86	70	88	87	160	139	298	256	313	295
P41L	CCTTGTGCAT	358	316	316	288	301	269	353	315	466	406	373	332	183	162	177	159	88	80	430	351	539	481	282	255	399	353	534	488	411	357	117	102	78	73	222	197	236	211	433	386	196	180	383	323	538	474	351	329
Y42C	GGGCGGTTGT	208	179	362	322	119	109	235	182	288	243	178	162	282	235	155	125	92	79	246	188	217	194	139	107	199	164	394	345	221	181	131	103	93	83	133	121	112	91	133	96	111	95	188	156	122	104	220	185
N55S	TTCCTTTACT	99	95	142	135	51	51	82	72	84	86	58	55	23	20	66	60	5	1	58	51	106	100	25	26	53	48	67	68	67	65	41	39	0	0	13	11	57	59	27	27	37	33	110	100	126	122	122	122
P59A	ATGGGACTTG	1925	1823	3068	2897	1644	1571	1935	1720	2090	1912	2494	2266	6300	5855	2586	2382	3933	3465	2686	2274	3569	3367	1633	1460	1643	1457	2523	2351	2250	2063	4990	4686	2105	1945	3773	3520	3720	3315	3091	2718	2395	2263	1721	1497	2118	1943	1898	1740
N108S	ATTCTGTTTC	970	925	897	832	882	838	1075	956	972	883	693	646	614	569	452	413	417	373	1042	920	841	804	760	692	724	652	1087	1032	1027	923	856	768	375	344	333	312	1097	968	646	582	587	535	848	704	1010	921	788	728
Q147R	CGCCTGACGT	506	485	891	855	379	351	505	474	420	400	371	331	712	653	493	459	191	144	335	240	798	768	695	644	429	385	587	561	457	423	217	210	1067	1006	291	263	516	456	494	379	365	331	446	392	506	489	479	444
D156G	GCACTTTCTA	1759	1697	2298	2169	1467	1442	1379	1307	1643	1525	1654	1558	2510	2387	3347	3222	2234	2112	2020	1843	2522	2458	1292	1223	1735	1591	1954	1916	1510	1441	4025	3824	3461	3259	2556	2466	2435	2255	2448	2307	1576	1520	1740	1625	1649	1574	1420	1372
V159E	TGGCCGGTGC	1264	1146	1621	1466	1030	939	1229	1053	1145	1012	1191	1068	1564	1411	1478	1364	1016	879	1227	1039	1324	1193	760	655	1105	949	1253	1135	1378	1229	2118	1844	1159	1073	1844	1648	1032	894	1437	1276	837	738	1179	959	1104	962	910	801
P168T	GGTACCTCGT	1981	1814	2657	2438	1578	1462	1825	1599	1775	1594	1658	1491	2840	2568	2265	2108	1888	1658	1851	1573	2870	2597	2031	1827	1630	1408	1735	1598	1916	1724	1369	1252	1113	991	2652	2421	2235	1997	2920	2522	1666	1467	2144	1851	2039	1852	1725	1576
V208G	TTTGCTCGTT	1658	1525	2267	2070	958	900	1699	1457	2123	1901	1223	1119	2930	2590	3205	2898	2303	2053	2435	2079	2700	2460	1314	1187	1535	1320	1521	1395	1343	1202	3210	2876	1398	1245	1236	1121	2803	2431	3323	2988	1455	1333	1842	1590	2161	1903	1535	1409
F266L	TAGCCTCTGC	1267	1213	2121	2043	1269	1246	1821	1698	1482	1399	993	925	1591	1486	787	752	2820	2597	1438	1299	1879	1759	1238	1162	1282	1099	1449	1361	1557	1459	1157	1082	1446	1358	959	887	1711	1557	2587	2389	1111	1052	1726	1549	1647	1498	1255	1165
R324T	GTTGAGGTTG	871	769	1183	1039	672	601	777	667	758	662	965	819	651	586	755	664	522	442	926	728	929	813	553	488	845	684	862	759	1083	912	348	304	405	347	1341	1143	564	458	868	744	475	419	975	764	956	831	624	546
S326R	TTGAATGTCC	1201	1122	1168	1094	991	961	1122	1004	1065	961	1031	955	856	796	836	769	673	614	1216	1045	1257	1167	804	741	1367	1199	1183	1123	886	808	224	217	745	691	485	448	931	827	1319	1221	737	687	1633	1427	1386	1267	1078	1011
S445Y	TAGGTGGTCC	1209	1083	1188	1057	1004	929	1055	886	1222	1050	952	794	1125	997	3772	3352	1712	1471	1483	1197	1330	1209	748	632	983	830	1014	908	1037	894	1967	1719	1312	1154	1970	1725	2157	1805	1202	1029	970	850	1317	1067	1036	904	746	671
E462G	TGGCTCGGGC	2039	1844	3038	2607	1927	1773	2794	2362	2182	1910	2421	1935	2621	2347	2744	2443	2294	2004	2679	2212	3443	3078	2428	2091	2239	1649	2608	2375	2746	2256	3389	2788	1700	1477	1844	1610	3331	2873	3319	2960	2270	2073	2170	1760	2388	1928	1897	1683
N588D	TGGCGAGAGG	1016	936	965	898	929	881	810	722	831	734	777	709	355	324	482	434	702	618	994	845	1022	929	599	499	746	632	776	723	1113	995	576	535	309	286	627	574	536	457	464	417	442	401	820	665	814	749	775	688
H595Y	TGATGTCCGC	897	844	1252	1168	1129	1078	1259	1126	1148	1049	1086	1007	1701	1558	1219	1135	1431	1287	1033	885	1357	1261	654	591	992	888	1111	1038	897	811	838	771	1292	1183	1473	1374	1518	1358	1144	1019	707	666	1096	962	983	921	807	748
T598A	GTGTCTGTTG	2568	2358	2581	2423	2467	2305	2366	2078	2375	2146	1705	1525	3828	3497	4578	4125	2572	2288	2721	2269	3456	3153	1933	1718	2413	2069	2420	2155	2543	2302	3423	3048	2748	2508	2647	2423	3769	3314	2708	2432	3170	2862	3085	2618	2417	2165	1562	1430
Y600C	TTATTAATGA	2093	2028	2062	1995	1662	1598	1831	1729	1888	1805	1684	1586	2656	2507	3413	3247	2629	2465	2271	2050	2707	2620	1096	1017	1931	1747	2205	2142	1918	1807	4537	4294	2022	1929	2718	2576	1954	1833	2901	2743	1839	1746	2106	1896	2344	2231	1429	1333
G602R	TCTCCCGACC	942	906	1386	1294	729	730	1171	1087	1305	1225	754	711	1763	1674	2726	2600	2006	1890	1603	1475	1407	1345	1061	1002	945	850	925	879	1143	1082	1520	1415	866	813	617	599	1615	1497	1243	1186	783	746	1302	1184	898	871	694	681
G602V	TTCTTTGTCA	1058	1013	961	921	863	821	1130	1038	1179	1086	1075	1001	985	920	440	422	964	887	1207	1060	1482	1385	752	696	1133	1011	856	809	1365	1266	597	567	341	306	689	622	1058	960	1435	1328	1075	1008	996	878	1332	1234	962	913
E747G	CTGGGACATC	1881	1784	2250	2129	1799	1742	1716	1568	1985	1882	1664	1558	2959	2811	3157	2932	3078	2880	1935	1713	2171	2063	1430	1325	1811	1639	1989	1878	1718	1596	7168	6763	3813	3611	2049	1867	1911	1691	2908	2711	1591	1513	1425	1281	1707	1610	1380	1288
S755C	TGCCTAGTTT	2548	2378	3429	3190	2194	2086	3371	2954	2384	2160	2341	2125	3984	3666	3073	2841	2293	2072	2879	2479	3016	2762	2444	2193	2100	1811	2652	2454	2675	2426	1050	928	582	555	897	843	3289	2874	3863	3528	3645	3388	2805	2424	3246	2953	1876	1753
N854S	ACCGGTCAGC	433	401	579	544	574	540	628	579	565	534	499	464	920	859	731	688	780	705	726	649	803	766	380	340	788	707	619	597	567	518	537	493	1993	1837	1848	1705	855	770	602	562	708	668	849	746	506	472	433	417
L1019V	ACTTGGAATC	1022	992	1657	1574	1047	1016	1053	986	1039	940	881	809	629	579	828	790	814	729	1152	991	1596	1530	1141	1028	951	851	1342	1287	867	802	437	421	274	258	935	871	1282	1162	1326	1237	627	604	1097	967	1131	1034	957	916
S1074C	AATAGGTTTT	685	604	771	650	613	546	799	660	804	639	496	414	837	717	603	511	433	357	625	488	1025	891	397	333	627	505	850	738	672	583	1505	1267	465	402	305	250	618	509	1095	909	377	309	739	586	526	438	513	430
I1167V	CTCTTGGGGG	1718	1671	2327	2246	1509	1452	1461	1321	1892	1784	1313	1227	2158	2018	2577	2443	1429	1328	1295	1150	2523	2452	1556	1449	1327	1206	1881	1806	1911	1819	1056	1000	2301	2152	2647	2463	1951	1787	1985	1859	1317	1238	1669	1502	1939	1813	1336	1266
M1168I	TGTGTGTTCA	1064	954	954	847	678	629	897	763	842	728	734	648	1981	1743	1212	1054	1291	1140	1077	924	1194	1078	1194	1039	806	694	804	730	850	749	2042	1757	1402	1212	691	631	877	752	1224	1080	695	621	673	564	801	710	670	606
A1170V	TTCAGGCCCA	1299	1264	1588	1513	854	851	1591	1515	1098	1015	996	941	3161	2992	2642	2533	1416	1364	1430	1320	1389	1332	815	771	925	853	1398	1363	1110	1017	4546	4296	1829	1717	1353	1300	2012	1848	1689	1573	1648	1577	1183	1080	1297	1257	738	708
S1172L	TTTAGTCGGC	1213	1115	1094	979	909	873	1296	1144	843	750	856	799	454	428	508	469	699	642	1149	1000	1366	1270	461	410	848	719	1078	1001	1058	956	607	538	134	119	108	95	810	726	810	756	698	643	1115	932	1176	1058	1079	1012
N1228D	TTTGCTTTTG	680	636	722	678	655	621	615	569	609	573	534	493	230	208	299	270	233	212	608	544	768	728	490	465	802	717	608	578	775	719	161	143	65	60	106	97	559	488	611	565	384	372	625	563	673	621	466	441
R1329S	CTGCATTGTA	1940	1801	1921	1783	1439	1375	1938	1760	2454	2273	1746	1602	2495	2308	1736	1612	1781	1616	2475	2182	2809	2638	1825	1633	1776	1564	1933	1792	1865	1698	2502	2311	1336	1230	1329	1226	1905	1688	3234	2916	1395	1289	1655	1454	1787	1612	1442	1364
D1420Y	TCGCTAGGGG	1523	1457	2163	2012	1391	1325	1951	1762	1566	1446	1525	1402	957	910	1235	1183	1002	927	1791	1562	2428	2325	1172	1051	1759	1543	2046	1910	1652	1537	1084	1027	915	839	811	766	2498	2287	1054	983	1214	1141	1800	1623	1427	1292	1446	1354
F1524V	CCGCACATTC	505	501	603	582	558	553	588	550	592	576	420	403	197	192	169	163	140	129	462	433	794	774	548	517	613	569	747	733	633	605	266	257	134	127	54	56	484	443	400	384	265	248	693	627	783	762	424	430
K1530N	GTTGGGGGTG	1628	1391	2238	1930	1331	1149	2437	1958	1227	983	1412	1165	2444	2025	1455	1206	2655	2159	2272	1747	2620	2238	1691	1372	1741	1379	1815	1509	2218	1845	2626	2188	1501	1226	1343	1127	2557	2061	2729	2280	1833	1560	1472	1134	1797	1499	1423	1196
V1532F	TTATCTCAGT	623	586	1172	1081	744	690	660	584	886	784	649	566	1557	1391	1784	1615	1020	877	774	649	1135	1043	848	740	967	828	947	895	886	794	2627	2356	1881	1680	1643	1473	1090	932	844	738	555	526	1044	912	938	821	636	594
K1690N	ACGCGGATTG	2058	1915	1703	1601	1985	1889	1585	1452	1661	1531	1623	1487	6461	6034	8277	7769	4964	4588	3195	2780	4164	3908	3001	2754	2151	1922	2159	2025	2103	1933	7361	6886	6801	6339	11937	11161	3939	3501	4169	3878	3079	2873	1940	1705	2274	2093	1496	1369
E1695V	GATCATTGCG	1346	1266	1506	1406	849	808	1409	1270	1124	1028	982	932	1258	1172	819	749	900	860	1099	940	1498	1404	976	940	934	837	1105	1012	1270	1221	1328	1249	126	117	1207	1135	1144	1015	791	707	800	780	1110	977	1012	912	932	891
G1696V	TCGTGTCCCC	427	403	641	616	401	381	438	414	416	380	303	279	167	154	100	92	32	30	482	433	394	376	186	167	433	375	430	412	513	480	115	104	51	46	61	57	383	332	375	339	170	169	411	363	527	494	400	391
D1699N	CGTGGTTAAG	1400	1249	1144	1017	1019	903	1385	1155	1001	797	882	745	1539	1320	1681	1437	949	765	1231	999	1393	1227	533	434	1020	858	937	783	1320	1158	478	420	509	429	764	654	1292	1086	818	700	668	567	1307	1019	1024	877	820	699
D1728N	GATCGACCGC	434	408	728	699	326	306	506	466	471	431	173	154	468	437	498	475	511	462	367	315	570	529	256	231	332	304	596	582	416	389	209	200	118	106	216	193	448	402	635	603	432	421	519	454	434	404	333	325
D1737V	CTCGTCGGCG	401	375	549	513	414	394	442	420	431	401	519	469	502	469	588	552	993	896	662	590	507	488	418	369	457	414	528	486	722	650	494	453	632	590	388	361	621	548	566	523	388	351	479	411	521	482	463	447
N1878K	TGCGGGCCTA	2702	2525	3174	3006	2609	2505	2612	2402	2893	2630	2669	2432	2091	1951	3026	2849	2286	2089	2891	2561	3858	3683	1978	1783	2775	2471	2522	2378	2967	2692	2328	2183	1435	1306	1942	1796	3128	2802	2622	2398	2109	1998	2706	2378	3105	2926	1859	1760
H1918R	GCATTATGGT	759	701	1010	910	757	690	705	638	680	581	815	728	491	438	348	324	307	253	732	610	925	856	567	504	539	476	1058	966	756	689	1356	1250	59	52	246	230	507	438	915	809	389	344	860	742	1031	917	612	558
S1970L	CGGAGGACGT	1703	1584	2257	2120	1571	1485	1553	1392	1726	1579	1417	1316	2854	2635	2170	2030	1931	1540	1542	1164	2742	2534	1679	1568	1819	1598	1966	1826	1997	1846	2350	2192	550	512	1235	1112	2964	2623	1836	1492	2044	1873	1909	1639	1579	1455	1511	1405
E2020K	CGGTGGCCTC	886	797	1005	927	662	614	895	772	1024	928	920	829	1429	1245	925	885	473	423	750	632	997	927	977	860	847	725	928	860	1173	1055	911	829	1311	1168	428	369	1099	931	759	706	867	812	787	678	1019	930	716	644
H2074N	GGTGTCGCGT	1085	958	1233	1049	944	826	1079	892	1022	845	1199	1027	1276	1084	1637	1382	1630	1255	1273	950	1671	1452	741	629	1005	815	1636	1415	1042	860	2259	1914	1415	1241	1077	926	1493	1221	1706	1306	958	825	1016	798	1037	886	1064	928
K2075N	GTCGTTCAGT	1485	1373	2564	2277	1528	1404	1815	1563	1667	1441	1298	1125	1094	962	1249	1110	1029	860	1771	1394	1784	1615	1302	1132	1548	1286	1985	1805	1636	1433	1022	891	509	458	403	347	1613	1398	1678	1407	1342	1197	1389	1134	2027	1777	1426	1300
V2138D	TTCTTAGGAG	775	697	754	686	780	714	869	743	763	681	443	379	592	530	678	614	920	787	665	543	866	752	589	514	643	532	627	561	782	680	453	401	656	564	607	560	972	829	741	645	436	390	523	430	798	700	595	523
H2324R	TGTGGGATGG	495	456	777	716	567	518	574	500	711	649	475	432	418	377	227	213	210	177	600	491	572	517	317	293	551	456	727	672	572	542	67	64	237	209	233	219	452	402	292	262	309	281	571	473	607	549	693	619
P2329L	TTCATAGTTT	489	459	1064	1004	483	450	656	569	764	693	603	542	204	192	43	37	33	33	652	548	657	598	433	385	545	499	953	887	591	533	12	13	5	5	47	44	434	387	268	252	176	165	435	386	856	765	385	347
R2336G	CGTACTTGGA	383	344	679	622	582	545	534	479	604	529	437	408	1997	1828	1227	1126	718	649	490	413	941	873	287	269	526	455	460	411	803	719	2694	2441	1905	1742	1891	1740	802	708	1011	912	636	591	485	408	634	574	640	584
T2337A	CTTTGTGGTC	421	384	662	588	489	441	492	421	380	335	536	467	280	253	324	297	136	116	516	417	600	547	385	337	586	492	627	565	426	368	108	84	132	119	186	174	400	351	410	351	203	181	487	429	517	461	480	437
K2411T	TAGCGTGTGA	1042	959	1514	1358	939	852	903	788	1120	982	935	801	540	468	1154	1014	516	450	957	784	1602	1460	920	804	1054	867	935	833	1048	903	335	292	268	233	267	239	912	784	921	822	745	676	963	805	1143	977	936	811
T2412A	TGCGGTTTTC	1247	1156	1624	1510	1349	1249	1439	1311	1779	1599	1212	1135	1485	1339	1460	1342	1358	1200	1269	1112	2295	2146	1124	993	1267	1119	1527	1434	1964	1782	1471	1316	762	684	1623	1474	2266	2006	1758	1576	1102	1032	1541	1305	1331	1222	1419	1290
T2412I	GGCAGTGGTA	913	782	982	863	1002	864	1229	1008	767	627	886	727	466	385	425	370	535	442	838	672	1197	1021	710	572	698	523	1028	858	1103	922	660	544	423	341	327	273	940	768	933	777	879	769	1002	770	1103	896	1026	864
R2418G	GGCTTGAATG	886	840	1094	1015	598	580	676	612	802	745	570	514	414	391	349	315	181	159	694	608	783	720	560	512	681	624	773	704	824	744	409	376	16	15	194	181	485	440	830	751	477	440	936	810	682	615	621	560
N2436I	AAAAACATTG	1963	1855	2188	2057	1954	1833	2053	1796	1443	1293	1978	1769	1237	1125	1586	1434	1192	1064	2471	2087	2573	2371	1319	1167	1704	1445	2066	1872	1621	1479	1685	1490	499	446	801	720	2746	2368	1588	1390	1215	1108	1930	1668	1761	1601	1179	1077
Y2601C	AGCTGAGATT	278	270	577	536	594	553	314	269	623	563	503	468	273	252	153	139	246	218	609	510	309	282	328	287	396	341	668	614	526	472	29	28	57	53	426	390	291	262	429	395	134	125	705	610	395	369	412	396
L2604P	GCACCCGCTG	553	535	459	445	613	591	367	334	396	372	443	419	9	9	6	6	47	44	234	203	274	262	256	243	574	507	552	542	553	503	0	0	3	2	13	12	77	74	113	101	89	83	470	422	479	453	484	462
G2609D	TTATAAGGTG	433	376	889	806	822	735	412	348	544	457	375	327	18	15	40	36	37	33	435	353	432	379	399	326	737	598	469	413	792	683	7	6	4	3	5	3	219	180	129	92	81	73	602	490	456	386	293	251
N2622S	AACAGTTTCA	637	599	526	478	390	374	432	377	433	401	393	342	10	9	20	16	5	4	252	218	242	225	207	180	440	379	387	355	507	451	3	3	2	2	14	14	237	203	53	48	82	79	553	463	362	316	321	294
H2623R	TTTTGTCAGG	529	500	554	498	379	357	329	282	315	274	315	285	8	6	20	19	3	2	217	182	340	311	120	111	286	240	389	370	378	327	6	5	2	2	2	2	88	75	61	56	55	49	373	325	348	319	373	345
W2626R	GTGCATCTGT	88	81	186	167	106	101	106	98	152	137	81	80	6	5	8	8	3	2	95	78	88	83	56	48	158	140	164	157	156	139	1	2	1	1	0	0	51	44	32	30	23	22	112	93	78	74	112	108
W2626C	TGTTTATTTT	195	187	276	251	245	229	181	167	274	261	139	132	21	22	18	16	1	1	128	98	134	125	129	122	105	102	228	220	222	216	7	8	3	3	0	0	26	24	13	13	23	22	254	219	240	219	140	135
I2627V	GCCGGGCTGG	980	952	1514	1431	941	900	1022	931	717	646	1247	1143	1847	1758	795	751	583	537	744	666	1559	1491	1228	1103	915	813	1149	1080	1142	1096	238	213	505	485	971	879	918	839	1058	990	773	723	976	866	1418	1330	815	761
P2639L	TTTACGTCTT	580	558	978	925	674	660	556	524	746	692	649	595	128	120	54	47	76	66	671	605	695	675	516	467	786	714	704	667	961	879	35	34	11	12	3	3	289	278	382	365	213	199	629	546	746	696	667	648
E2663K	CGCTGGGCCT	214	199	183	180	82	82	143	132	174	164	99	89	1	2	4	4	0	0	69	63	102	98	50	46	124	111	83	81	166	144	1	1	1	0	0	0	37	36	21	22	24	19	160	137	122	105	144	149
I2664M	GGTTTTGTTA	435	392	712	629	442	402	534	434	645	532	454	381	82	75	125	110	198	170	376	320	537	471	429	359	563	451	762	658	676	590	188	161	170	143	62	53	276	227	421	346	234	204	691	562	652	555	478	415
M2676T	CCTCTCTTAG	726	701	1023	967	723	681	892	828	787	711	779	717	710	672	424	402	418	382	992	857	1013	979	669	620	710	628	950	892	881	824	149	133	435	414	306	281	813	731	1078	986	569	543	992	865	893	834	576	539
L2688P	TGAAGGCGGC	318	301	271	261	343	324	175	146	302	263	219	192	1	1	5	6	5	5	184	159	300	276	141	124	273	235	338	309	273	240	11	10	0	0	10	9	91	75	58	49	22	25	308	266	346	308	295	281
S2697N	CGCTCCCGGC	869	815	943	896	1125	1091	1463	1363	1165	1091	1133	1053	1969	1859	1383	1306	1403	1269	1202	1075	1813	1721	1194	1087	871	822	705	676	1167	1054	2917	2712	1185	1111	1434	1340	1011	930	2179	2002	1026	969	961	849	1262	1202	1091	1030
A2717S	GTCTTGATTT	813	766	1138	1056	607	572	674	624	958	881	689	619	1258	1156	1006	936	734	662	658	586	796	740	729	664	679	611	684	632	1055	976	521	498	134	127	1222	1115	580	524	1030	950	737	719	787	698	874	818	625	583
L2721H	GTTTCAGATG	404	377	534	488	311	292	251	220	422	352	295	265	18	13	4	3	1	1	185	157	201	194	171	159	310	263	314	284	383	346	1	1	5	4	5	4	54	45	51	51	53	48	244	209	292	274	317	289
T2722R	TGACTGGCCT	443	418	398	394	349	340	417	386	365	352	413	395	18	15	15	16	12	11	240	218	387	369	179	167	400	354	354	346	335	303	7	7	3	3	0	0	80	69	101	94	134	127	739	667	426	411	333	315
T2722K	GTTAGTTGTA	409	374	592	536	541	484	367	325	417	365	358	297	20	18	4	4	1	0	271	227	441	384	208	189	348	282	558	500	520	447	6	5	2	1	0	0	136	112	92	76	47	39	402	324	463	398	428	379
D2723H	GGCTTTTCTT	388	367	642	589	375	361	434	400	309	277	304	283	18	14	21	20	12	9	278	240	315	282	190	169	287	247	438	405	364	326	3	0	1	1	0	0	69	63	91	86	53	53	390	345	387	355	347	322
D2723E	GACTGTCGCG	1024	948	1128	1039	954	905	970	888	1039	934	815	724	64	60	31	27	33	26	728	622	723	674	460	409	711	631	633	596	917	846	1	1	10	8	6	5	572	512	312	278	297	277	1346	1175	934	854	592	550
G2724W	GCTTCCCATG	586	542	816	767	671	633	519	469	483	443	293	276	15	15	4	3	18	13	523	441	399	365	288	267	597	513	752	681	753	678	6	4	4	4	5	6	178	161	146	136	48	49	720	625	926	855	452	425
K2729N	GCTTGCGGGC	1502	1407	1304	1183	1280	1208	1211	1091	1064	950	765	702	1655	1528	2573	2371	2005	1808	1298	1165	1627	1516	1118	1028	1375	1177	1095	1013	1535	1372	5377	4789	2563	2338	3339	3085	2284	2053	2623	2365	1377	1243	1037	899	1061	981	927	862
V2747I	TCGCGTTCGG	1399	1310	2288	2172	1737	1649	1705	1526	1868	1692	1366	1246	1276	1180	923	858	1128	995	1898	1636	2646	2496	1253	1147	1623	1428	1999	1878	1524	1427	1791	1671	497	461	324	296	1475	1354	1520	1362	1536	1458	1695	1507	1871	1710	1524	1424
G2748D	TCCATCGTTT	199	184	199	178	175	164	179	158	160	147	160	153	2	2	2	2	0	0	144	124	100	92	95	86	159	134	207	193	160	145	3	3	0	0	0	0	70	65	25	21	31	28	243	213	148	138	97	98
R2842H	GGTCTTGGAC	361	317	619	536	286	259	458	385	196	172	126	121	9	9	89	65	18	12	203	160	272	234	115	83	259	217	428	384	332	283	6	5	1	0	2	2	70	55	223	166	51	48	171	137	278	225	195	168
R2896C	ATTTTTTTCT	1518	1441	1882	1758	1204	1160	1670	1497	2199	2001	1467	1367	4661	4337	6120	5712	3585	3274	2379	2102	2574	2388	1506	1386	1399	1255	1556	1468	1897	1741	9360	8669	5914	5484	6173	5702	2412	2157	3217	2935	1778	1668	1961	1691	1914	1779	1176	1102
V2908G	CCGTGTCAGG	738	686	957	891	518	498	682	599	585	518	604	557	85	78	209	194	96	85	507	417	1031	926	491	449	648	563	772	727	1129	1022	3	3	10	8	12	9	428	361	382	343	278	248	759	659	780	686	689	631
A2911E	CCATCGCAGC	887	825	1727	1649	1022	991	1409	1306	1466	1375	1895	1770	4241	3924	3799	3576	1703	1598	2375	2083	2473	2386	1890	1760	1464	1319	1975	1932	1186	1125	2792	2613	2089	1909	1832	1741	3619	3310	1571	1453	2156	2044	1660	1503	2110	1956	1996	1904
A2911V	TCCTGGGTTG	1364	1262	2231	2078	1467	1363	1825	1598	1350	1201	1096	978	627	564	976	894	513	441	1342	1167	1987	1854	1463	1295	1328	1177	1644	1490	1716	1526	581	543	268	251	331	299	1571	1356	1418	1298	1027	934	1227	1056	1525	1377	1062	967
D2913H	TTTGTGGCTG	551	505	826	762	625	586	449	396	456	415	476	409	68	65	79	69	87	80	402	346	390	361	367	328	450	400	704	656	685	614	8	8	51	47	36	35	156	139	118	107	182	170	540	452	649	622	462	405
I2944F	AACTCTACCT	1683	1621	1745	1738	1097	1079	1472	1420	1430	1383	1172	1141	1538	1482	874	855	436	418	1269	1157	1691	1669	1104	1068	1230	1180	1681	1653	1304	1270	691	678	437	428	235	221	1235	1178	1355	1302	1092	1057	1503	1433	1595	1553	921	892
I3044V	CTGCTGTGGC	1399	1318	2096	1831	1524	1453	1845	1667	1809	1680	1336	1231	3441	3195	2198	2030	1426	1324	1458	1280	2381	2240	1238	1140	1385	1194	1952	1842	1598	1337	2896	2477	930	863	1778	1637	2113	1875	2681	2533	1999	1856	1655	1441	1610	1469	1583	1495
R3052W	TCTGTTGACC	407	404	572	552	430	429	331	304	340	322	187	176	3	3	3	3	7	9	201	186	395	380	127	113	479	437	434	422	440	413	2	2	1	1	1	1	77	68	48	46	30	32	612	549	575	544	250	238
P3054S	TTGTTCTGGT	1435	1304	1854	1679	1016	931	1325	1132	1358	1202	1111	984	765	697	614	530	438	383	1523	1220	1350	1218	880	774	971	831	1426	1321	1016	897	559	510	280	253	325	293	1312	1082	1151	1037	785	709	1555	1280	1103	994	968	879
D3095E	GGACATCATT	416	395	641	585	482	446	376	343	351	321	309	280	5	5	7	7	6	6	214	185	364	354	144	128	352	300	505	476	327	311	2	2	2	2	2	2	129	117	78	73	35	28	436	389	418	390	278	264
E3096K	AGGCGTTTCC	1238	1177	1455	1328	896	869	1410	1292	1092	969	950	854	2451	2271	1499	1369	953	868	1011	879	1259	1182	944	844	1078	924	1098	1023	1362	1278	1551	1389	1515	1350	2124	1951	1882	1660	1773	1598	1007	929	1017	882	981	903	1035	968
Y3098H	ACTTAGTCAT	901	844	1358	1213	1284	1173	1524	1351	1513	1350	1181	1053	4240	3851	3079	2759	2302	2015	1119	912	1764	1609	1385	1230	1138	963	1384	1259	1271	1147	6109	5452	5280	4805	2250	1983	2396	2053	2212	1932	1270	1155	1198	1018	1095	1005	814	753
N3124I	TTTTCTTTAT	555	513	736	659	553	523	503	450	524	473	503	432	45	37	14	13	16	15	464	407	435	376	231	199	693	592	537	486	439	388	3	1	13	11	1	1	66	55	106	99	86	76	772	668	842	780	565	515
I3183V	CTTTTTTACT	1057	1015	757	730	900	880	777	728	1101	1069	613	569	2361	2235	2562	2421	2448	2315	1125	1042	997	955	1025	985	843	755	982	958	1086	1020	6376	6165	1981	1898	2980	2838	1052	986	1689	1637	1014	987	1048	931	1048	1000	788	753
N3187K	CATTGTGTTT	1427	1312	1300	1172	1020	956	1369	1198	1309	1159	1189	1057	968	886	996	900	606	544	1081	906	1695	1550	815	736	856	737	1275	1151	1061	934	1460	1309	481	445	823	772	1035	915	1330	1205	919	826	1018	858	1148	1002	887	811
S3291C	TCTTGTTGGG	485	456	443	415	463	440	408	362	658	594	616	537	180	158	67	63	78	68	464	401	609	548	309	285	584	496	434	406	804	715	39	38	42	34	102	93	345	302	315	292	178	154	692	591	566	517	615	563
P3292L	GCTGGTCCTC	1374	1284	1752	1617	1724	1641	2162	1977	1377	1248	1310	1204	1858	1677	1479	1379	1032	919	1996	1724	2409	2235	1237	1102	1505	1318	1657	1548	1495	1350	2591	2340	1024	935	250	242	3271	2917	1937	1740	907	833	1294	1135	2066	1857	1244	1163
S3319F	AGGTGGTCAG	1215	1023	1526	1307	838	723	1488	1200	1051	839	1489	1234	1938	1614	1041	843	1140	912	1725	1309	1590	1326	1242	970	1017	781	1121	939	1139	937	716	575	1223	1008	1192	970	1704	1360	1394	1124	1104	907	1381	1057	1656	1325	1063	861
R3385H	ATCATGCCGT	2502	2248	3908	3657	2023	1945	3208	2913	3124	2868	2599	2421	3798	3354	3668	3394	2363	1991	2815	2210	4633	4316	2107	1914	3132	2804	3277	3114	2608	2359	4271	3950	885	777	1143	1056	4156	3699	4538	3817	2321	2187	3174	2765	3011	2772	2668	2514
T3387A	CGCACAGCCT	1447	1379	2711	2648	2048	2050	2157	2051	2961	2832	1686	1611	3552	3351	2134	2037	2180	2064	2381	2222	3879	3795	1690	1598	2239	2083	3092	3031	2302	2189	1899	1821	1571	1489	1339	1266	3178	2943	2672	2544	2291	2195	1984	1807	2818	2719	1644	1635
[truncated: 144 more columns]
