# Supplementary material for: High-throughput functional evaluation of BRCA2 variants of unknown significance
Source: Nat Commun. 2020 May 22;11:2573. doi: 10.1038/s41467-020-16141-8 (PMC7244490; doi:10.1038/s41467-020-16141-8)
Supplement: Supplementary file 9 — Supplementary Software 1 [file 41467_2020_16141_MOESM9_ESM.zip › compute_code/sample_data/data_HMC_ABCD.csv]

var_name	position	IARC_class	standard	ClinVar	aGVGD_class	a	b	batch	experiment	drug	score
A1170V	1170	Class 3	Class 3	Conflicting	Class C0	1.64	120.44	1	1	CBDCA	0.249178087
A1170V	1170	Class 3	Class 3	Conflicting	Class C0	1.64	120.44	1	2	CBDCA	0.061917376
A1170V	1170	Class 3	Class 3	Conflicting	Class C0	1.64	120.44	1	3	CBDCA	-0.107745919
A1170V	1170	Class 3	Class 3	Conflicting	Class C0	1.64	120.44	2	1	CBDCA	-1.516005428
A1170V	1170	Class 3	Class 3	Conflicting	Class C0	1.64	120.44	2	2	CBDCA	-1.489822564
A1170V	1170	Class 3	Class 3	Conflicting	Class C0	1.64	120.44	2	3	CBDCA	-1.682681103
A1170V	1170	Class 3	Class 3	Conflicting	Class C0	1.64	120.44	3	1	CBDCA	-3.646315362
A1170V	1170	Class 3	Class 3	Conflicting	Class C0	1.64	120.44	3	2	CBDCA	-2.049229424
A1170V	1170	Class 3	Class 3	Conflicting	Class C0	1.64	120.44	3	3	CBDCA	-2.044022813
A1170V	1170	Class 3	Class 3	Conflicting	Class C0	1.64	120.44	1	1	niraparib	0.076704437
A1170V	1170	Class 3	Class 3	Conflicting	Class C0	1.64	120.44	1	2	niraparib	-0.22146977
A1170V	1170	Class 3	Class 3	Conflicting	Class C0	1.64	120.44	1	3	niraparib	-0.273875496
A1170V	1170	Class 3	Class 3	Conflicting	Class C0	1.64	120.44	2	1	niraparib	-0.24585585
A1170V	1170	Class 3	Class 3	Conflicting	Class C0	1.64	120.44	2	2	niraparib	-0.042677127
A1170V	1170	Class 3	Class 3	Conflicting	Class C0	1.64	120.44	2	3	niraparib	-0.121391701
A1170V	1170	Class 3	Class 3	Conflicting	Class C0	1.64	120.44	3	1	niraparib	-1.185817596
A1170V	1170	Class 3	Class 3	Conflicting	Class C0	1.64	120.44	3	2	niraparib	-1.500977352
A1170V	1170	Class 3	Class 3	Conflicting	Class C0	1.64	120.44	3	3	niraparib	-1.257758322
A1170V	1170	Class 3	Class 3	Conflicting	Class C0	1.64	120.44	1	1	olaparib	-0.27266738
A1170V	1170	Class 3	Class 3	Conflicting	Class C0	1.64	120.44	1	2	olaparib	-0.259992875
A1170V	1170	Class 3	Class 3	Conflicting	Class C0	1.64	120.44	1	3	olaparib	0.216789729
A1170V	1170	Class 3	Class 3	Conflicting	Class C0	1.64	120.44	2	1	olaparib	-0.725542032
A1170V	1170	Class 3	Class 3	Conflicting	Class C0	1.64	120.44	2	2	olaparib	-0.841659133
A1170V	1170	Class 3	Class 3	Conflicting	Class C0	1.64	120.44	2	3	olaparib	-0.705492805
A1170V	1170	Class 3	Class 3	Conflicting	Class C0	1.64	120.44	3	1	olaparib	-0.542614106
A1170V	1170	Class 3	Class 3	Conflicting	Class C0	1.64	120.44	3	2	olaparib	-0.943902295
A1170V	1170	Class 3	Class 3	Conflicting	Class C0	1.64	120.44	3	3	olaparib	-0.419599135
A1170V	1170	Class 3	Class 3	Conflicting	Class C0	1.64	120.44	1	1	rucaparib	-0.264047944
A1170V	1170	Class 3	Class 3	Conflicting	Class C0	1.64	120.44	1	2	rucaparib	0.277845168
A1170V	1170	Class 3	Class 3	Conflicting	Class C0	1.64	120.44	1	3	rucaparib	-0.154472414
A1170V	1170	Class 3	Class 3	Conflicting	Class C0	1.64	120.44	2	1	rucaparib	-0.457122653
A1170V	1170	Class 3	Class 3	Conflicting	Class C0	1.64	120.44	2	2	rucaparib	-0.542636025
A1170V	1170	Class 3	Class 3	Conflicting	Class C0	1.64	120.44	2	3	rucaparib	-0.442357584
A1170V	1170	Class 3	Class 3	Conflicting	Class C0	1.64	120.44	3	1	rucaparib	-0.486874752
A1170V	1170	Class 3	Class 3	Conflicting	Class C0	1.64	120.44	3	2	rucaparib	-0.697642048
A1170V	1170	Class 3	Class 3	Conflicting	Class C0	1.64	120.44	3	3	rucaparib	-0.422263997
A2603T	2603	Class 3	Class 3	VUS	Class C55	5.38	2.57	2	1	CBDCA	-0.407734746
A2603T	2603	Class 3	Class 3	VUS	Class C55	5.38	2.57	2	2	CBDCA	-0.332813859
A2603T	2603	Class 3	Class 3	VUS	Class C55	5.38	2.57	2	3	CBDCA	-0.370781586
A2603T	2603	Class 3	Class 3	VUS	Class C55	5.38	2.57	3	1	CBDCA	-0.364598891
A2603T	2603	Class 3	Class 3	VUS	Class C55	5.38	2.57	3	2	CBDCA	-0.142429367
A2603T	2603	Class 3	Class 3	VUS	Class C55	5.38	2.57	3	3	CBDCA	-0.112236455
A2603T	2603	Class 3	Class 3	VUS	Class C55	5.38	2.57	2	1	niraparib	0.091770951
A2603T	2603	Class 3	Class 3	VUS	Class C55	5.38	2.57	2	2	niraparib	0.067117656
A2603T	2603	Class 3	Class 3	VUS	Class C55	5.38	2.57	2	3	niraparib	0.043695594
A2603T	2603	Class 3	Class 3	VUS	Class C55	5.38	2.57	3	1	niraparib	0.05340802
A2603T	2603	Class 3	Class 3	VUS	Class C55	5.38	2.57	3	2	niraparib	-0.060341403
A2603T	2603	Class 3	Class 3	VUS	Class C55	5.38	2.57	3	3	niraparib	-0.02738723
A2603T	2603	Class 3	Class 3	VUS	Class C55	5.38	2.57	2	1	olaparib	-0.255975823
A2603T	2603	Class 3	Class 3	VUS	Class C55	5.38	2.57	2	2	olaparib	-0.143319338
A2603T	2603	Class 3	Class 3	VUS	Class C55	5.38	2.57	2	3	olaparib	-0.227377429
A2603T	2603	Class 3	Class 3	VUS	Class C55	5.38	2.57	3	1	olaparib	-0.286354695
A2603T	2603	Class 3	Class 3	VUS	Class C55	5.38	2.57	3	2	olaparib	0.047311727
A2603T	2603	Class 3	Class 3	VUS	Class C55	5.38	2.57	3	3	olaparib	0.039975027
A2603T	2603	Class 3	Class 3	VUS	Class C55	5.38	2.57	2	1	rucaparib	-0.111314932
A2603T	2603	Class 3	Class 3	VUS	Class C55	5.38	2.57	2	2	rucaparib	-0.028350099
A2603T	2603	Class 3	Class 3	VUS	Class C55	5.38	2.57	2	3	rucaparib	-0.090253908
A2603T	2603	Class 3	Class 3	VUS	Class C55	5.38	2.57	3	1	rucaparib	-0.352280451
A2603T	2603	Class 3	Class 3	VUS	Class C55	5.38	2.57	3	2	rucaparib	-0.177029918
A2603T	2603	Class 3	Class 3	VUS	Class C55	5.38	2.57	3	3	rucaparib	-0.180883349
A2643G	2643	Class 3	Class 3	Conflicting	Class C0	1.43	73.1	2	1	CBDCA	0.583489155
A2643G	2643	Class 3	Class 3	Conflicting	Class C0	1.43	73.1	2	2	CBDCA	0.460781239
A2643G	2643	Class 3	Class 3	Conflicting	Class C0	1.43	73.1	2	3	CBDCA	0.639293357
A2643G	2643	Class 3	Class 3	Conflicting	Class C0	1.43	73.1	3	1	CBDCA	-0.948084301
A2643G	2643	Class 3	Class 3	Conflicting	Class C0	1.43	73.1	3	2	CBDCA	-0.822257161
A2643G	2643	Class 3	Class 3	Conflicting	Class C0	1.43	73.1	3	3	CBDCA	-0.841967384
A2643G	2643	Class 3	Class 3	Conflicting	Class C0	1.43	73.1	2	1	niraparib	0.262640632
A2643G	2643	Class 3	Class 3	Conflicting	Class C0	1.43	73.1	2	2	niraparib	0.125564846
A2643G	2643	Class 3	Class 3	Conflicting	Class C0	1.43	73.1	2	3	niraparib	0.168335018
A2643G	2643	Class 3	Class 3	Conflicting	Class C0	1.43	73.1	3	1	niraparib	-0.240516085
A2643G	2643	Class 3	Class 3	Conflicting	Class C0	1.43	73.1	3	2	niraparib	-0.427224821
A2643G	2643	Class 3	Class 3	Conflicting	Class C0	1.43	73.1	3	3	niraparib	-0.247023488
A2643G	2643	Class 3	Class 3	Conflicting	Class C0	1.43	73.1	2	1	olaparib	0.055032516
A2643G	2643	Class 3	Class 3	Conflicting	Class C0	1.43	73.1	2	2	olaparib	0.064355883
A2643G	2643	Class 3	Class 3	Conflicting	Class C0	1.43	73.1	2	3	olaparib	0.067428887
A2643G	2643	Class 3	Class 3	Conflicting	Class C0	1.43	73.1	3	1	olaparib	-0.091318292
A2643G	2643	Class 3	Class 3	Conflicting	Class C0	1.43	73.1	3	2	olaparib	-0.25313277
A2643G	2643	Class 3	Class 3	Conflicting	Class C0	1.43	73.1	3	3	olaparib	-0.166072532
A2643G	2643	Class 3	Class 3	Conflicting	Class C0	1.43	73.1	2	1	rucaparib	0.117724301
A2643G	2643	Class 3	Class 3	Conflicting	Class C0	1.43	73.1	2	2	rucaparib	0.124590409
A2643G	2643	Class 3	Class 3	Conflicting	Class C0	1.43	73.1	2	3	rucaparib	0.126853494
A2643G	2643	Class 3	Class 3	Conflicting	Class C0	1.43	73.1	3	1	rucaparib	-0.249842113
A2643G	2643	Class 3	Class 3	Conflicting	Class C0	1.43	73.1	3	2	rucaparib	-0.334831407
A2643G	2643	Class 3	Class 3	Conflicting	Class C0	1.43	73.1	3	3	rucaparib	-0.289105041
A2682V	2682	Class 3	Class 3	VUS	Class C25	3.76	9	2	1	CBDCA	-0.341856243
A2682V	2682	Class 3	Class 3	VUS	Class C25	3.76	9	2	2	CBDCA	-0.206076063
A2682V	2682	Class 3	Class 3	VUS	Class C25	3.76	9	2	3	CBDCA	-0.251659196
A2682V	2682	Class 3	Class 3	VUS	Class C25	3.76	9	3	1	CBDCA	1.16229942
A2682V	2682	Class 3	Class 3	VUS	Class C25	3.76	9	3	2	CBDCA	1.022025057
A2682V	2682	Class 3	Class 3	VUS	Class C25	3.76	9	3	3	CBDCA	1.292455125
A2682V	2682	Class 3	Class 3	VUS	Class C25	3.76	9	2	1	niraparib	0.345658568
A2682V	2682	Class 3	Class 3	VUS	Class C25	3.76	9	2	2	niraparib	0.248291312
A2682V	2682	Class 3	Class 3	VUS	Class C25	3.76	9	2	3	niraparib	0.336526425
A2682V	2682	Class 3	Class 3	VUS	Class C25	3.76	9	3	1	niraparib	0.630392041
A2682V	2682	Class 3	Class 3	VUS	Class C25	3.76	9	3	2	niraparib	0.573235718
A2682V	2682	Class 3	Class 3	VUS	Class C25	3.76	9	3	3	niraparib	0.604906997
A2682V	2682	Class 3	Class 3	VUS	Class C25	3.76	9	2	1	olaparib	-0.343834808
A2682V	2682	Class 3	Class 3	VUS	Class C25	3.76	9	2	2	olaparib	-0.410953575
A2682V	2682	Class 3	Class 3	VUS	Class C25	3.76	9	2	3	olaparib	-0.238993562
A2682V	2682	Class 3	Class 3	VUS	Class C25	3.76	9	3	1	olaparib	1.185950202
A2682V	2682	Class 3	Class 3	VUS	Class C25	3.76	9	3	2	olaparib	1.193847259
A2682V	2682	Class 3	Class 3	VUS	Class C25	3.76	9	3	3	olaparib	1.112831551
A2682V	2682	Class 3	Class 3	VUS	Class C25	3.76	9	2	1	rucaparib	-0.176017875
A2682V	2682	Class 3	Class 3	VUS	Class C25	3.76	9	2	2	rucaparib	-0.225446874
A2682V	2682	Class 3	Class 3	VUS	Class C25	3.76	9	2	3	rucaparib	-0.098808502
A2682V	2682	Class 3	Class 3	VUS	Class C25	3.76	9	3	1	rucaparib	0.421013481
A2682V	2682	Class 3	Class 3	VUS	Class C25	3.76	9	3	2	rucaparib	0.425161227
A2682V	2682	Class 3	Class 3	VUS	Class C25	3.76	9	3	3	rucaparib	0.382609609
A2717S	2717	Class 1	Class 1/2	Benign	Class C0	1.43	73.1	1	1	CBDCA	-0.491046266
A2717S	2717	Class 1	Class 1/2	Benign	Class C0	1.43	73.1	1	2	CBDCA	-0.864677022
A2717S	2717	Class 1	Class 1/2	Benign	Class C0	1.43	73.1	1	3	CBDCA	0.006935803
A2717S	2717	Class 1	Class 1/2	Benign	Class C0	1.43	73.1	2	1	CBDCA	-0.978502997
A2717S	2717	Class 1	Class 1/2	Benign	Class C0	1.43	73.1	2	2	CBDCA	-1.154565314
A2717S	2717	Class 1	Class 1/2	Benign	Class C0	1.43	73.1	2	3	CBDCA	-1.279146711
A2717S	2717	Class 1	Class 1/2	Benign	Class C0	1.43	73.1	3	1	CBDCA	-1.798761728
A2717S	2717	Class 1	Class 1/2	Benign	Class C0	1.43	73.1	3	2	CBDCA	-2.07079446
A2717S	2717	Class 1	Class 1/2	Benign	Class C0	1.43	73.1	3	3	CBDCA	-1.543069621
A2717S	2717	Class 1	Class 1/2	Benign	Class C0	1.43	73.1	1	1	niraparib	-0.868861207
A2717S	2717	Class 1	Class 1/2	Benign	Class C0	1.43	73.1	1	2	niraparib	-0.310360015
A2717S	2717	Class 1	Class 1/2	Benign	Class C0	1.43	73.1	1	3	niraparib	-0.156330532
A2717S	2717	Class 1	Class 1/2	Benign	Class C0	1.43	73.1	2	1	niraparib	-0.953047191
A2717S	2717	Class 1	Class 1/2	Benign	Class C0	1.43	73.1	2	2	niraparib	-1.092712266
A2717S	2717	Class 1	Class 1/2	Benign	Class C0	1.43	73.1	2	3	niraparib	-1.201742524
A2717S	2717	Class 1	Class 1/2	Benign	Class C0	1.43	73.1	3	1	niraparib	-0.487173692
A2717S	2717	Class 1	Class 1/2	Benign	Class C0	1.43	73.1	3	2	niraparib	-0.450604375
A2717S	2717	Class 1	Class 1/2	Benign	Class C0	1.43	73.1	3	3	niraparib	-0.555802776
A2717S	2717	Class 1	Class 1/2	Benign	Class C0	1.43	73.1	1	1	olaparib	-0.089813302
A2717S	2717	Class 1	Class 1/2	Benign	Class C0	1.43	73.1	1	2	olaparib	-0.223896303
A2717S	2717	Class 1	Class 1/2	Benign	Class C0	1.43	73.1	1	3	olaparib	0.304957797
A2717S	2717	Class 1	Class 1/2	Benign	Class C0	1.43	73.1	2	1	olaparib	-1.387307297
A2717S	2717	Class 1	Class 1/2	Benign	Class C0	1.43	73.1	2	2	olaparib	-1.336164859
A2717S	2717	Class 1	Class 1/2	Benign	Class C0	1.43	73.1	2	3	olaparib	-1.148613364
A2717S	2717	Class 1	Class 1/2	Benign	Class C0	1.43	73.1	3	1	olaparib	-0.556185034
A2717S	2717	Class 1	Class 1/2	Benign	Class C0	1.43	73.1	3	2	olaparib	-0.578530805
A2717S	2717	Class 1	Class 1/2	Benign	Class C0	1.43	73.1	3	3	olaparib	-0.881307254
A2717S	2717	Class 1	Class 1/2	Benign	Class C0	1.43	73.1	1	1	rucaparib	-0.1536768
A2717S	2717	Class 1	Class 1/2	Benign	Class C0	1.43	73.1	1	2	rucaparib	-0.133277226
A2717S	2717	Class 1	Class 1/2	Benign	Class C0	1.43	73.1	1	3	rucaparib	-0.272607408
A2717S	2717	Class 1	Class 1/2	Benign	Class C0	1.43	73.1	2	1	rucaparib	-0.944473602
A2717S	2717	Class 1	Class 1/2	Benign	Class C0	1.43	73.1	2	2	rucaparib	-0.906810223
A2717S	2717	Class 1	Class 1/2	Benign	Class C0	1.43	73.1	2	3	rucaparib	-0.768689648
A2717S	2717	Class 1	Class 1/2	Benign	Class C0	1.43	73.1	3	1	rucaparib	-0.494002567
A2717S	2717	Class 1	Class 1/2	Benign	Class C0	1.43	73.1	3	2	rucaparib	-0.505739164
A2717S	2717	Class 1	Class 1/2	Benign	Class C0	1.43	73.1	3	3	rucaparib	-0.664765458
A2730V	2730	Class 3	Class 3	VUS	Class C0	1.43	73.1	2	1	CBDCA	-1.35823771
A2730V	2730	Class 3	Class 3	VUS	Class C0	1.43	73.1	2	2	CBDCA	-1.050655043
A2730V	2730	Class 3	Class 3	VUS	Class C0	1.43	73.1	2	3	CBDCA	-1.185705635
A2730V	2730	Class 3	Class 3	VUS	Class C0	1.43	73.1	3	1	CBDCA	-2.085800483
A2730V	2730	Class 3	Class 3	VUS	Class C0	1.43	73.1	3	2	CBDCA	-1.500839498
A2730V	2730	Class 3	Class 3	VUS	Class C0	1.43	73.1	3	3	CBDCA	-1.594817017
A2730V	2730	Class 3	Class 3	VUS	Class C0	1.43	73.1	2	1	niraparib	-0.864115373
A2730V	2730	Class 3	Class 3	VUS	Class C0	1.43	73.1	2	2	niraparib	-0.994589317
A2730V	2730	Class 3	Class 3	VUS	Class C0	1.43	73.1	2	3	niraparib	-0.682518898
A2730V	2730	Class 3	Class 3	VUS	Class C0	1.43	73.1	3	1	niraparib	-1.81980292
A2730V	2730	Class 3	Class 3	VUS	Class C0	1.43	73.1	3	2	niraparib	-1.78261637
A2730V	2730	Class 3	Class 3	VUS	Class C0	1.43	73.1	3	3	niraparib	-1.629883864
A2730V	2730	Class 3	Class 3	VUS	Class C0	1.43	73.1	2	1	olaparib	-1.470972067
A2730V	2730	Class 3	Class 3	VUS	Class C0	1.43	73.1	2	2	olaparib	-1.262715389
A2730V	2730	Class 3	Class 3	VUS	Class C0	1.43	73.1	2	3	olaparib	-1.00673838
A2730V	2730	Class 3	Class 3	VUS	Class C0	1.43	73.1	3	1	olaparib	-1.301103588
A2730V	2730	Class 3	Class 3	VUS	Class C0	1.43	73.1	3	2	olaparib	-0.725348523
A2730V	2730	Class 3	Class 3	VUS	Class C0	1.43	73.1	3	3	olaparib	-1.209929162
A2730V	2730	Class 3	Class 3	VUS	Class C0	1.43	73.1	2	1	rucaparib	-1.006087753
A2730V	2730	Class 3	Class 3	VUS	Class C0	1.43	73.1	2	2	rucaparib	-0.852719036
A2730V	2730	Class 3	Class 3	VUS	Class C0	1.43	73.1	2	3	rucaparib	-0.66420712
A2730V	2730	Class 3	Class 3	VUS	Class C0	1.43	73.1	3	1	rucaparib	-0.885253726
A2730V	2730	Class 3	Class 3	VUS	Class C0	1.43	73.1	3	2	rucaparib	-0.582851758
A2730V	2730	Class 3	Class 3	VUS	Class C0	1.43	73.1	3	3	rucaparib	-0.837366478
A2764V	2764	Class 3	Class 3	VUS	Class C15	3.76	9	2	1	CBDCA	-1.1356127
A2764V	2764	Class 3	Class 3	VUS	Class C15	3.76	9	2	2	CBDCA	-0.712994163
A2764V	2764	Class 3	Class 3	VUS	Class C15	3.76	9	2	3	CBDCA	-1.077969275
A2764V	2764	Class 3	Class 3	VUS	Class C15	3.76	9	3	1	CBDCA	0.118196005
A2764V	2764	Class 3	Class 3	VUS	Class C15	3.76	9	3	2	CBDCA	0.301590716
A2764V	2764	Class 3	Class 3	VUS	Class C15	3.76	9	3	3	CBDCA	0.455277302
A2764V	2764	Class 3	Class 3	VUS	Class C15	3.76	9	2	1	niraparib	-0.856063303
A2764V	2764	Class 3	Class 3	VUS	Class C15	3.76	9	2	2	niraparib	-0.846965377
A2764V	2764	Class 3	Class 3	VUS	Class C15	3.76	9	2	3	niraparib	-1.056166144
A2764V	2764	Class 3	Class 3	VUS	Class C15	3.76	9	3	1	niraparib	0.09190681
A2764V	2764	Class 3	Class 3	VUS	Class C15	3.76	9	3	2	niraparib	-0.043726946
A2764V	2764	Class 3	Class 3	VUS	Class C15	3.76	9	3	3	niraparib	-0.070536115
A2764V	2764	Class 3	Class 3	VUS	Class C15	3.76	9	2	1	olaparib	-0.582555015
A2764V	2764	Class 3	Class 3	VUS	Class C15	3.76	9	2	2	olaparib	-0.652364244
A2764V	2764	Class 3	Class 3	VUS	Class C15	3.76	9	2	3	olaparib	-0.578025652
A2764V	2764	Class 3	Class 3	VUS	Class C15	3.76	9	3	1	olaparib	0.122738781
A2764V	2764	Class 3	Class 3	VUS	Class C15	3.76	9	3	2	olaparib	0.25150275
A2764V	2764	Class 3	Class 3	VUS	Class C15	3.76	9	3	3	olaparib	0.220390563
A2764V	2764	Class 3	Class 3	VUS	Class C15	3.76	9	2	1	rucaparib	-0.351821178
A2764V	2764	Class 3	Class 3	VUS	Class C15	3.76	9	2	2	rucaparib	-0.403231543
A2764V	2764	Class 3	Class 3	VUS	Class C15	3.76	9	2	3	rucaparib	-0.34848557
A2764V	2764	Class 3	Class 3	VUS	Class C15	3.76	9	3	1	rucaparib	-0.13741361
A2764V	2764	Class 3	Class 3	VUS	Class C15	3.76	9	3	2	rucaparib	-0.069783328
A2764V	2764	Class 3	Class 3	VUS	Class C15	3.76	9	3	3	rucaparib	-0.086124281
A2911E	2911	Class 3	Class 3	VUS	Class C0	1.43	73.1	1	1	CBDCA	0.063548943
A2911E	2911	Class 3	Class 3	VUS	Class C0	1.43	73.1	1	2	CBDCA	0.133721073
A2911E	2911	Class 3	Class 3	VUS	Class C0	1.43	73.1	1	3	CBDCA	0.038773556
A2911E	2911	Class 3	Class 3	VUS	Class C0	1.43	73.1	2	1	CBDCA	-0.361584886
A2911E	2911	Class 3	Class 3	VUS	Class C0	1.43	73.1	2	2	CBDCA	-0.381323906
A2911E	2911	Class 3	Class 3	VUS	Class C0	1.43	73.1	2	3	CBDCA	-0.842358493
A2911E	2911	Class 3	Class 3	VUS	Class C0	1.43	73.1	3	1	CBDCA	-0.79767
A2911E	2911	Class 3	Class 3	VUS	Class C0	1.43	73.1	3	2	CBDCA	-0.898444666
A2911E	2911	Class 3	Class 3	VUS	Class C0	1.43	73.1	3	3	CBDCA	-1.416730858
A2911E	2911	Class 3	Class 3	VUS	Class C0	1.43	73.1	1	1	niraparib	0.082100668
A2911E	2911	Class 3	Class 3	VUS	Class C0	1.43	73.1	1	2	niraparib	-0.184130492
A2911E	2911	Class 3	Class 3	VUS	Class C0	1.43	73.1	1	3	niraparib	0.348854352
A2911E	2911	Class 3	Class 3	VUS	Class C0	1.43	73.1	2	1	niraparib	-1.230386494
A2911E	2911	Class 3	Class 3	VUS	Class C0	1.43	73.1	2	2	niraparib	-1.028661117
A2911E	2911	Class 3	Class 3	VUS	Class C0	1.43	73.1	2	3	niraparib	-0.986720238
A2911E	2911	Class 3	Class 3	VUS	Class C0	1.43	73.1	3	1	niraparib	-0.974061248
A2911E	2911	Class 3	Class 3	VUS	Class C0	1.43	73.1	3	2	niraparib	-1.062094087
A2911E	2911	Class 3	Class 3	VUS	Class C0	1.43	73.1	3	3	niraparib	-1.08811823
A2911E	2911	Class 3	Class 3	VUS	Class C0	1.43	73.1	1	1	olaparib	0.205582811
A2911E	2911	Class 3	Class 3	VUS	Class C0	1.43	73.1	1	2	olaparib	0.18009597
A2911E	2911	Class 3	Class 3	VUS	Class C0	1.43	73.1	1	3	olaparib	-0.064341672
A2911E	2911	Class 3	Class 3	VUS	Class C0	1.43	73.1	2	1	olaparib	-0.767670191
A2911E	2911	Class 3	Class 3	VUS	Class C0	1.43	73.1	2	2	olaparib	-0.578158222
A2911E	2911	Class 3	Class 3	VUS	Class C0	1.43	73.1	2	3	olaparib	-0.622544883
A2911E	2911	Class 3	Class 3	VUS	Class C0	1.43	73.1	3	1	olaparib	-0.668451997
A2911E	2911	Class 3	Class 3	VUS	Class C0	1.43	73.1	3	2	olaparib	-0.871492407
A2911E	2911	Class 3	Class 3	VUS	Class C0	1.43	73.1	3	3	olaparib	-1.221690949
A2911E	2911	Class 3	Class 3	VUS	Class C0	1.43	73.1	1	1	rucaparib	0.007132154
A2911E	2911	Class 3	Class 3	VUS	Class C0	1.43	73.1	1	2	rucaparib	0.046940208
A2911E	2911	Class 3	Class 3	VUS	Class C0	1.43	73.1	1	3	rucaparib	0.029116043
A2911E	2911	Class 3	Class 3	VUS	Class C0	1.43	73.1	2	1	rucaparib	-0.488147548
A2911E	2911	Class 3	Class 3	VUS	Class C0	1.43	73.1	2	2	rucaparib	-0.3485832
A2911E	2911	Class 3	Class 3	VUS	Class C0	1.43	73.1	2	3	rucaparib	-0.381271349
A2911E	2911	Class 3	Class 3	VUS	Class C0	1.43	73.1	3	1	rucaparib	-0.55296818
A2911E	2911	Class 3	Class 3	VUS	Class C0	1.43	73.1	3	2	rucaparib	-0.659610437
A2911E	2911	Class 3	Class 3	VUS	Class C0	1.43	73.1	3	3	rucaparib	-0.843544083
A2911V	2911	Class 3	Class 3	VUS	Class C0	1.43	73.1	1	1	CBDCA	-0.738353114
A2911V	2911	Class 3	Class 3	VUS	Class C0	1.43	73.1	1	2	CBDCA	-0.8655929
A2911V	2911	Class 3	Class 3	VUS	Class C0	1.43	73.1	1	3	CBDCA	-0.832038135
A2911V	2911	Class 3	Class 3	VUS	Class C0	1.43	73.1	2	1	CBDCA	-0.728985216
A2911V	2911	Class 3	Class 3	VUS	Class C0	1.43	73.1	2	2	CBDCA	-0.433700521
A2911V	2911	Class 3	Class 3	VUS	Class C0	1.43	73.1	2	3	CBDCA	-0.711785986
A2911V	2911	Class 3	Class 3	VUS	Class C0	1.43	73.1	3	1	CBDCA	-3.261698472
A2911V	2911	Class 3	Class 3	VUS	Class C0	1.43	73.1	3	2	CBDCA	-2.738249557
A2911V	2911	Class 3	Class 3	VUS	Class C0	1.43	73.1	3	3	CBDCA	-2.688768587
A2911V	2911	Class 3	Class 3	VUS	Class C0	1.43	73.1	1	1	niraparib	-0.664109561
A2911V	2911	Class 3	Class 3	VUS	Class C0	1.43	73.1	1	2	niraparib	-0.882617536
A2911V	2911	Class 3	Class 3	VUS	Class C0	1.43	73.1	1	3	niraparib	-0.762524809
A2911V	2911	Class 3	Class 3	VUS	Class C0	1.43	73.1	2	1	niraparib	0.137682057
A2911V	2911	Class 3	Class 3	VUS	Class C0	1.43	73.1	2	2	niraparib	0.124848148
A2911V	2911	Class 3	Class 3	VUS	Class C0	1.43	73.1	2	3	niraparib	0.12487101
A2911V	2911	Class 3	Class 3	VUS	Class C0	1.43	73.1	3	1	niraparib	-1.52251321
A2911V	2911	Class 3	Class 3	VUS	Class C0	1.43	73.1	3	2	niraparib	-1.602794283
A2911V	2911	Class 3	Class 3	VUS	Class C0	1.43	73.1	3	3	niraparib	-1.52560477
A2911V	2911	Class 3	Class 3	VUS	Class C0	1.43	73.1	1	1	olaparib	-0.627628477
A2911V	2911	Class 3	Class 3	VUS	Class C0	1.43	73.1	1	2	olaparib	-0.28916068
A2911V	2911	Class 3	Class 3	VUS	Class C0	1.43	73.1	1	3	olaparib	-0.57583063
A2911V	2911	Class 3	Class 3	VUS	Class C0	1.43	73.1	2	1	olaparib	-0.331593951
A2911V	2911	Class 3	Class 3	VUS	Class C0	1.43	73.1	2	2	olaparib	-0.166007201
A2911V	2911	Class 3	Class 3	VUS	Class C0	1.43	73.1	2	3	olaparib	-0.239243581
A2911V	2911	Class 3	Class 3	VUS	Class C0	1.43	73.1	3	1	olaparib	-1.555844154
A2911V	2911	Class 3	Class 3	VUS	Class C0	1.43	73.1	3	2	olaparib	-0.888228705
A2911V	2911	Class 3	Class 3	VUS	Class C0	1.43	73.1	3	3	olaparib	-1.186016616
A2911V	2911	Class 3	Class 3	VUS	Class C0	1.43	73.1	1	1	rucaparib	-0.611658446
A2911V	2911	Class 3	Class 3	VUS	Class C0	1.43	73.1	1	2	rucaparib	-0.621277137
A2911V	2911	Class 3	Class 3	VUS	Class C0	1.43	73.1	1	3	rucaparib	-0.735180172
A2911V	2911	Class 3	Class 3	VUS	Class C0	1.43	73.1	2	1	rucaparib	-0.167003208
A2911V	2911	Class 3	Class 3	VUS	Class C0	1.43	73.1	2	2	rucaparib	-0.045058368
A2911V	2911	Class 3	Class 3	VUS	Class C0	1.43	73.1	2	3	rucaparib	-0.098992627
A2911V	2911	Class 3	Class 3	VUS	Class C0	1.43	73.1	3	1	rucaparib	-1.019050289
A2911V	2911	Class 3	Class 3	VUS	Class C0	1.43	73.1	3	2	rucaparib	-0.668400789
A2911V	2911	Class 3	Class 3	VUS	Class C0	1.43	73.1	3	3	rucaparib	-0.824806969
B4-D3095E	3095	Class 5	Class 4/5	Pathogenic	Class C35	5.38	2.57	4	1	CBDCA	-1.916712718
B4-D3095E	3095	Class 5	Class 4/5	Pathogenic	Class C35	5.38	2.57	4	2	CBDCA	-1.681153182
B4-D3095E	3095	Class 5	Class 4/5	Pathogenic	Class C35	5.38	2.57	4	3	CBDCA	-2.341774133
B4-D3095E	3095	Class 5	Class 4/5	Pathogenic	Class C35	5.38	2.57	4	1	niraparib	-2.041525801
B4-D3095E	3095	Class 5	Class 4/5	Pathogenic	Class C35	5.38	2.57	4	2	niraparib	-2.229446326
B4-D3095E	3095	Class 5	Class 4/5	Pathogenic	Class C35	5.38	2.57	4	3	niraparib	-2.345136568
B4-D3095E	3095	Class 5	Class 4/5	Pathogenic	Class C35	5.38	2.57	4	1	olaparib	-1.785223925
B4-D3095E	3095	Class 5	Class 4/5	Pathogenic	Class C35	5.38	2.57	4	2	olaparib	-2.037790306
B4-D3095E	3095	Class 5	Class 4/5	Pathogenic	Class C35	5.38	2.57	4	3	olaparib	-2.285754166
B4-D3095E	3095	Class 1	Class 1/2	Benign	Class C35	5.38	2.57	4	1	rucaparib	-1.655931658
B4-D3095E	3095	Class 1	Class 1/2	Benign	Class C35	5.38	2.57	4	2	rucaparib	-1.895161078
B4-D3095E	3095	Class 1	Class 1/2	Benign	Class C35	5.38	2.57	4	3	rucaparib	-2.130031017
B4-I1929V	1929	Class 1	Class 1/2	Benign	Class C0	1.64	120.44	4	1	CBDCA	-0.142330488
B4-I1929V	1929	Class 1	Class 1/2	Benign	Class C0	1.64	120.44	4	2	CBDCA	0.009204667
B4-I1929V	1929	Class 1	Class 1/2	Benign	Class C0	1.64	120.44	4	3	CBDCA	-0.027848402
B4-I1929V	1929	Class 1	Class 1/2	Benign	Class C0	1.64	120.44	4	1	niraparib	0.236558381
B4-I1929V	1929	Class 1	Class 1/2	Benign	Class C0	1.64	120.44	4	2	niraparib	0.250535781
B4-I1929V	1929	Class 1	Class 1/2	Benign	Class C0	1.64	120.44	4	3	niraparib	0.223590697
B4-I1929V	1929	Class 3	Class 3	VUS	Class C0	1.64	120.44	4	1	olaparib	0.180203587
B4-I1929V	1929	Class 3	Class 3	VUS	Class C0	1.64	120.44	4	2	olaparib	0.120627552
B4-I1929V	1929	Class 3	Class 3	VUS	Class C0	1.64	120.44	4	3	olaparib	0.121461154
B4-I1929V	1929	Class 3	Class 3	VUS	Class C0	1.64	120.44	4	1	rucaparib	0.205709953
B4-I1929V	1929	Class 3	Class 3	VUS	Class C0	1.64	120.44	4	2	rucaparib	0.149279876
B4-I1929V	1929	Class 3	Class 3	VUS	Class C0	1.64	120.44	4	3	rucaparib	0.150069459
B4-S3291C	3291	Class 3	Class 3	VUS	Class C65	15	3.48	4	1	CBDCA	-2.511668945
B4-S3291C	3291	Class 3	Class 3	VUS	Class C65	15	3.48	4	2	CBDCA	-2.864158157
B4-S3291C	3291	Class 3	Class 3	VUS	Class C65	15	3.48	4	3	CBDCA	-2.378085404
B4-S3291C	3291	Class 2	Class 1/2	Conflicting	Class C65	15	3.48	4	1	niraparib	-1.201603226
B4-S3291C	3291	Class 2	Class 1/2	Conflicting	Class C65	15	3.48	4	2	niraparib	-1.357218663
B4-S3291C	3291	Class 2	Class 1/2	Conflicting	Class C65	15	3.48	4	3	niraparib	-1.169293662
B4-S3291C	3291	Class 2	Class 1/2	Conflicting	Class C65	15	3.48	4	1	olaparib	-2.686966998
B4-S3291C	3291	Class 2	Class 1/2	Conflicting	Class C65	15	3.48	4	2	olaparib	-2.343804003
B4-S3291C	3291	Class 2	Class 1/2	Conflicting	Class C65	15	3.48	4	3	olaparib	-2.317655859
B4-S3291C	3291	Class 2	Class 1/2	Conflicting	Class C65	15	3.48	4	1	rucaparib	-2.510057499
B4-S3291C	3291	Class 2	Class 1/2	Conflicting	Class C65	15	3.48	4	2	rucaparib	-2.185015488
B4-S3291C	3291	Class 2	Class 1/2	Conflicting	Class C65	15	3.48	4	3	rucaparib	-2.160248117
B4-Y3035S	3035	Class 5	Class 4/5	Pathogenic	Class C55	5.38	2.57	4	1	CBDCA	-1.883708814
B4-Y3035S	3035	Class 5	Class 4/5	Pathogenic	Class C55	5.38	2.57	4	2	CBDCA	-1.674258902
B4-Y3035S	3035	Class 5	Class 4/5	Pathogenic	Class C55	5.38	2.57	4	3	CBDCA	-1.805111113
B4-Y3035S	3035	Class 5	Class 4/5	Pathogenic	Class C55	5.38	2.57	4	1	niraparib	-0.654653659
B4-Y3035S	3035	Class 5	Class 4/5	Pathogenic	Class C55	5.38	2.57	4	2	niraparib	-0.679769902
B4-Y3035S	3035	Class 5	Class 4/5	Pathogenic	Class C55	5.38	2.57	4	3	niraparib	-0.664605379
B4-Y3035S	3035	Class 5	Class 4/5	Pathogenic	Class C55	5.38	2.57	4	1	olaparib	-1.236026226
B4-Y3035S	3035	Class 5	Class 4/5	Pathogenic	Class C55	5.38	2.57	4	2	olaparib	-1.289509591
B4-Y3035S	3035	Class 5	Class 4/5	Pathogenic	Class C55	5.38	2.57	4	3	olaparib	-1.276071512
B4-Y3035S	3035	Class 1	Class 1/2	Benign	Class C55	5.38	2.57	4	1	rucaparib	-1.135734763
B4-Y3035S	3035	Class 1	Class 1/2	Benign	Class C55	5.38	2.57	4	2	rucaparib	-1.186393898
B4-Y3035S	3035	Class 1	Class 1/2	Benign	Class C55	5.38	2.57	4	3	rucaparib	-1.173665427
B5-D3095E	3095	Class 1	Class 1/2	Benign	Class C35	5.38	2.57	5	1	CBDCA	-2.065740836
B5-D3095E	3095	Class 1	Class 1/2	Benign	Class C35	5.38	2.57	5	2	CBDCA	-2.182078833
B5-D3095E	3095	Class 1	Class 1/2	Benign	Class C35	5.38	2.57	5	3	CBDCA	-2.402659273
B5-D3095E	3095	Class 1	Class 1/2	Benign	Class C35	5.38	2.57	5	1	niraparib	-2.455732755
B5-D3095E	3095	Class 1	Class 1/2	Benign	Class C35	5.38	2.57	5	2	niraparib	-2.586546375
B5-D3095E	3095	Class 1	Class 1/2	Benign	Class C35	5.38	2.57	5	3	niraparib	-2.111461057
B5-D3095E	3095	Class 3	Class 3	VUS	Class C35	5.38	2.57	5	1	olaparib	-2.883352653
B5-D3095E	3095	Class 3	Class 3	VUS	Class C35	5.38	2.57	5	2	olaparib	-2.944732891
B5-D3095E	3095	Class 3	Class 3	VUS	Class C35	5.38	2.57	5	3	olaparib	-2.52175063
B5-D3095E	3095	Class 3	Class 3	VUS	Class C35	5.38	2.57	5	1	rucaparib	-2.784510079
B5-D3095E	3095	Class 3	Class 3	VUS	Class C35	5.38	2.57	5	2	rucaparib	-2.840583195
B5-D3095E	3095	Class 3	Class 3	VUS	Class C35	5.38	2.57	5	3	rucaparib	-2.454173263
B5-I1929V	1929	Class 3	Class 3	VUS	Class C0	1.64	120.44	5	1	CBDCA	-0.050453325
B5-I1929V	1929	Class 3	Class 3	VUS	Class C0	1.64	120.44	5	2	CBDCA	-0.10604801
B5-I1929V	1929	Class 3	Class 3	VUS	Class C0	1.64	120.44	5	3	CBDCA	-0.006535613
B5-I1929V	1929	Class 2	Class 1/2	Conflicting	Class C0	1.64	120.44	5	1	niraparib	0.041433107
B5-I1929V	1929	Class 2	Class 1/2	Conflicting	Class C0	1.64	120.44	5	2	niraparib	0.09440862
B5-I1929V	1929	Class 2	Class 1/2	Conflicting	Class C0	1.64	120.44	5	3	niraparib	0.068082588
B5-I1929V	1929	Class 2	Class 1/2	Conflicting	Class C0	1.64	120.44	5	1	olaparib	-0.104354839
B5-I1929V	1929	Class 2	Class 1/2	Conflicting	Class C0	1.64	120.44	5	2	olaparib	0.048626428
B5-I1929V	1929	Class 2	Class 1/2	Conflicting	Class C0	1.64	120.44	5	3	olaparib	-0.079563285
B5-I1929V	1929	Class 2	Class 1/2	Conflicting	Class C0	1.64	120.44	5	1	rucaparib	-0.245792841
B5-I1929V	1929	Class 2	Class 1/2	Conflicting	Class C0	1.64	120.44	5	2	rucaparib	-0.106038797
B5-I1929V	1929	Class 2	Class 1/2	Conflicting	Class C0	1.64	120.44	5	3	rucaparib	-0.22314484
B5-S3291C	3291	Class 5	Class 4/5	Pathogenic	Class C65	15	3.48	5	1	CBDCA	-2.292878223
B5-S3291C	3291	Class 5	Class 4/5	Pathogenic	Class C65	15	3.48	5	2	CBDCA	-1.696341525
B5-S3291C	3291	Class 5	Class 4/5	Pathogenic	Class C65	15	3.48	5	3	CBDCA	-1.656602165
B5-S3291C	3291	Class 5	Class 4/5	Pathogenic	Class C65	15	3.48	5	1	niraparib	-1.952138107
B5-S3291C	3291	Class 5	Class 4/5	Pathogenic	Class C65	15	3.48	5	2	niraparib	-1.771809067
B5-S3291C	3291	Class 5	Class 4/5	Pathogenic	Class C65	15	3.48	5	3	niraparib	-1.286518415
B5-S3291C	3291	Class 5	Class 4/5	Pathogenic	Class C65	15	3.48	5	1	olaparib	-1.747443734
B5-S3291C	3291	Class 5	Class 4/5	Pathogenic	Class C65	15	3.48	5	2	olaparib	-1.70274177
B5-S3291C	3291	Class 5	Class 4/5	Pathogenic	Class C65	15	3.48	5	3	olaparib	-1.715363127
B5-S3291C	3291	Class 1	Class 1/2	Benign	Class C65	15	3.48	5	1	rucaparib	-1.746815289
B5-S3291C	3291	Class 1	Class 1/2	Benign	Class C65	15	3.48	5	2	rucaparib	-1.705978392
B5-S3291C	3291	Class 1	Class 1/2	Benign	Class C65	15	3.48	5	3	rucaparib	-1.717508469
B5-Y3035S	3035	Class 1	Class 1/2	Benign	Class C55	5.38	2.57	5	1	CBDCA	-0.426101509
B5-Y3035S	3035	Class 1	Class 1/2	Benign	Class C55	5.38	2.57	5	2	CBDCA	-0.252672041
B5-Y3035S	3035	Class 1	Class 1/2	Benign	Class C55	5.38	2.57	5	3	CBDCA	-0.403627162
B5-Y3035S	3035	Class 1	Class 1/2	Benign	Class C55	5.38	2.57	5	1	niraparib	-0.296811357
B5-Y3035S	3035	Class 1	Class 1/2	Benign	Class C55	5.38	2.57	5	2	niraparib	-0.293767246
B5-Y3035S	3035	Class 1	Class 1/2	Benign	Class C55	5.38	2.57	5	3	niraparib	-0.358889789
B5-Y3035S	3035	Class 3	Class 3	VUS	Class C55	5.38	2.57	5	1	olaparib	0.43104607
B5-Y3035S	3035	Class 3	Class 3	VUS	Class C55	5.38	2.57	5	2	olaparib	0.448495695
B5-Y3035S	3035	Class 3	Class 3	VUS	Class C55	5.38	2.57	5	3	olaparib	0.456558821
B5-Y3035S	3035	Class 3	Class 3	VUS	Class C55	5.38	2.57	5	1	rucaparib	0.243315682
B5-Y3035S	3035	Class 3	Class 3	VUS	Class C55	5.38	2.57	5	2	rucaparib	0.25925656
B5-Y3035S	3035	Class 3	Class 3	VUS	Class C55	5.38	2.57	5	3	rucaparib	0.266622523
B6-D3095E	3095	Class 3	Class 3	VUS	Class C35	5.38	2.57	6	1	CBDCA	-2.588609139
B6-D3095E	3095	Class 3	Class 3	VUS	Class C35	5.38	2.57	6	2	CBDCA	-3.179129479
B6-D3095E	3095	Class 3	Class 3	VUS	Class C35	5.38	2.57	6	3	CBDCA	-2.633307814
B6-D3095E	3095	Class 2	Class 1/2	Conflicting	Class C35	5.38	2.57	6	1	niraparib	-2.906213451
B6-D3095E	3095	Class 2	Class 1/2	Conflicting	Class C35	5.38	2.57	6	2	niraparib	-2.62584919
B6-D3095E	3095	Class 2	Class 1/2	Conflicting	Class C35	5.38	2.57	6	3	niraparib	-2.62584919
B6-D3095E	3095	Class 2	Class 1/2	Conflicting	Class C35	5.38	2.57	6	1	olaparib	-2.80269821
B6-D3095E	3095	Class 2	Class 1/2	Conflicting	Class C35	5.38	2.57	6	2	olaparib	-2.538725643
B6-D3095E	3095	Class 2	Class 1/2	Conflicting	Class C35	5.38	2.57	6	3	olaparib	-3.006558134
B6-D3095E	3095	Class 2	Class 1/2	Conflicting	Class C35	5.38	2.57	6	1	rucaparib	-2.230254569
B6-D3095E	3095	Class 2	Class 1/2	Conflicting	Class C35	5.38	2.57	6	2	rucaparib	-2.038534539
B6-D3095E	3095	Class 2	Class 1/2	Conflicting	Class C35	5.38	2.57	6	3	rucaparib	-2.378315525
B6-I1929V	1929	Class 5	Class 4/5	Pathogenic	Class C0	1.64	120.44	6	1	CBDCA	-0.119001486
B6-I1929V	1929	Class 5	Class 4/5	Pathogenic	Class C0	1.64	120.44	6	2	CBDCA	0.129440788
B6-I1929V	1929	Class 5	Class 4/5	Pathogenic	Class C0	1.64	120.44	6	3	CBDCA	-0.06511048
B6-I1929V	1929	Class 5	Class 4/5	Pathogenic	Class C0	1.64	120.44	6	1	niraparib	0.273880122
B6-I1929V	1929	Class 5	Class 4/5	Pathogenic	Class C0	1.64	120.44	6	2	niraparib	0.240219176
B6-I1929V	1929	Class 5	Class 4/5	Pathogenic	Class C0	1.64	120.44	6	3	niraparib	0.240219176
B6-I1929V	1929	Class 5	Class 4/5	Pathogenic	Class C0	1.64	120.44	6	1	olaparib	0.014472176
B6-I1929V	1929	Class 5	Class 4/5	Pathogenic	Class C0	1.64	120.44	6	2	olaparib	0.19969615
B6-I1929V	1929	Class 5	Class 4/5	Pathogenic	Class C0	1.64	120.44	6	3	olaparib	0.325950019
B6-I1929V	1929	Class 1	Class 1/2	Benign	Class C0	1.64	120.44	6	1	rucaparib	-0.184178357
B6-I1929V	1929	Class 1	Class 1/2	Benign	Class C0	1.64	120.44	6	2	rucaparib	-0.049652462
B6-I1929V	1929	Class 1	Class 1/2	Benign	Class C0	1.64	120.44	6	3	rucaparib	0.04204417
B6-S3291C	3291	Class 1	Class 1/2	Benign	Class C65	15	3.48	6	1	CBDCA	-2.720755692
B6-S3291C	3291	Class 1	Class 1/2	Benign	Class C65	15	3.48	6	2	CBDCA	-2.50689898
B6-S3291C	3291	Class 1	Class 1/2	Benign	Class C65	15	3.48	6	3	CBDCA	-2.660679428
B6-S3291C	3291	Class 1	Class 1/2	Benign	Class C65	15	3.48	6	1	niraparib	-1.501786013
B6-S3291C	3291	Class 1	Class 1/2	Benign	Class C65	15	3.48	6	2	niraparib	-1.365470557
B6-S3291C	3291	Class 1	Class 1/2	Benign	Class C65	15	3.48	6	3	niraparib	-1.365470557
B6-S3291C	3291	Class 3	Class 3	VUS	Class C65	15	3.48	6	1	olaparib	-1.601523494
B6-S3291C	3291	Class 3	Class 3	VUS	Class C65	15	3.48	6	2	olaparib	-1.926715839
B6-S3291C	3291	Class 3	Class 3	VUS	Class C65	15	3.48	6	3	olaparib	-1.701365462
B6-S3291C	3291	Class 3	Class 3	VUS	Class C65	15	3.48	6	1	rucaparib	-1.357856142
B6-S3291C	3291	Class 3	Class 3	VUS	Class C65	15	3.48	6	2	rucaparib	-1.594039344
B6-S3291C	3291	Class 3	Class 3	VUS	Class C65	15	3.48	6	3	rucaparib	-1.430370136
B6-Y3035S	3035	Class 3	Class 3	VUS	Class C55	5.38	2.57	6	1	CBDCA	-0.742762485
B6-Y3035S	3035	Class 3	Class 3	VUS	Class C55	5.38	2.57	6	2	CBDCA	-1.271398823
B6-Y3035S	3035	Class 3	Class 3	VUS	Class C55	5.38	2.57	6	3	CBDCA	-0.873393403
B6-Y3035S	3035	Class 2	Class 1/2	Conflicting	Class C55	5.38	2.57	6	1	niraparib	-0.266860832
B6-Y3035S	3035	Class 2	Class 1/2	Conflicting	Class C55	5.38	2.57	6	2	niraparib	-0.321776086
B6-Y3035S	3035	Class 2	Class 1/2	Conflicting	Class C55	5.38	2.57	6	3	niraparib	-0.321776086
B6-Y3035S	3035	Class 2	Class 1/2	Conflicting	Class C55	5.38	2.57	6	1	olaparib	-1.241899367
B6-Y3035S	3035	Class 2	Class 1/2	Conflicting	Class C55	5.38	2.57	6	2	olaparib	-1.168778108
B6-Y3035S	3035	Class 2	Class 1/2	Conflicting	Class C55	5.38	2.57	6	3	olaparib	-1.327140327
B6-Y3035S	3035	Class 2	Class 1/2	Conflicting	Class C55	5.38	2.57	6	1	rucaparib	-1.096665561
B6-Y3035S	3035	Class 2	Class 1/2	Conflicting	Class C55	5.38	2.57	6	2	rucaparib	-1.043558489
B6-Y3035S	3035	Class 2	Class 1/2	Conflicting	Class C55	5.38	2.57	6	3	rucaparib	-1.158575022
C2535X	2535	Class 5	Class 4/5	Pathogenic	Non-sense	387	1.07	2	1	CBDCA	-2.381307398
C2535X	2535	Class 5	Class 4/5	Pathogenic	Non-sense	387	1.07	2	2	CBDCA	-2.617387003
C2535X	2535	Class 5	Class 4/5	Pathogenic	Non-sense	387	1.07	2	3	CBDCA	-2.124597199
C2535X	2535	Class 5	Class 4/5	Pathogenic	Non-sense	387	1.07	3	1	CBDCA	-2.653177831
C2535X	2535	Class 5	Class 4/5	Pathogenic	Non-sense	387	1.07	3	2	CBDCA	-2.963853824
C2535X	2535	Class 5	Class 4/5	Pathogenic	Non-sense	387	1.07	3	3	CBDCA	-2.69389149
C2535X	2535	Class 5	Class 4/5	Pathogenic	Non-sense	387	1.07	2	1	niraparib	-2.215495058
C2535X	2535	Class 5	Class 4/5	Pathogenic	Non-sense	387	1.07	2	2	niraparib	-1.709030315
C2535X	2535	Class 5	Class 4/5	Pathogenic	Non-sense	387	1.07	2	3	niraparib	-1.70190768
C2535X	2535	Class 5	Class 4/5	Pathogenic	Non-sense	387	1.07	3	1	niraparib	-2.212536791
C2535X	2535	Class 5	Class 4/5	Pathogenic	Non-sense	387	1.07	3	2	niraparib	-2.502991928
C2535X	2535	Class 5	Class 4/5	Pathogenic	Non-sense	387	1.07	3	3	niraparib	-2.484399408
C2535X	2535	Class 5	Class 4/5	Pathogenic	Non-sense	387	1.07	2	1	olaparib	-2.170984644
C2535X	2535	Class 5	Class 4/5	Pathogenic	Non-sense	387	1.07	2	2	olaparib	-2.436565839
C2535X	2535	Class 5	Class 4/5	Pathogenic	Non-sense	387	1.07	2	3	olaparib	-2.002730065
C2535X	2535	Class 5	Class 4/5	Pathogenic	Non-sense	387	1.07	3	1	olaparib	-2.778598063
C2535X	2535	Class 5	Class 4/5	Pathogenic	Non-sense	387	1.07	3	2	olaparib	-2.584886461
C2535X	2535	Class 5	Class 4/5	Pathogenic	Non-sense	387	1.07	3	3	olaparib	-1.949005534
C2535X	2535	Class 5	Class 4/5	Pathogenic	Non-sense	387	1.07	2	1	rucaparib	-1.521605584
C2535X	2535	Class 5	Class 4/5	Pathogenic	Non-sense	387	1.07	2	2	rucaparib	-1.717190414
C2535X	2535	Class 5	Class 4/5	Pathogenic	Non-sense	387	1.07	2	3	rucaparib	-1.397696045
C2535X	2535	Class 5	Class 4/5	Pathogenic	Non-sense	387	1.07	3	1	rucaparib	-1.661273365
C2535X	2535	Class 5	Class 4/5	Pathogenic	Non-sense	387	1.07	3	2	rucaparib	-1.559530847
C2535X	2535	Class 5	Class 4/5	Pathogenic	Non-sense	387	1.07	3	3	rucaparib	-1.225549167
D1420Y	1420	Class 1	Class 1/2	Benign	Class C0	1.64	120.44	1	1	CBDCA	-0.48109716
D1420Y	1420	Class 1	Class 1/2	Benign	Class C0	1.64	120.44	1	2	CBDCA	-0.361988253
D1420Y	1420	Class 1	Class 1/2	Benign	Class C0	1.64	120.44	1	3	CBDCA	-0.45437706
D1420Y	1420	Class 1	Class 1/2	Benign	Class C0	1.64	120.44	2	1	CBDCA	-2.303222535
D1420Y	1420	Class 1	Class 1/2	Benign	Class C0	1.64	120.44	2	2	CBDCA	-2.145102465
D1420Y	1420	Class 1	Class 1/2	Benign	Class C0	1.64	120.44	2	3	CBDCA	-2.102148399
D1420Y	1420	Class 1	Class 1/2	Benign	Class C0	1.64	120.44	3	1	CBDCA	0.525578982
D1420Y	1420	Class 1	Class 1/2	Benign	Class C0	1.64	120.44	3	2	CBDCA	0.043509624
D1420Y	1420	Class 1	Class 1/2	Benign	Class C0	1.64	120.44	3	3	CBDCA	0.634092265
D1420Y	1420	Class 1	Class 1/2	Benign	Class C0	1.64	120.44	1	1	niraparib	-0.455155709
D1420Y	1420	Class 1	Class 1/2	Benign	Class C0	1.64	120.44	1	2	niraparib	-0.449967312
D1420Y	1420	Class 1	Class 1/2	Benign	Class C0	1.64	120.44	1	3	niraparib	-0.410235236
D1420Y	1420	Class 1	Class 1/2	Benign	Class C0	1.64	120.44	2	1	niraparib	-1.572858098
D1420Y	1420	Class 1	Class 1/2	Benign	Class C0	1.64	120.44	2	2	niraparib	-1.599887438
D1420Y	1420	Class 1	Class 1/2	Benign	Class C0	1.64	120.44	2	3	niraparib	-1.575319147
D1420Y	1420	Class 1	Class 1/2	Benign	Class C0	1.64	120.44	3	1	niraparib	-0.259936074
D1420Y	1420	Class 1	Class 1/2	Benign	Class C0	1.64	120.44	3	2	niraparib	-0.135179562
D1420Y	1420	Class 1	Class 1/2	Benign	Class C0	1.64	120.44	3	3	niraparib	-0.423136491
D1420Y	1420	Class 1	Class 1/2	Benign	Class C0	1.64	120.44	1	1	olaparib	-0.500708795
D1420Y	1420	Class 1	Class 1/2	Benign	Class C0	1.64	120.44	1	2	olaparib	-0.403043146
D1420Y	1420	Class 1	Class 1/2	Benign	Class C0	1.64	120.44	1	3	olaparib	-0.671597321
D1420Y	1420	Class 1	Class 1/2	Benign	Class C0	1.64	120.44	2	1	olaparib	-0.944820713
D1420Y	1420	Class 1	Class 1/2	Benign	Class C0	1.64	120.44	2	2	olaparib	-1.025645531
D1420Y	1420	Class 1	Class 1/2	Benign	Class C0	1.64	120.44	2	3	olaparib	-0.810928523
D1420Y	1420	Class 1	Class 1/2	Benign	Class C0	1.64	120.44	3	1	olaparib	0.04977315
D1420Y	1420	Class 1	Class 1/2	Benign	Class C0	1.64	120.44	3	2	olaparib	0.233652645
D1420Y	1420	Class 1	Class 1/2	Benign	Class C0	1.64	120.44	3	3	olaparib	0.285818657
D1420Y	1420	Class 1	Class 1/2	Benign	Class C0	1.64	120.44	1	1	rucaparib	-0.140313101
D1420Y	1420	Class 1	Class 1/2	Benign	Class C0	1.64	120.44	1	2	rucaparib	-0.247542726
D1420Y	1420	Class 1	Class 1/2	Benign	Class C0	1.64	120.44	1	3	rucaparib	-1.307248964
D1420Y	1420	Class 1	Class 1/2	Benign	Class C0	1.64	120.44	2	1	rucaparib	-0.618608423
D1420Y	1420	Class 1	Class 1/2	Benign	Class C0	1.64	120.44	2	2	rucaparib	-0.678131117
D1420Y	1420	Class 1	Class 1/2	Benign	Class C0	1.64	120.44	2	3	rucaparib	-0.52000475
D1420Y	1420	Class 1	Class 1/2	Benign	Class C0	1.64	120.44	3	1	rucaparib	-0.175737112
D1420Y	1420	Class 1	Class 1/2	Benign	Class C0	1.64	120.44	3	2	rucaparib	-0.07915868
D1420Y	1420	Class 1	Class 1/2	Benign	Class C0	1.64	120.44	3	3	rucaparib	-0.051759695
D156G	156	Class 3	Class 3	Conflicting	Class C0	1.64	120.44	1	1	CBDCA	0.031188078
D156G	156	Class 3	Class 3	Conflicting	Class C0	1.64	120.44	1	2	CBDCA	0.162839369
D156G	156	Class 3	Class 3	Conflicting	Class C0	1.64	120.44	1	3	CBDCA	-0.007337101
D156G	156	Class 3	Class 3	Conflicting	Class C0	1.64	120.44	2	1	CBDCA	-0.005724207
D156G	156	Class 3	Class 3	Conflicting	Class C0	1.64	120.44	2	2	CBDCA	0.047554065
D156G	156	Class 3	Class 3	Conflicting	Class C0	1.64	120.44	2	3	CBDCA	0.001112515
D156G	156	Class 3	Class 3	Conflicting	Class C0	1.64	120.44	3	1	CBDCA	1.068833083
D156G	156	Class 3	Class 3	Conflicting	Class C0	1.64	120.44	3	2	CBDCA	1.066399432
D156G	156	Class 3	Class 3	Conflicting	Class C0	1.64	120.44	3	3	CBDCA	0.870129367
D156G	156	Class 3	Class 3	Conflicting	Class C0	1.64	120.44	1	1	niraparib	-0.020603891
D156G	156	Class 3	Class 3	Conflicting	Class C0	1.64	120.44	1	2	niraparib	-0.367181539
D156G	156	Class 3	Class 3	Conflicting	Class C0	1.64	120.44	1	3	niraparib	-0.072928647
D156G	156	Class 3	Class 3	Conflicting	Class C0	1.64	120.44	2	1	niraparib	0.02317901
D156G	156	Class 3	Class 3	Conflicting	Class C0	1.64	120.44	2	2	niraparib	0.166147507
D156G	156	Class 3	Class 3	Conflicting	Class C0	1.64	120.44	2	3	niraparib	0.219810993
D156G	156	Class 3	Class 3	Conflicting	Class C0	1.64	120.44	3	1	niraparib	0.464313787
D156G	156	Class 3	Class 3	Conflicting	Class C0	1.64	120.44	3	2	niraparib	0.442867391
D156G	156	Class 3	Class 3	Conflicting	Class C0	1.64	120.44	3	3	niraparib	0.514903507
D156G	156	Class 3	Class 3	Conflicting	Class C0	1.64	120.44	1	1	olaparib	-0.069539554
D156G	156	Class 3	Class 3	Conflicting	Class C0	1.64	120.44	1	2	olaparib	-0.062443142
D156G	156	Class 3	Class 3	Conflicting	Class C0	1.64	120.44	1	3	olaparib	-0.150010193
D156G	156	Class 3	Class 3	Conflicting	Class C0	1.64	120.44	2	1	olaparib	-0.307185791
D156G	156	Class 3	Class 3	Conflicting	Class C0	1.64	120.44	2	2	olaparib	-0.396842164
D156G	156	Class 3	Class 3	Conflicting	Class C0	1.64	120.44	2	3	olaparib	-0.234170468
D156G	156	Class 3	Class 3	Conflicting	Class C0	1.64	120.44	3	1	olaparib	0.632721712
D156G	156	Class 3	Class 3	Conflicting	Class C0	1.64	120.44	3	2	olaparib	0.672342849
D156G	156	Class 3	Class 3	Conflicting	Class C0	1.64	120.44	3	3	olaparib	0.674563164
D156G	156	Class 3	Class 3	Conflicting	Class C0	1.64	120.44	1	1	rucaparib	-0.194461771
D156G	156	Class 3	Class 3	Conflicting	Class C0	1.64	120.44	1	2	rucaparib	-0.140687237
D156G	156	Class 3	Class 3	Conflicting	Class C0	1.64	120.44	1	3	rucaparib	-0.339531161
D156G	156	Class 3	Class 3	Conflicting	Class C0	1.64	120.44	2	1	rucaparib	-0.149028043
D156G	156	Class 3	Class 3	Conflicting	Class C0	1.64	120.44	2	2	rucaparib	-0.215054655
D156G	156	Class 3	Class 3	Conflicting	Class C0	1.64	120.44	2	3	rucaparib	-0.09525658
D156G	156	Class 3	Class 3	Conflicting	Class C0	1.64	120.44	3	1	rucaparib	0.130443073
D156G	156	Class 3	Class 3	Conflicting	Class C0	1.64	120.44	3	2	rucaparib	0.151253155
D156G	156	Class 3	Class 3	Conflicting	Class C0	1.64	120.44	3	3	rucaparib	0.152419324
D1699N	1699	Class 3	Class 3	Likely benign_	Class C0	1.64	120.44	1	1	CBDCA	-0.682902754
D1699N	1699	Class 3	Class 3	Likely benign_	Class C0	1.64	120.44	1	2	CBDCA	-0.467646842
D1699N	1699	Class 3	Class 3	Likely benign_	Class C0	1.64	120.44	1	3	CBDCA	-0.341799457
D1699N	1699	Class 3	Class 3	Likely benign_	Class C0	1.64	120.44	2	1	CBDCA	-1.042355318
D1699N	1699	Class 3	Class 3	Likely benign_	Class C0	1.64	120.44	2	2	CBDCA	-0.891979396
D1699N	1699	Class 3	Class 3	Likely benign_	Class C0	1.64	120.44	2	3	CBDCA	-1.066393759
D1699N	1699	Class 3	Class 3	Likely benign_	Class C0	1.64	120.44	3	1	CBDCA	-2.83897332
D1699N	1699	Class 3	Class 3	Likely benign_	Class C0	1.64	120.44	3	2	CBDCA	-2.137169382
D1699N	1699	Class 3	Class 3	Likely benign_	Class C0	1.64	120.44	3	3	CBDCA	-1.38111476
D1699N	1699	Class 3	Class 3	Likely benign_	Class C0	1.64	120.44	1	1	niraparib	-0.612877514
D1699N	1699	Class 3	Class 3	Likely benign_	Class C0	1.64	120.44	1	2	niraparib	-0.06041673
D1699N	1699	Class 3	Class 3	Likely benign_	Class C0	1.64	120.44	1	3	niraparib	-0.327418916
D1699N	1699	Class 3	Class 3	Likely benign_	Class C0	1.64	120.44	2	1	niraparib	-0.925731499
D1699N	1699	Class 3	Class 3	Likely benign_	Class C0	1.64	120.44	2	2	niraparib	-0.592230536
D1699N	1699	Class 3	Class 3	Likely benign_	Class C0	1.64	120.44	2	3	niraparib	-0.668075091
D1699N	1699	Class 3	Class 3	Likely benign_	Class C0	1.64	120.44	3	1	niraparib	-1.971866015
D1699N	1699	Class 3	Class 3	Likely benign_	Class C0	1.64	120.44	3	2	niraparib	-1.674641251
D1699N	1699	Class 3	Class 3	Likely benign_	Class C0	1.64	120.44	3	3	niraparib	-2.681376879
D1699N	1699	Class 3	Class 3	Likely benign_	Class C0	1.64	120.44	1	1	olaparib	-0.638140384
D1699N	1699	Class 3	Class 3	Likely benign_	Class C0	1.64	120.44	1	2	olaparib	-0.260402735
D1699N	1699	Class 3	Class 3	Likely benign_	Class C0	1.64	120.44	1	3	olaparib	-0.188249095
D1699N	1699	Class 3	Class 3	Likely benign_	Class C0	1.64	120.44	2	1	olaparib	-0.948502726
D1699N	1699	Class 3	Class 3	Likely benign_	Class C0	1.64	120.44	2	2	olaparib	-0.886835486
D1699N	1699	Class 3	Class 3	Likely benign_	Class C0	1.64	120.44	2	3	olaparib	-1.244144675
D1699N	1699	Class 3	Class 3	Likely benign_	Class C0	1.64	120.44	3	1	olaparib	-0.998279439
D1699N	1699	Class 3	Class 3	Likely benign_	Class C0	1.64	120.44	3	2	olaparib	-0.325133064
D1699N	1699	Class 3	Class 3	Likely benign_	Class C0	1.64	120.44	3	3	olaparib	-1.335594013
D1699N	1699	Class 3	Class 3	Likely benign_	Class C0	1.64	120.44	1	1	rucaparib	-0.296403624
D1699N	1699	Class 3	Class 3	Likely benign_	Class C0	1.64	120.44	1	2	rucaparib	-0.216955269
D1699N	1699	Class 3	Class 3	Likely benign_	Class C0	1.64	120.44	1	3	rucaparib	-0.012638748
D1699N	1699	Class 3	Class 3	Likely benign_	Class C0	1.64	120.44	2	1	rucaparib	-0.621320008
D1699N	1699	Class 3	Class 3	Likely benign_	Class C0	1.64	120.44	2	2	rucaparib	-0.575905735
D1699N	1699	Class 3	Class 3	Likely benign_	Class C0	1.64	120.44	2	3	rucaparib	-0.839042805
D1699N	1699	Class 3	Class 3	Likely benign_	Class C0	1.64	120.44	3	1	rucaparib	-0.72620238
D1699N	1699	Class 3	Class 3	Likely benign_	Class C0	1.64	120.44	3	2	rucaparib	-0.372647889
D1699N	1699	Class 3	Class 3	Likely benign_	Class C0	1.64	120.44	3	3	rucaparib	-0.903369021
D1728N	1728	Class 3	Class 3	VUS	Class C0	1.64	120.44	1	1	CBDCA	-0.638343838
D1728N	1728	Class 3	Class 3	VUS	Class C0	1.64	120.44	1	2	CBDCA	-0.692967707
D1728N	1728	Class 3	Class 3	VUS	Class C0	1.64	120.44	1	3	CBDCA	-0.489074619
D1728N	1728	Class 3	Class 3	VUS	Class C0	1.64	120.44	2	1	CBDCA	-0.866648742
D1728N	1728	Class 3	Class 3	VUS	Class C0	1.64	120.44	2	2	CBDCA	-1.225118979
D1728N	1728	Class 3	Class 3	VUS	Class C0	1.64	120.44	2	3	CBDCA	-1.209297523
D1728N	1728	Class 3	Class 3	VUS	Class C0	1.64	120.44	3	1	CBDCA	-0.091281407
D1728N	1728	Class 3	Class 3	VUS	Class C0	1.64	120.44	3	2	CBDCA	-0.050971276
D1728N	1728	Class 3	Class 3	VUS	Class C0	1.64	120.44	3	3	CBDCA	0.087392424
D1728N	1728	Class 3	Class 3	VUS	Class C0	1.64	120.44	1	1	niraparib	-0.138478353
D1728N	1728	Class 3	Class 3	VUS	Class C0	1.64	120.44	1	2	niraparib	0.167932369
D1728N	1728	Class 3	Class 3	VUS	Class C0	1.64	120.44	1	3	niraparib	0.130153635
D1728N	1728	Class 3	Class 3	VUS	Class C0	1.64	120.44	2	1	niraparib	-0.669109966
D1728N	1728	Class 3	Class 3	VUS	Class C0	1.64	120.44	2	2	niraparib	-0.499842716
D1728N	1728	Class 3	Class 3	VUS	Class C0	1.64	120.44	2	3	niraparib	-0.599385431
D1728N	1728	Class 3	Class 3	VUS	Class C0	1.64	120.44	3	1	niraparib	-0.65245043
D1728N	1728	Class 3	Class 3	VUS	Class C0	1.64	120.44	3	2	niraparib	-0.922258617
D1728N	1728	Class 3	Class 3	VUS	Class C0	1.64	120.44	3	3	niraparib	-0.760185113
D1728N	1728	Class 3	Class 3	VUS	Class C0	1.64	120.44	1	1	olaparib	0.142650907
D1728N	1728	Class 3	Class 3	VUS	Class C0	1.64	120.44	1	2	olaparib	-0.246485251
D1728N	1728	Class 3	Class 3	VUS	Class C0	1.64	120.44	1	3	olaparib	0.096371201
D1728N	1728	Class 3	Class 3	VUS	Class C0	1.64	120.44	2	1	olaparib	-0.093699256
D1728N	1728	Class 3	Class 3	VUS	Class C0	1.64	120.44	2	2	olaparib	-0.12744484
D1728N	1728	Class 3	Class 3	VUS	Class C0	1.64	120.44	2	3	olaparib	-0.5200906
D1728N	1728	Class 3	Class 3	VUS	Class C0	1.64	120.44	3	1	olaparib	0.181617196
D1728N	1728	Class 3	Class 3	VUS	Class C0	1.64	120.44	3	2	olaparib	0.078785104
D1728N	1728	Class 3	Class 3	VUS	Class C0	1.64	120.44	3	3	olaparib	-0.525663445
D1728N	1728	Class 3	Class 3	VUS	Class C0	1.64	120.44	1	1	rucaparib	-0.158787809
D1728N	1728	Class 3	Class 3	VUS	Class C0	1.64	120.44	1	2	rucaparib	0.103932645
D1728N	1728	Class 3	Class 3	VUS	Class C0	1.64	120.44	1	3	rucaparib	-0.026349349
D1728N	1728	Class 3	Class 3	VUS	Class C0	1.64	120.44	2	1	rucaparib	0.008192154
D1728N	1728	Class 3	Class 3	VUS	Class C0	1.64	120.44	2	2	rucaparib	-0.016659471
D1728N	1728	Class 3	Class 3	VUS	Class C0	1.64	120.44	2	3	rucaparib	-0.305819834
D1728N	1728	Class 3	Class 3	VUS	Class C0	1.64	120.44	3	1	rucaparib	-0.106489091
D1728N	1728	Class 3	Class 3	VUS	Class C0	1.64	120.44	3	2	rucaparib	-0.160499258
D1728N	1728	Class 3	Class 3	VUS	Class C0	1.64	120.44	3	3	rucaparib	-0.477971812
D1737V	1737	Class 3	Class 3	VUS	Class C0	1.64	120.44	1	1	CBDCA	-0.267895656
D1737V	1737	Class 3	Class 3	VUS	Class C0	1.64	120.44	1	2	CBDCA	0.036116124
D1737V	1737	Class 3	Class 3	VUS	Class C0	1.64	120.44	1	3	CBDCA	-0.21706518
D1737V	1737	Class 3	Class 3	VUS	Class C0	1.64	120.44	2	1	CBDCA	-1.005341247
D1737V	1737	Class 3	Class 3	VUS	Class C0	1.64	120.44	2	2	CBDCA	-0.823893092
D1737V	1737	Class 3	Class 3	VUS	Class C0	1.64	120.44	2	3	CBDCA	-0.879306827
D1737V	1737	Class 3	Class 3	VUS	Class C0	1.64	120.44	3	1	CBDCA	0.162017753
D1737V	1737	Class 3	Class 3	VUS	Class C0	1.64	120.44	3	2	CBDCA	-0.330248179
D1737V	1737	Class 3	Class 3	VUS	Class C0	1.64	120.44	3	3	CBDCA	-0.28461776
D1737V	1737	Class 3	Class 3	VUS	Class C0	1.64	120.44	1	1	niraparib	-0.287094977
D1737V	1737	Class 3	Class 3	VUS	Class C0	1.64	120.44	1	2	niraparib	-0.07008115
D1737V	1737	Class 3	Class 3	VUS	Class C0	1.64	120.44	1	3	niraparib	-0.282698646
D1737V	1737	Class 3	Class 3	VUS	Class C0	1.64	120.44	2	1	niraparib	-0.974134348
D1737V	1737	Class 3	Class 3	VUS	Class C0	1.64	120.44	2	2	niraparib	-0.678104554
D1737V	1737	Class 3	Class 3	VUS	Class C0	1.64	120.44	2	3	niraparib	-0.673050444
D1737V	1737	Class 3	Class 3	VUS	Class C0	1.64	120.44	3	1	niraparib	-0.420241196
D1737V	1737	Class 3	Class 3	VUS	Class C0	1.64	120.44	3	2	niraparib	-0.317672129
D1737V	1737	Class 3	Class 3	VUS	Class C0	1.64	120.44	3	3	niraparib	-0.426847468
D1737V	1737	Class 3	Class 3	VUS	Class C0	1.64	120.44	1	1	olaparib	-0.386058881
D1737V	1737	Class 3	Class 3	VUS	Class C0	1.64	120.44	1	2	olaparib	-0.258465411
D1737V	1737	Class 3	Class 3	VUS	Class C0	1.64	120.44	1	3	olaparib	0.409672597
D1737V	1737	Class 3	Class 3	VUS	Class C0	1.64	120.44	2	1	olaparib	-1.413043956
D1737V	1737	Class 3	Class 3	VUS	Class C0	1.64	120.44	2	2	olaparib	-0.916129764
D1737V	1737	Class 3	Class 3	VUS	Class C0	1.64	120.44	2	3	olaparib	-1.447411381
D1737V	1737	Class 3	Class 3	VUS	Class C0	1.64	120.44	3	1	olaparib	0.364268035
D1737V	1737	Class 3	Class 3	VUS	Class C0	1.64	120.44	3	2	olaparib	-0.153295359
D1737V	1737	Class 3	Class 3	VUS	Class C0	1.64	120.44	3	3	olaparib	0.455304894
D1737V	1737	Class 3	Class 3	VUS	Class C0	1.64	120.44	1	1	rucaparib	-0.425200841
D1737V	1737	Class 3	Class 3	VUS	Class C0	1.64	120.44	1	2	rucaparib	-0.611485276
D1737V	1737	Class 3	Class 3	VUS	Class C0	1.64	120.44	1	3	rucaparib	-0.636650185
D1737V	1737	Class 3	Class 3	VUS	Class C0	1.64	120.44	2	1	rucaparib	-0.963427128
D1737V	1737	Class 3	Class 3	VUS	Class C0	1.64	120.44	2	2	rucaparib	-0.597479237
D1737V	1737	Class 3	Class 3	VUS	Class C0	1.64	120.44	2	3	rucaparib	-0.988736702
D1737V	1737	Class 3	Class 3	VUS	Class C0	1.64	120.44	3	1	rucaparib	-0.010555982
D1737V	1737	Class 3	Class 3	VUS	Class C0	1.64	120.44	3	2	rucaparib	-0.282394128
D1737V	1737	Class 3	Class 3	VUS	Class C0	1.64	120.44	3	3	rucaparib	0.037259012
D191V	191	Class 3	Class 3	VUS	Class C35	1.64	120.44	2	1	CBDCA	0.660633025
D191V	191	Class 3	Class 3	VUS	Class C35	1.64	120.44	2	2	CBDCA	0.611337309
D191V	191	Class 3	Class 3	VUS	Class C35	1.64	120.44	2	3	CBDCA	0.630255441
D191V	191	Class 3	Class 3	VUS	Class C35	1.64	120.44	3	1	CBDCA	-0.012784497
D191V	191	Class 3	Class 3	VUS	Class C35	1.64	120.44	3	2	CBDCA	-0.053873978
D191V	191	Class 3	Class 3	VUS	Class C35	1.64	120.44	3	3	CBDCA	0.006538628
D191V	191	Class 3	Class 3	VUS	Class C35	1.64	120.44	2	1	niraparib	0.419931013
D191V	191	Class 3	Class 3	VUS	Class C35	1.64	120.44	2	2	niraparib	0.477480308
D191V	191	Class 3	Class 3	VUS	Class C35	1.64	120.44	2	3	niraparib	0.332025047
D191V	191	Class 3	Class 3	VUS	Class C35	1.64	120.44	3	1	niraparib	-0.219726586
D191V	191	Class 3	Class 3	VUS	Class C35	1.64	120.44	3	2	niraparib	-0.202750545
D191V	191	Class 3	Class 3	VUS	Class C35	1.64	120.44	3	3	niraparib	-0.27800556
D191V	191	Class 3	Class 3	VUS	Class C35	1.64	120.44	2	1	olaparib	0.405032999
D191V	191	Class 3	Class 3	VUS	Class C35	1.64	120.44	2	2	olaparib	0.409381396
D191V	191	Class 3	Class 3	VUS	Class C35	1.64	120.44	2	3	olaparib	0.343590325
D191V	191	Class 3	Class 3	VUS	Class C35	1.64	120.44	3	1	olaparib	0.608665886
D191V	191	Class 3	Class 3	VUS	Class C35	1.64	120.44	3	2	olaparib	0.6108216
D191V	191	Class 3	Class 3	VUS	Class C35	1.64	120.44	3	3	olaparib	0.544103277
D191V	191	Class 3	Class 3	VUS	Class C35	1.64	120.44	2	1	rucaparib	0.375478941
D191V	191	Class 3	Class 3	VUS	Class C35	1.64	120.44	2	2	rucaparib	0.378681278
D191V	191	Class 3	Class 3	VUS	Class C35	1.64	120.44	2	3	rucaparib	0.330230048
D191V	191	Class 3	Class 3	VUS	Class C35	1.64	120.44	3	1	rucaparib	0.11780831
D191V	191	Class 3	Class 3	VUS	Class C35	1.64	120.44	3	2	rucaparib	0.118940548
D191V	191	Class 3	Class 3	VUS	Class C35	1.64	120.44	3	3	rucaparib	0.0838983
D23V	23	Class 3	Class 3	VUS	Class C15	3.76	9	2	1	CBDCA	0.084874064
D23V	23	Class 3	Class 3	VUS	Class C15	3.76	9	2	2	CBDCA	0.072001068
D23V	23	Class 3	Class 3	VUS	Class C15	3.76	9	2	3	CBDCA	-0.00080889
D23V	23	Class 3	Class 3	VUS	Class C15	3.76	9	3	1	CBDCA	-0.283570391
D23V	23	Class 3	Class 3	VUS	Class C15	3.76	9	3	2	CBDCA	-0.282562374
D23V	23	Class 3	Class 3	VUS	Class C15	3.76	9	3	3	CBDCA	-0.215226272
D23V	23	Class 3	Class 3	VUS	Class C15	3.76	9	2	1	niraparib	-0.018220946
D23V	23	Class 3	Class 3	VUS	Class C15	3.76	9	2	2	niraparib	-0.005902741
D23V	23	Class 3	Class 3	VUS	Class C15	3.76	9	2	3	niraparib	-0.13349445
D23V	23	Class 3	Class 3	VUS	Class C15	3.76	9	3	1	niraparib	-0.543743685
D23V	23	Class 3	Class 3	VUS	Class C15	3.76	9	3	2	niraparib	-0.578148853
D23V	23	Class 3	Class 3	VUS	Class C15	3.76	9	3	3	niraparib	-0.642830279
D23V	23	Class 3	Class 3	VUS	Class C15	3.76	9	2	1	olaparib	-0.196912533
D23V	23	Class 3	Class 3	VUS	Class C15	3.76	9	2	2	olaparib	-0.171148844
D23V	23	Class 3	Class 3	VUS	Class C15	3.76	9	2	3	olaparib	-0.061143042
D23V	23	Class 3	Class 3	VUS	Class C15	3.76	9	3	1	olaparib	0.431470949
D23V	23	Class 3	Class 3	VUS	Class C15	3.76	9	3	2	olaparib	0.535694861
D23V	23	Class 3	Class 3	VUS	Class C15	3.76	9	3	3	olaparib	0.711152766
D23V	23	Class 3	Class 3	VUS	Class C15	3.76	9	2	1	rucaparib	-0.067818316
D23V	23	Class 3	Class 3	VUS	Class C15	3.76	9	2	2	rucaparib	-0.048844883
D23V	23	Class 3	Class 3	VUS	Class C15	3.76	9	2	3	rucaparib	0.032167879
D23V	23	Class 3	Class 3	VUS	Class C15	3.76	9	3	1	rucaparib	0.024740787
D23V	23	Class 3	Class 3	VUS	Class C15	3.76	9	3	2	rucaparib	0.079481974
D23V	23	Class 3	Class 3	VUS	Class C15	3.76	9	3	3	rucaparib	0.171637162
D23Y	23	Class 3	Class 3	Pathogenic	Class C15	3.76	9	2	1	CBDCA	-0.702352959
D23Y	23	Class 3	Class 3	Pathogenic	Class C15	3.76	9	2	2	CBDCA	-0.975658369
D23Y	23	Class 3	Class 3	Pathogenic	Class C15	3.76	9	2	3	CBDCA	-0.836106036
D23Y	23	Class 3	Class 3	Pathogenic	Class C15	3.76	9	3	1	CBDCA	-1.072232079
D23Y	23	Class 3	Class 3	Pathogenic	Class C15	3.76	9	3	2	CBDCA	-1.117002638
D23Y	23	Class 3	Class 3	Pathogenic	Class C15	3.76	9	3	3	CBDCA	-0.793893499
D23Y	23	Class 3	Class 3	Pathogenic	Class C15	3.76	9	2	1	niraparib	-0.306589892
D23Y	23	Class 3	Class 3	Pathogenic	Class C15	3.76	9	2	2	niraparib	-0.251008315
D23Y	23	Class 3	Class 3	Pathogenic	Class C15	3.76	9	2	3	niraparib	-0.120536653
D23Y	23	Class 3	Class 3	Pathogenic	Class C15	3.76	9	3	1	niraparib	-1.579855434
D23Y	23	Class 3	Class 3	Pathogenic	Class C15	3.76	9	3	2	niraparib	-1.564077988
D23Y	23	Class 3	Class 3	Pathogenic	Class C15	3.76	9	3	3	niraparib	-1.479586459
D23Y	23	Class 3	Class 3	Pathogenic	Class C15	3.76	9	2	1	olaparib	-0.321420552
D23Y	23	Class 3	Class 3	Pathogenic	Class C15	3.76	9	2	2	olaparib	-0.256609524
D23Y	23	Class 3	Class 3	Pathogenic	Class C15	3.76	9	2	3	olaparib	-0.255888515
D23Y	23	Class 3	Class 3	Pathogenic	Class C15	3.76	9	3	1	olaparib	-0.565667997
D23Y	23	Class 3	Class 3	Pathogenic	Class C15	3.76	9	3	2	olaparib	-0.695769604
D23Y	23	Class 3	Class 3	Pathogenic	Class C15	3.76	9	3	3	olaparib	-0.803185086
D23Y	23	Class 3	Class 3	Pathogenic	Class C15	3.76	9	2	1	rucaparib	-0.159511102
D23Y	23	Class 3	Class 3	Pathogenic	Class C15	3.76	9	2	2	rucaparib	-0.111781616
D23Y	23	Class 3	Class 3	Pathogenic	Class C15	3.76	9	2	3	rucaparib	-0.111250636
D23Y	23	Class 3	Class 3	Pathogenic	Class C15	3.76	9	3	1	rucaparib	-0.498983273
D23Y	23	Class 3	Class 3	Pathogenic	Class C15	3.76	9	3	2	rucaparib	-0.567316118
D23Y	23	Class 3	Class 3	Pathogenic	Class C15	3.76	9	3	3	rucaparib	-0.623733604
D2611G	2611	Class 3	Class 3	VUS	Class C65	15	3.48	2	1	CBDCA	-2.129964559
D2611G	2611	Class 3	Class 3	VUS	Class C65	15	3.48	2	2	CBDCA	-2.350294328
D2611G	2611	Class 3	Class 3	VUS	Class C65	15	3.48	2	3	CBDCA	-2.915317819
D2611G	2611	Class 3	Class 3	VUS	Class C65	15	3.48	3	1	CBDCA	-3.339105112
D2611G	2611	Class 3	Class 3	VUS	Class C65	15	3.48	3	2	CBDCA	-2.886256079
D2611G	2611	Class 3	Class 3	VUS	Class C65	15	3.48	3	3	CBDCA	-3.129498452
D2611G	2611	Class 3	Class 3	VUS	Class C65	15	3.48	2	1	niraparib	-2.672706365
D2611G	2611	Class 3	Class 3	VUS	Class C65	15	3.48	2	2	niraparib	-2.155368943
D2611G	2611	Class 3	Class 3	VUS	Class C65	15	3.48	2	3	niraparib	-2.585883485
D2611G	2611	Class 3	Class 3	VUS	Class C65	15	3.48	3	1	niraparib	-2.435390319
D2611G	2611	Class 3	Class 3	VUS	Class C65	15	3.48	3	2	niraparib	-3.173424029
D2611G	2611	Class 3	Class 3	VUS	Class C65	15	3.48	3	3	niraparib	-2.470742666
D2611G	2611	Class 3	Class 3	VUS	Class C65	15	3.48	2	1	olaparib	-2.486595047
D2611G	2611	Class 3	Class 3	VUS	Class C65	15	3.48	2	2	olaparib	-2.465862173
D2611G	2611	Class 3	Class 3	VUS	Class C65	15	3.48	2	3	olaparib	-2.271137617
D2611G	2611	Class 3	Class 3	VUS	Class C65	15	3.48	3	1	olaparib	-3.199416399
D2611G	2611	Class 3	Class 3	VUS	Class C65	15	3.48	3	2	olaparib	-2.788763543
D2611G	2611	Class 3	Class 3	VUS	Class C65	15	3.48	3	3	olaparib	-2.557906475
D2611G	2611	Class 3	Class 3	VUS	Class C65	15	3.48	2	1	rucaparib	-1.754033965
D2611G	2611	Class 3	Class 3	VUS	Class C65	15	3.48	2	2	rucaparib	-1.738765431
D2611G	2611	Class 3	Class 3	VUS	Class C65	15	3.48	2	3	rucaparib	-1.59536232
D2611G	2611	Class 3	Class 3	VUS	Class C65	15	3.48	3	1	rucaparib	-1.882298416
D2611G	2611	Class 3	Class 3	VUS	Class C65	15	3.48	3	2	rucaparib	-1.666612547
D2611G	2611	Class 3	Class 3	VUS	Class C65	15	3.48	3	3	rucaparib	-1.545360237
D2723E	2723	Class 3	Class 3	Conflicting	Class C35	5.38	2.57	1	1	CBDCA	-2.915679899
D2723E	2723	Class 3	Class 3	Conflicting	Class C35	5.38	2.57	1	2	CBDCA	-2.04167035
D2723E	2723	Class 3	Class 3	Conflicting	Class C35	5.38	2.57	1	3	CBDCA	-2.270582667
D2723E	2723	Class 3	Class 3	Conflicting	Class C35	5.38	2.57	2	1	CBDCA	-2.494814043
D2723E	2723	Class 3	Class 3	Conflicting	Class C35	5.38	2.57	2	2	CBDCA	-2.743753426
D2723E	2723	Class 3	Class 3	Conflicting	Class C35	5.38	2.57	2	3	CBDCA	-2.794383264
D2723E	2723	Class 3	Class 3	Conflicting	Class C35	5.38	2.57	3	1	CBDCA	-4.106824662
D2723E	2723	Class 3	Class 3	Conflicting	Class C35	5.38	2.57	3	2	CBDCA	-4.263554237
D2723E	2723	Class 3	Class 3	Conflicting	Class C35	5.38	2.57	3	3	CBDCA	-3.533894776
D2723E	2723	Class 3	Class 3	Conflicting	Class C35	5.38	2.57	1	1	niraparib	-2.185125749
D2723E	2723	Class 3	Class 3	Conflicting	Class C35	5.38	2.57	1	2	niraparib	-1.901625992
D2723E	2723	Class 3	Class 3	Conflicting	Class C35	5.38	2.57	1	3	niraparib	-2.565012422
D2723E	2723	Class 3	Class 3	Conflicting	Class C35	5.38	2.57	2	1	niraparib	-2.840375486
D2723E	2723	Class 3	Class 3	Conflicting	Class C35	5.38	2.57	2	2	niraparib	-3.070781366
D2723E	2723	Class 3	Class 3	Conflicting	Class C35	5.38	2.57	2	3	niraparib	-3.366297055
D2723E	2723	Class 3	Class 3	Conflicting	Class C35	5.38	2.57	3	1	niraparib	-2.401881087
D2723E	2723	Class 3	Class 3	Conflicting	Class C35	5.38	2.57	3	2	niraparib	-3.236837998
D2723E	2723	Class 3	Class 3	Conflicting	Class C35	5.38	2.57	3	3	niraparib	-3.369455011
D2723E	2723	Class 3	Class 3	Conflicting	Class C35	5.38	2.57	1	1	olaparib	-2.768765783
D2723E	2723	Class 3	Class 3	Conflicting	Class C35	5.38	2.57	1	2	olaparib	-1.760129025
D2723E	2723	Class 3	Class 3	Conflicting	Class C35	5.38	2.57	1	3	olaparib	-2.242399826
D2723E	2723	Class 3	Class 3	Conflicting	Class C35	5.38	2.57	2	1	olaparib	-2.49828029
D2723E	2723	Class 3	Class 3	Conflicting	Class C35	5.38	2.57	2	2	olaparib	-2.102734231
D2723E	2723	Class 3	Class 3	Conflicting	Class C35	5.38	2.57	2	3	olaparib	-2.455691218
D2723E	2723	Class 3	Class 3	Conflicting	Class C35	5.38	2.57	3	1	olaparib	-3.560242046
D2723E	2723	Class 3	Class 3	Conflicting	Class C35	5.38	2.57	3	2	olaparib	-3.86772622
D2723E	2723	Class 3	Class 3	Conflicting	Class C35	5.38	2.57	3	3	olaparib	-3.332808403
D2723E	2723	Class 3	Class 3	Conflicting	Class C35	5.38	2.57	1	1	rucaparib	-2.622320734
D2723E	2723	Class 3	Class 3	Conflicting	Class C35	5.38	2.57	1	2	rucaparib	-2.819917257
D2723E	2723	Class 3	Class 3	Conflicting	Class C35	5.38	2.57	1	3	rucaparib	-2.277716778
D2723E	2723	Class 3	Class 3	Conflicting	Class C35	5.38	2.57	2	1	rucaparib	-1.762639455
D2723E	2723	Class 3	Class 3	Conflicting	Class C35	5.38	2.57	2	2	rucaparib	-1.471343194
D2723E	2723	Class 3	Class 3	Conflicting	Class C35	5.38	2.57	2	3	rucaparib	-1.731275124
D2723E	2723	Class 3	Class 3	Conflicting	Class C35	5.38	2.57	3	1	rucaparib	-2.071813702
D2723E	2723	Class 3	Class 3	Conflicting	Class C35	5.38	2.57	3	2	rucaparib	-2.233312619
D2723E	2723	Class 3	Class 3	Conflicting	Class C35	5.38	2.57	3	3	rucaparib	-1.952359467
D2723H	2723	Class 5	Class 4/5	Pathogenic	Class C65	15	3.48	1	1	CBDCA	-2.478513146
D2723H	2723	Class 5	Class 4/5	Pathogenic	Class C65	15	3.48	1	2	CBDCA	-2.375420641
D2723H	2723	Class 5	Class 4/5	Pathogenic	Class C65	15	3.48	1	3	CBDCA	-2.714702449
D2723H	2723	Class 5	Class 4/5	Pathogenic	Class C65	15	3.48	2	1	CBDCA	-2.795337324
D2723H	2723	Class 5	Class 4/5	Pathogenic	Class C65	15	3.48	2	1	CBDCA	-2.214706586
D2723H	2723	Class 5	Class 4/5	Pathogenic	Class C65	15	3.48	2	1	CBDCA	-2.628295125
D2723H	2723	Class 5	Class 4/5	Pathogenic	Class C65	15	3.48	2	2	CBDCA	-2.576985515
D2723H	2723	Class 5	Class 4/5	Pathogenic	Class C65	15	3.48	2	2	CBDCA	-2.482138815
D2723H	2723	Class 5	Class 4/5	Pathogenic	Class C65	15	3.48	2	2	CBDCA	-2.65404996
D2723H	2723	Class 5	Class 4/5	Pathogenic	Class C65	15	3.48	2	3	CBDCA	-2.839118993
D2723H	2723	Class 5	Class 4/5	Pathogenic	Class C65	15	3.48	2	3	CBDCA	-2.258488254
D2723H	2723	Class 5	Class 4/5	Pathogenic	Class C65	15	3.48	2	3	CBDCA	-2.256788135
D2723H	2723	Class 5	Class 4/5	Pathogenic	Class C65	15	3.48	3	1	CBDCA	-2.144568546
D2723H	2723	Class 5	Class 4/5	Pathogenic	Class C65	15	3.48	3	1	CBDCA	-2.65467368
D2723H	2723	Class 5	Class 4/5	Pathogenic	Class C65	15	3.48	3	1	CBDCA	-2.917889666
D2723H	2723	Class 5	Class 4/5	Pathogenic	Class C65	15	3.48	3	2	CBDCA	-1.776957001
D2723H	2723	Class 5	Class 4/5	Pathogenic	Class C65	15	3.48	3	2	CBDCA	-2.811403255
D2723H	2723	Class 5	Class 4/5	Pathogenic	Class C65	15	3.48	3	2	CBDCA	-3.169986193
D2723H	2723	Class 5	Class 4/5	Pathogenic	Class C65	15	3.48	3	3	CBDCA	-1.506994667
D2723H	2723	Class 5	Class 4/5	Pathogenic	Class C65	15	3.48	3	3	CBDCA	-3.051044216
D2723H	2723	Class 5	Class 4/5	Pathogenic	Class C65	15	3.48	3	3	CBDCA	-2.672391483
D2723H	2723	Class 5	Class 4/5	Pathogenic	Class C65	15	3.48	4	1	CBDCA	-2.075952123
D2723H	2723	Class 5	Class 4/5	Pathogenic	Class C65	15	3.48	4	1	CBDCA	-2.566947465
D2723H	2723	Class 5	Class 4/5	Pathogenic	Class C65	15	3.48	4	1	CBDCA	-3.17907598
D2723H	2723	Class 5	Class 4/5	Pathogenic	Class C65	15	3.48	4	2	CBDCA	-2.449745632
D2723H	2723	Class 5	Class 4/5	Pathogenic	Class C65	15	3.48	4	2	CBDCA	-2.524013544
D2723H	2723	Class 5	Class 4/5	Pathogenic	Class C65	15	3.48	4	2	CBDCA	-2.958218339
D2723H	2723	Class 5	Class 4/5	Pathogenic	Class C65	15	3.48	4	3	CBDCA	-1.963672879
D2723H	2723	Class 5	Class 4/5	Pathogenic	Class C65	15	3.48	4	3	CBDCA	-2.39968238
D2723H	2723	Class 5	Class 4/5	Pathogenic	Class C65	15	3.48	4	3	CBDCA	-2.588600366
D2723H	2723	Class 5	Class 4/5	Pathogenic	Class C65	15	3.48	5	1	CBDCA	-2.688983875
D2723H	2723	Class 5	Class 4/5	Pathogenic	Class C65	15	3.48	5	1	CBDCA	-2.476319569
D2723H	2723	Class 5	Class 4/5	Pathogenic	Class C65	15	3.48	5	1	CBDCA	-3.211005379
D2723H	2723	Class 5	Class 4/5	Pathogenic	Class C65	15	3.48	5	2	CBDCA	-2.472754693
D2723H	2723	Class 5	Class 4/5	Pathogenic	Class C65	15	3.48	5	2	CBDCA	-1.920443527
D2723H	2723	Class 5	Class 4/5	Pathogenic	Class C65	15	3.48	5	2	CBDCA	-2.836934316
D2723H	2723	Class 5	Class 4/5	Pathogenic	Class C65	15	3.48	5	3	CBDCA	-2.090561982
D2723H	2723	Class 5	Class 4/5	Pathogenic	Class C65	15	3.48	5	3	CBDCA	-2.369552292
D2723H	2723	Class 5	Class 4/5	Pathogenic	Class C65	15	3.48	5	3	CBDCA	-2.639353076
D2723H	2723	Class 5	Class 4/5	Pathogenic	Class C65	15	3.48	6	1	CBDCA	-2.136791581
D2723H	2723	Class 5	Class 4/5	Pathogenic	Class C65	15	3.48	6	1	CBDCA	-2.619456005
D2723H	2723	Class 5	Class 4/5	Pathogenic	Class C65	15	3.48	6	1	CBDCA	-2.564206567
D2723H	2723	Class 5	Class 4/5	Pathogenic	Class C65	15	3.48	6	2	CBDCA	-2.219806506
D2723H	2723	Class 5	Class 4/5	Pathogenic	Class C65	15	3.48	6	2	CBDCA	-2.891247098
D2723H	2723	Class 5	Class 4/5	Pathogenic	Class C65	15	3.48	6	2	CBDCA	-2.470648532
D2723H	2723	Class 5	Class 4/5	Pathogenic	Class C65	15	3.48	6	3	CBDCA	-2.210206703
D2723H	2723	Class 5	Class 4/5	Pathogenic	Class C65	15	3.48	6	3	CBDCA	-2.792543776
D2723H	2723	Class 5	Class 4/5	Pathogenic	Class C65	15	3.48	6	3	CBDCA	-2.80100194
D2723H	2723	Class 5	Class 4/5	Pathogenic	Class C65	15	3.48	1	1	niraparib	-2.335093692
D2723H	2723	Class 5	Class 4/5	Pathogenic	Class C65	15	3.48	1	2	niraparib	-2.163687699
D2723H	2723	Class 5	Class 4/5	Pathogenic	Class C65	15	3.48	1	3	niraparib	-3.069854845
D2723H	2723	Class 5	Class 4/5	Pathogenic	Class C65	15	3.48	2	1	niraparib	-2.556959114
D2723H	2723	Class 5	Class 4/5	Pathogenic	Class C65	15	3.48	2	1	niraparib	-2.910842039
D2723H	2723	Class 5	Class 4/5	Pathogenic	Class C65	15	3.48	2	1	niraparib	-2.733451046
D2723H	2723	Class 5	Class 4/5	Pathogenic	Class C65	15	3.48	2	2	niraparib	-2.358540438
D2723H	2723	Class 5	Class 4/5	Pathogenic	Class C65	15	3.48	2	2	niraparib	-2.495818155
D2723H	2723	Class 5	Class 4/5	Pathogenic	Class C65	15	3.48	2	2	niraparib	-2.277747266
D2723H	2723	Class 5	Class 4/5	Pathogenic	Class C65	15	3.48	2	3	niraparib	-2.275685293
D2723H	2723	Class 5	Class 4/5	Pathogenic	Class C65	15	3.48	2	3	niraparib	-2.48169998
D2723H	2723	Class 5	Class 4/5	Pathogenic	Class C65	15	3.48	2	3	niraparib	-2.615165376
D2723H	2723	Class 5	Class 4/5	Pathogenic	Class C65	15	3.48	3	1	niraparib	-1.933695824
D2723H	2723	Class 5	Class 4/5	Pathogenic	Class C65	15	3.48	3	1	niraparib	-3.009323935
D2723H	2723	Class 5	Class 4/5	Pathogenic	Class C65	15	3.48	3	1	niraparib	-2.894874061
D2723H	2723	Class 5	Class 4/5	Pathogenic	Class C65	15	3.48	3	2	niraparib	-1.23002905
D2723H	2723	Class 5	Class 4/5	Pathogenic	Class C65	15	3.48	3	2	niraparib	-2.887575581
D2723H	2723	Class 5	Class 4/5	Pathogenic	Class C65	15	3.48	3	2	niraparib	-2.819409582
D2723H	2723	Class 5	Class 4/5	Pathogenic	Class C65	15	3.48	3	3	niraparib	-2.091699246
D2723H	2723	Class 5	Class 4/5	Pathogenic	Class C65	15	3.48	3	3	niraparib	-2.658378564
D2723H	2723	Class 5	Class 4/5	Pathogenic	Class C65	15	3.48	3	3	niraparib	-3.180922864
D2723H	2723	Class 5	Class 4/5	Pathogenic	Class C65	15	3.48	4	1	niraparib	-2.372762232
D2723H	2723	Class 5	Class 4/5	Pathogenic	Class C65	15	3.48	4	1	niraparib	-2.567116451
D2723H	2723	Class 5	Class 4/5	Pathogenic	Class C65	15	3.48	4	1	niraparib	-2.451515228
D2723H	2723	Class 5	Class 4/5	Pathogenic	Class C65	15	3.48	4	2	niraparib	-2.923568781
D2723H	2723	Class 5	Class 4/5	Pathogenic	Class C65	15	3.48	4	2	niraparib	-2.447554599
D2723H	2723	Class 5	Class 4/5	Pathogenic	Class C65	15	3.48	4	2	niraparib	-2.272609825
D2723H	2723	Class 5	Class 4/5	Pathogenic	Class C65	15	3.48	4	3	niraparib	-2.445664171
D2723H	2723	Class 5	Class 4/5	Pathogenic	Class C65	15	3.48	4	3	niraparib	-2.657294462
D2723H	2723	Class 5	Class 4/5	Pathogenic	Class C65	15	3.48	4	3	niraparib	-2.567822958
D2723H	2723	Class 5	Class 4/5	Pathogenic	Class C65	15	3.48	5	1	niraparib	-2.569540235
D2723H	2723	Class 5	Class 4/5	Pathogenic	Class C65	15	3.48	5	1	niraparib	-2.615250875
D2723H	2723	Class 5	Class 4/5	Pathogenic	Class C65	15	3.48	5	1	niraparib	-2.317179302
D2723H	2723	Class 5	Class 4/5	Pathogenic	Class C65	15	3.48	5	2	niraparib	-2.679863841
D2723H	2723	Class 5	Class 4/5	Pathogenic	Class C65	15	3.48	5	2	niraparib	-2.370109177
D2723H	2723	Class 5	Class 4/5	Pathogenic	Class C65	15	3.48	5	2	niraparib	-2.58947551
D2723H	2723	Class 5	Class 4/5	Pathogenic	Class C65	15	3.48	5	3	niraparib	-2.703678417
D2723H	2723	Class 5	Class 4/5	Pathogenic	Class C65	15	3.48	5	3	niraparib	-2.558219215
D2723H	2723	Class 5	Class 4/5	Pathogenic	Class C65	15	3.48	5	3	niraparib	-2.302592136
D2723H	2723	Class 5	Class 4/5	Pathogenic	Class C65	15	3.48	6	1	niraparib	-2.678505828
D2723H	2723	Class 5	Class 4/5	Pathogenic	Class C65	15	3.48	6	1	niraparib	-2.267390733
D2723H	2723	Class 5	Class 4/5	Pathogenic	Class C65	15	3.48	6	1	niraparib	-2.245314277
D2723H	2723	Class 5	Class 4/5	Pathogenic	Class C65	15	3.48	6	2	niraparib	-3.068603162
D2723H	2723	Class 5	Class 4/5	Pathogenic	Class C65	15	3.48	6	2	niraparib	-2.384146898
D2723H	2723	Class 5	Class 4/5	Pathogenic	Class C65	15	3.48	6	2	niraparib	-2.392314911
D2723H	2723	Class 5	Class 4/5	Pathogenic	Class C65	15	3.48	6	3	niraparib	-3.068603162
D2723H	2723	Class 5	Class 4/5	Pathogenic	Class C65	15	3.48	6	3	niraparib	-2.384146898
D2723H	2723	Class 5	Class 4/5	Pathogenic	Class C65	15	3.48	6	3	niraparib	-2.392314911
D2723H	2723	Class 5	Class 4/5	Pathogenic	Class C65	15	3.48	1	1	olaparib	-2.7112401
D2723H	2723	Class 5	Class 4/5	Pathogenic	Class C65	15	3.48	1	2	olaparib	-1.986275292
D2723H	2723	Class 5	Class 4/5	Pathogenic	Class C65	15	3.48	1	3	olaparib	-2.871120843
D2723H	2723	Class 5	Class 4/5	Pathogenic	Class C65	15	3.48	2	1	olaparib	-2.990267037
D2723H	2723	Class 5	Class 4/5	Pathogenic	Class C65	15	3.48	2	1	olaparib	-2.671346997
D2723H	2723	Class 5	Class 4/5	Pathogenic	Class C65	15	3.48	2	1	olaparib	-2.49792879
D2723H	2723	Class 5	Class 4/5	Pathogenic	Class C65	15	3.48	2	2	olaparib	-2.146364207
D2723H	2723	Class 5	Class 4/5	Pathogenic	Class C65	15	3.48	2	2	olaparib	-2.09532796
D2723H	2723	Class 5	Class 4/5	Pathogenic	Class C65	15	3.48	2	2	olaparib	-2.744586838
D2723H	2723	Class 5	Class 4/5	Pathogenic	Class C65	15	3.48	2	3	olaparib	-2.690420059
D2723H	2723	Class 5	Class 4/5	Pathogenic	Class C65	15	3.48	2	3	olaparib	-2.309366729
D2723H	2723	Class 5	Class 4/5	Pathogenic	Class C65	15	3.48	2	3	olaparib	-2.56030009
D2723H	2723	Class 5	Class 4/5	Pathogenic	Class C65	15	3.48	3	1	olaparib	-1.086074484
D2723H	2723	Class 5	Class 4/5	Pathogenic	Class C65	15	3.48	3	1	olaparib	-3.333135505
D2723H	2723	Class 5	Class 4/5	Pathogenic	Class C65	15	3.48	3	1	olaparib	-2.761099597
D2723H	2723	Class 5	Class 4/5	Pathogenic	Class C65	15	3.48	3	2	olaparib	-1.800772905
D2723H	2723	Class 5	Class 4/5	Pathogenic	Class C65	15	3.48	3	2	olaparib	-3.266886543
D2723H	2723	Class 5	Class 4/5	Pathogenic	Class C65	15	3.48	3	2	olaparib	-2.805263796
D2723H	2723	Class 5	Class 4/5	Pathogenic	Class C65	15	3.48	3	3	olaparib	-1.96646064
D2723H	2723	Class 5	Class 4/5	Pathogenic	Class C65	15	3.48	3	3	olaparib	-2.859431366
D2723H	2723	Class 5	Class 4/5	Pathogenic	Class C65	15	3.48	3	3	olaparib	-2.82678387
D2723H	2723	Class 5	Class 4/5	Pathogenic	Class C65	15	3.48	4	1	olaparib	-2.406475584
D2723H	2723	Class 5	Class 4/5	Pathogenic	Class C65	15	3.48	4	1	olaparib	-2.369411817
D2723H	2723	Class 5	Class 4/5	Pathogenic	Class C65	15	3.48	4	1	olaparib	-2.809499935
D2723H	2723	Class 5	Class 4/5	Pathogenic	Class C65	15	3.48	4	2	olaparib	-2.023417329
D2723H	2723	Class 5	Class 4/5	Pathogenic	Class C65	15	3.48	4	2	olaparib	-2.183870223
D2723H	2723	Class 5	Class 4/5	Pathogenic	Class C65	15	3.48	4	2	olaparib	-2.787954312
D2723H	2723	Class 5	Class 4/5	Pathogenic	Class C65	15	3.48	4	3	olaparib	-2.271381189
D2723H	2723	Class 5	Class 4/5	Pathogenic	Class C65	15	3.48	4	3	olaparib	-2.397855114
D2723H	2723	Class 5	Class 4/5	Pathogenic	Class C65	15	3.48	4	3	olaparib	-3.456043204
D2723H	2723	Class 5	Class 4/5	Pathogenic	Class C65	15	3.48	5	1	olaparib	-2.420175026
D2723H	2723	Class 5	Class 4/5	Pathogenic	Class C65	15	3.48	5	1	olaparib	-2.501950556
D2723H	2723	Class 5	Class 4/5	Pathogenic	Class C65	15	3.48	5	1	olaparib	-2.735722261
D2723H	2723	Class 5	Class 4/5	Pathogenic	Class C65	15	3.48	5	2	olaparib	-1.863877545
D2723H	2723	Class 5	Class 4/5	Pathogenic	Class C65	15	3.48	5	2	olaparib	-2.650006263
D2723H	2723	Class 5	Class 4/5	Pathogenic	Class C65	15	3.48	5	2	olaparib	-2.723819433
D2723H	2723	Class 5	Class 4/5	Pathogenic	Class C65	15	3.48	5	3	olaparib	-2.251330675
D2723H	2723	Class 5	Class 4/5	Pathogenic	Class C65	15	3.48	5	3	olaparib	-2.662627621
D2723H	2723	Class 5	Class 4/5	Pathogenic	Class C65	15	3.48	5	3	olaparib	-2.896399326
D2723H	2723	Class 5	Class 4/5	Pathogenic	Class C65	15	3.48	6	1	olaparib	-2.634899195
D2723H	2723	Class 5	Class 4/5	Pathogenic	Class C65	15	3.48	6	1	olaparib	-2.562581918
D2723H	2723	Class 5	Class 4/5	Pathogenic	Class C65	15	3.48	6	1	olaparib	-2.759913789
D2723H	2723	Class 5	Class 4/5	Pathogenic	Class C65	15	3.48	6	2	olaparib	-2.52120381
D2723H	2723	Class 5	Class 4/5	Pathogenic	Class C65	15	3.48	6	2	olaparib	-2.20643267
D2723H	2723	Class 5	Class 4/5	Pathogenic	Class C65	15	3.48	6	2	olaparib	-2.646218403
D2723H	2723	Class 5	Class 4/5	Pathogenic	Class C65	15	3.48	6	3	olaparib	-2.504128576
D2723H	2723	Class 5	Class 4/5	Pathogenic	Class C65	15	3.48	6	3	olaparib	-2.069363424
D2723H	2723	Class 5	Class 4/5	Pathogenic	Class C65	15	3.48	6	3	olaparib	-2.801166922
D2723H	2723	Class 5	Class 4/5	Pathogenic	Class C65	15	3.48	1	1	rucaparib	-2.29679978
D2723H	2723	Class 5	Class 4/5	Pathogenic	Class C65	15	3.48	1	2	rucaparib	-2.402956034
D2723H	2723	Class 5	Class 4/5	Pathogenic	Class C65	15	3.48	1	3	rucaparib	-2.868880422
D2723H	2723	Class 5	Class 4/5	Pathogenic	Class C65	15	3.48	2	1	rucaparib	-2.124958574
D2723H	2723	Class 5	Class 4/5	Pathogenic	Class C65	15	3.48	2	1	rucaparib	-1.890092841
D2723H	2723	Class 5	Class 4/5	Pathogenic	Class C65	15	3.48	2	1	rucaparib	-1.762380596
D2723H	2723	Class 5	Class 4/5	Pathogenic	Class C65	15	3.48	2	2	rucaparib	-1.503474089
D2723H	2723	Class 5	Class 4/5	Pathogenic	Class C65	15	3.48	2	2	rucaparib	-1.465888913
D2723H	2723	Class 5	Class 4/5	Pathogenic	Class C65	15	3.48	2	2	rucaparib	-1.944029649
D2723H	2723	Class 5	Class 4/5	Pathogenic	Class C65	15	3.48	2	3	rucaparib	-1.904139022
D2723H	2723	Class 5	Class 4/5	Pathogenic	Class C65	15	3.48	2	3	rucaparib	-1.623515798
D2723H	2723	Class 5	Class 4/5	Pathogenic	Class C65	15	3.48	2	3	rucaparib	-1.808313367
D2723H	2723	Class 5	Class 4/5	Pathogenic	Class C65	15	3.48	3	1	rucaparib	-0.772314686
D2723H	2723	Class 5	Class 4/5	Pathogenic	Class C65	15	3.48	3	1	rucaparib	-1.95253127
D2723H	2723	Class 5	Class 4/5	Pathogenic	Class C65	15	3.48	3	1	rucaparib	-1.652082702
D2723H	2723	Class 5	Class 4/5	Pathogenic	Class C65	15	3.48	3	2	rucaparib	-1.147693424
D2723H	2723	Class 5	Class 4/5	Pathogenic	Class C65	15	3.48	3	2	rucaparib	-1.917735542
D2723H	2723	Class 5	Class 4/5	Pathogenic	Class C65	15	3.48	3	2	rucaparib	-1.675278921
D2723H	2723	Class 5	Class 4/5	Pathogenic	Class C65	15	3.48	3	3	rucaparib	-1.234717056
D2723H	2723	Class 5	Class 4/5	Pathogenic	Class C65	15	3.48	3	3	rucaparib	-1.703729179
D2723H	2723	Class 5	Class 4/5	Pathogenic	Class C65	15	3.48	3	3	rucaparib	-1.68658184
D2723H	2723	Class 5	Class 4/5	Pathogenic	Class C65	15	3.48	4	1	rucaparib	-2.244377649
D2723H	2723	Class 5	Class 4/5	Pathogenic	Class C65	15	3.48	4	1	rucaparib	-2.209271061
D2723H	2723	Class 5	Class 4/5	Pathogenic	Class C65	15	3.48	4	1	rucaparib	-2.626119991
D2723H	2723	Class 5	Class 4/5	Pathogenic	Class C65	15	3.48	4	2	rucaparib	-1.881547077
D2723H	2723	Class 5	Class 4/5	Pathogenic	Class C65	15	3.48	4	2	rucaparib	-2.033527133
D2723H	2723	Class 5	Class 4/5	Pathogenic	Class C65	15	3.48	4	2	rucaparib	-2.6057121
D2723H	2723	Class 5	Class 4/5	Pathogenic	Class C65	15	3.48	4	3	rucaparib	-2.116417016
D2723H	2723	Class 5	Class 4/5	Pathogenic	Class C65	15	3.48	4	3	rucaparib	-2.236212389
D2723H	2723	Class 5	Class 4/5	Pathogenic	Class C65	15	3.48	4	3	rucaparib	-3.238522048
D2723H	2723	Class 5	Class 4/5	Pathogenic	Class C65	15	3.48	5	1	rucaparib	-2.361380194
D2723H	2723	Class 5	Class 4/5	Pathogenic	Class C65	15	3.48	5	1	rucaparib	-2.436085164
D2723H	2723	Class 5	Class 4/5	Pathogenic	Class C65	15	3.48	5	1	rucaparib	-2.649644258
D2723H	2723	Class 5	Class 4/5	Pathogenic	Class C65	15	3.48	5	2	rucaparib	-1.853181879
D2723H	2723	Class 5	Class 4/5	Pathogenic	Class C65	15	3.48	5	2	rucaparib	-2.571339526
D2723H	2723	Class 5	Class 4/5	Pathogenic	Class C65	15	3.48	5	2	rucaparib	-2.638770585
D2723H	2723	Class 5	Class 4/5	Pathogenic	Class C65	15	3.48	5	3	rucaparib	-2.207134637
D2723H	2723	Class 5	Class 4/5	Pathogenic	Class C65	15	3.48	5	3	rucaparib	-2.582869603
D2723H	2723	Class 5	Class 4/5	Pathogenic	Class C65	15	3.48	5	3	rucaparib	-2.796428697
D2723H	2723	Class 5	Class 4/5	Pathogenic	Class C65	15	3.48	6	1	rucaparib	-2.108384208
D2723H	2723	Class 5	Class 4/5	Pathogenic	Class C65	15	3.48	6	1	rucaparib	-2.055861059
D2723H	2723	Class 5	Class 4/5	Pathogenic	Class C65	15	3.48	6	1	rucaparib	-2.19918077
D2723H	2723	Class 5	Class 4/5	Pathogenic	Class C65	15	3.48	6	2	rucaparib	-2.025808647
D2723H	2723	Class 5	Class 4/5	Pathogenic	Class C65	15	3.48	6	2	rucaparib	-1.797194239
D2723H	2723	Class 5	Class 4/5	Pathogenic	Class C65	15	3.48	6	2	rucaparib	-2.116605209
D2723H	2723	Class 5	Class 4/5	Pathogenic	Class C65	15	3.48	6	3	rucaparib	-2.013407115
D2723H	2723	Class 5	Class 4/5	Pathogenic	Class C65	15	3.48	6	3	rucaparib	-1.697642531
D2723H	2723	Class 5	Class 4/5	Pathogenic	Class C65	15	3.48	6	3	rucaparib	-2.229142413
D2900V	2900	Class 3	Class 3	VUS	Class C25	3.76	9	2	1	CBDCA	-1.596959062
D2900V	2900	Class 3	Class 3	VUS	Class C25	3.76	9	2	2	CBDCA	-1.879605932
D2900V	2900	Class 3	Class 3	VUS	Class C25	3.76	9	2	3	CBDCA	-1.598550185
D2900V	2900	Class 3	Class 3	VUS	Class C25	3.76	9	3	1	CBDCA	-1.421733763
D2900V	2900	Class 3	Class 3	VUS	Class C25	3.76	9	3	2	CBDCA	-1.149787571
D2900V	2900	Class 3	Class 3	VUS	Class C25	3.76	9	3	3	CBDCA	-1.660132071
D2900V	2900	Class 3	Class 3	VUS	Class C25	3.76	9	2	1	niraparib	-1.48274026
D2900V	2900	Class 3	Class 3	VUS	Class C25	3.76	9	2	2	niraparib	-1.486314339
D2900V	2900	Class 3	Class 3	VUS	Class C25	3.76	9	2	3	niraparib	-1.133608308
D2900V	2900	Class 3	Class 3	VUS	Class C25	3.76	9	3	1	niraparib	-1.147084394
D2900V	2900	Class 3	Class 3	VUS	Class C25	3.76	9	3	2	niraparib	-1.114674924
D2900V	2900	Class 3	Class 3	VUS	Class C25	3.76	9	3	3	niraparib	-0.754792341
D2900V	2900	Class 3	Class 3	VUS	Class C25	3.76	9	2	1	olaparib	-2.000915695
D2900V	2900	Class 3	Class 3	VUS	Class C25	3.76	9	2	2	olaparib	-1.544526764
D2900V	2900	Class 3	Class 3	VUS	Class C25	3.76	9	2	3	olaparib	-1.746841075
D2900V	2900	Class 3	Class 3	VUS	Class C25	3.76	9	3	1	olaparib	0.115729478
D2900V	2900	Class 3	Class 3	VUS	Class C25	3.76	9	3	2	olaparib	0.001108341
D2900V	2900	Class 3	Class 3	VUS	Class C25	3.76	9	3	3	olaparib	0.078375172
D2900V	2900	Class 3	Class 3	VUS	Class C25	3.76	9	2	1	rucaparib	-1.396359869
D2900V	2900	Class 3	Class 3	VUS	Class C25	3.76	9	2	2	rucaparib	-1.060256434
D2900V	2900	Class 3	Class 3	VUS	Class C25	3.76	9	2	3	rucaparib	-1.209248949
D2900V	2900	Class 3	Class 3	VUS	Class C25	3.76	9	3	1	rucaparib	-0.141095084
D2900V	2900	Class 3	Class 3	VUS	Class C25	3.76	9	3	2	rucaparib	-0.201297172
D2900V	2900	Class 3	Class 3	VUS	Class C25	3.76	9	3	3	rucaparib	-0.160714565
D2913H	2913	Class 3	Class 3	VUS	Class C65	15	3.48	1	1	CBDCA	-2.091937723
D2913H	2913	Class 3	Class 3	VUS	Class C65	15	3.48	1	2	CBDCA	-1.173605879
D2913H	2913	Class 3	Class 3	VUS	Class C65	15	3.48	1	3	CBDCA	-1.353689799
D2913H	2913	Class 3	Class 3	VUS	Class C65	15	3.48	2	1	CBDCA	-2.486895851
D2913H	2913	Class 3	Class 3	VUS	Class C65	15	3.48	2	2	CBDCA	-2.590601863
D2913H	2913	Class 3	Class 3	VUS	Class C65	15	3.48	2	3	CBDCA	-2.547647797
D2913H	2913	Class 3	Class 3	VUS	Class C65	15	3.48	3	1	CBDCA	-3.142464642
D2913H	2913	Class 3	Class 3	VUS	Class C65	15	3.48	3	2	CBDCA	-2.919287085
D2913H	2913	Class 3	Class 3	VUS	Class C65	15	3.48	3	3	CBDCA	-3.154346295
D2913H	2913	Class 3	Class 3	VUS	Class C65	15	3.48	1	1	niraparib	-1.127057368
D2913H	2913	Class 3	Class 3	VUS	Class C65	15	3.48	1	2	niraparib	-1.471157317
D2913H	2913	Class 3	Class 3	VUS	Class C65	15	3.48	1	3	niraparib	-1.095561496
D2913H	2913	Class 3	Class 3	VUS	Class C65	15	3.48	2	1	niraparib	-1.872447714
D2913H	2913	Class 3	Class 3	VUS	Class C65	15	3.48	2	2	niraparib	-2.339263443
D2913H	2913	Class 3	Class 3	VUS	Class C65	15	3.48	2	3	niraparib	-2.00763079
D2913H	2913	Class 3	Class 3	VUS	Class C65	15	3.48	3	1	niraparib	-2.352237156
D2913H	2913	Class 3	Class 3	VUS	Class C65	15	3.48	3	2	niraparib	-2.132321414
D2913H	2913	Class 3	Class 3	VUS	Class C65	15	3.48	3	3	niraparib	-2.387589502
D2913H	2913	Class 3	Class 3	VUS	Class C65	15	3.48	1	1	olaparib	-2.203491733
D2913H	2913	Class 3	Class 3	VUS	Class C65	15	3.48	1	2	olaparib	-0.957005419
D2913H	2913	Class 3	Class 3	VUS	Class C65	15	3.48	1	3	olaparib	-1.805450955
D2913H	2913	Class 3	Class 3	VUS	Class C65	15	3.48	2	1	olaparib	-1.813494255
D2913H	2913	Class 3	Class 3	VUS	Class C65	15	3.48	2	2	olaparib	-2.104173741
D2913H	2913	Class 3	Class 3	VUS	Class C65	15	3.48	2	3	olaparib	-1.739797075
D2913H	2913	Class 3	Class 3	VUS	Class C65	15	3.48	3	1	olaparib	-2.301982449
D2913H	2913	Class 3	Class 3	VUS	Class C65	15	3.48	3	2	olaparib	-2.681413759
D2913H	2913	Class 3	Class 3	VUS	Class C65	15	3.48	3	3	olaparib	-2.384371743
D2913H	2913	Class 3	Class 3	VUS	Class C65	15	3.48	1	1	rucaparib	-1.303912068
D2913H	2913	Class 3	Class 3	VUS	Class C65	15	3.48	1	2	rucaparib	-1.37229526
D2913H	2913	Class 3	Class 3	VUS	Class C65	15	3.48	1	3	rucaparib	-1.640329363
D2913H	2913	Class 3	Class 3	VUS	Class C65	15	3.48	2	1	rucaparib	-1.258335071
D2913H	2913	Class 3	Class 3	VUS	Class C65	15	3.48	2	2	rucaparib	-1.472403308
D2913H	2913	Class 3	Class 3	VUS	Class C65	15	3.48	2	3	rucaparib	-1.20406146
D2913H	2913	Class 3	Class 3	VUS	Class C65	15	3.48	3	1	rucaparib	-1.410942089
D2913H	2913	Class 3	Class 3	VUS	Class C65	15	3.48	3	2	rucaparib	-1.610229567
D2913H	2913	Class 3	Class 3	VUS	Class C65	15	3.48	3	3	rucaparib	-1.454215151
D2913V	2913	Class 3	Class 3	VUS	Class C65	15	3.48	2	1	CBDCA	-0.050629422
D2913V	2913	Class 3	Class 3	VUS	Class C65	15	3.48	2	2	CBDCA	-0.36683529
D2913V	2913	Class 3	Class 3	VUS	Class C65	15	3.48	2	3	CBDCA	-0.487408085
D2913V	2913	Class 3	Class 3	VUS	Class C65	15	3.48	3	1	CBDCA	-2.292912827
D2913V	2913	Class 3	Class 3	VUS	Class C65	15	3.48	3	2	CBDCA	-1.963550113
D2913V	2913	Class 3	Class 3	VUS	Class C65	15	3.48	3	3	CBDCA	-1.809820928
D2913V	2913	Class 3	Class 3	VUS	Class C65	15	3.48	2	1	niraparib	-0.813214502
D2913V	2913	Class 3	Class 3	VUS	Class C65	15	3.48	2	2	niraparib	-0.665561034
D2913V	2913	Class 3	Class 3	VUS	Class C65	15	3.48	2	3	niraparib	-0.975892494
D2913V	2913	Class 3	Class 3	VUS	Class C65	15	3.48	3	1	niraparib	-2.237213198
D2913V	2913	Class 3	Class 3	VUS	Class C65	15	3.48	3	2	niraparib	-2.814107049
D2913V	2913	Class 3	Class 3	VUS	Class C65	15	3.48	3	3	niraparib	-3.193501018
D2913V	2913	Class 3	Class 3	VUS	Class C65	15	3.48	2	1	olaparib	-0.583837683
D2913V	2913	Class 3	Class 3	VUS	Class C65	15	3.48	2	2	olaparib	-0.567243218
D2913V	2913	Class 3	Class 3	VUS	Class C65	15	3.48	2	3	olaparib	-0.733440565
D2913V	2913	Class 3	Class 3	VUS	Class C65	15	3.48	3	1	olaparib	-2.397028272
D2913V	2913	Class 3	Class 3	VUS	Class C65	15	3.48	3	2	olaparib	-2.984264053
D2913V	2913	Class 3	Class 3	VUS	Class C65	15	3.48	3	3	olaparib	-2.576808876
D2913V	2913	Class 3	Class 3	VUS	Class C65	15	3.48	2	1	rucaparib	-0.352765787
D2913V	2913	Class 3	Class 3	VUS	Class C65	15	3.48	2	2	rucaparib	-0.340544946
D2913V	2913	Class 3	Class 3	VUS	Class C65	15	3.48	2	3	rucaparib	-0.462939455
D2913V	2913	Class 3	Class 3	VUS	Class C65	15	3.48	3	1	rucaparib	-1.460862699
D2913V	2913	Class 3	Class 3	VUS	Class C65	15	3.48	3	2	rucaparib	-1.769294646
D2913V	2913	Class 3	Class 3	VUS	Class C65	15	3.48	3	3	rucaparib	-1.555288283
D3073G	3073	Class 3	Class 3	VUS	Class C65	15	3.48	2	1	CBDCA	-2.506442897
D3073G	3073	Class 3	Class 3	VUS	Class C65	15	3.48	2	2	CBDCA	-3.403475269
D3073G	3073	Class 3	Class 3	VUS	Class C65	15	3.48	2	3	CBDCA	-2.898496667
D3073G	3073	Class 3	Class 3	VUS	Class C65	15	3.48	3	1	CBDCA	-3.579525661
D3073G	3073	Class 3	Class 3	VUS	Class C65	15	3.48	3	2	CBDCA	-4.185599039
D3073G	3073	Class 3	Class 3	VUS	Class C65	15	3.48	3	3	CBDCA	-4.324826416
D3073G	3073	Class 3	Class 3	VUS	Class C65	15	3.48	2	1	niraparib	-3.21357414
D3073G	3073	Class 3	Class 3	VUS	Class C65	15	3.48	2	2	niraparib	-3.021434757
D3073G	3073	Class 3	Class 3	VUS	Class C65	15	3.48	2	3	niraparib	-3.449804246
D3073G	3073	Class 3	Class 3	VUS	Class C65	15	3.48	3	1	niraparib	-3.214123256
D3073G	3073	Class 3	Class 3	VUS	Class C65	15	3.48	3	2	niraparib	-3.049579907
D3073G	3073	Class 3	Class 3	VUS	Class C65	15	3.48	3	3	niraparib	-3.432893377
D3073G	3073	Class 3	Class 3	VUS	Class C65	15	3.48	2	1	olaparib	-2.531194669
D3073G	3073	Class 3	Class 3	VUS	Class C65	15	3.48	2	2	olaparib	-2.418261262
D3073G	3073	Class 3	Class 3	VUS	Class C65	15	3.48	2	3	olaparib	-2.812389949
D3073G	3073	Class 3	Class 3	VUS	Class C65	15	3.48	3	1	olaparib	-3.084232528
D3073G	3073	Class 3	Class 3	VUS	Class C65	15	3.48	3	2	olaparib	-3.463663838
D3073G	3073	Class 3	Class 3	VUS	Class C65	15	3.48	3	3	olaparib	-3.0250023
D3073G	3073	Class 3	Class 3	VUS	Class C65	15	3.48	2	1	rucaparib	-1.786878947
D3073G	3073	Class 3	Class 3	VUS	Class C65	15	3.48	2	2	rucaparib	-1.703710177
D3073G	3073	Class 3	Class 3	VUS	Class C65	15	3.48	2	3	rucaparib	-1.993962627
D3073G	3073	Class 3	Class 3	VUS	Class C65	15	3.48	3	1	rucaparib	-1.821800765
D3073G	3073	Class 3	Class 3	VUS	Class C65	15	3.48	3	2	rucaparib	-2.021088243
D3073G	3073	Class 3	Class 3	VUS	Class C65	15	3.48	3	3	rucaparib	-1.790691464
D3095E	3095	Class 5	Class 4/5	Pathogenic	Class C35	5.38	2.57	1	1	CBDCA	-2.443678717
D3095E	3095	Class 5	Class 4/5	Pathogenic	Class C35	5.38	2.57	1	2	CBDCA	-2.246715806
D3095E	3095	Class 5	Class 4/5	Pathogenic	Class C35	5.38	2.57	1	3	CBDCA	-2.294409498
D3095E	3095	Class 5	Class 4/5	Pathogenic	Class C35	5.38	2.57	2	1	CBDCA	-2.458481179
D3095E	3095	Class 5	Class 4/5	Pathogenic	Class C35	5.38	2.57	2	2	CBDCA	-2.171952943
D3095E	3095	Class 5	Class 4/5	Pathogenic	Class C35	5.38	2.57	2	3	CBDCA	-2.317614532
D3095E	3095	Class 5	Class 4/5	Pathogenic	Class C35	5.38	2.57	3	1	CBDCA	-3.259505902
D3095E	3095	Class 5	Class 4/5	Pathogenic	Class C35	5.38	2.57	3	2	CBDCA	-3.014281062
D3095E	3095	Class 5	Class 4/5	Pathogenic	Class C35	5.38	2.57	3	3	CBDCA	-2.691368693
D3095E	3095	Class 5	Class 4/5	Pathogenic	Class C35	5.38	2.57	1	1	niraparib	-3.245988681
D3095E	3095	Class 5	Class 4/5	Pathogenic	Class C35	5.38	2.57	1	2	niraparib	-2.99214787
D3095E	3095	Class 5	Class 4/5	Pathogenic	Class C35	5.38	2.57	1	3	niraparib	-3.463522434
D3095E	3095	Class 5	Class 4/5	Pathogenic	Class C35	5.38	2.57	2	1	niraparib	-2.561338616
D3095E	3095	Class 5	Class 4/5	Pathogenic	Class C35	5.38	2.57	2	2	niraparib	-2.5659672
D3095E	3095	Class 5	Class 4/5	Pathogenic	Class C35	5.38	2.57	2	3	niraparib	-2.548714849
D3095E	3095	Class 5	Class 4/5	Pathogenic	Class C35	5.38	2.57	3	1	niraparib	-3.219500177
D3095E	3095	Class 5	Class 4/5	Pathogenic	Class C35	5.38	2.57	3	2	niraparib	-3.006720421
D3095E	3095	Class 5	Class 4/5	Pathogenic	Class C35	5.38	2.57	3	3	niraparib	-2.715875373
D3095E	3095	Class 5	Class 4/5	Pathogenic	Class C35	5.38	2.57	1	1	olaparib	-2.75781322
D3095E	3095	Class 5	Class 4/5	Pathogenic	Class C35	5.38	2.57	1	2	olaparib	-2.808900228
D3095E	3095	Class 5	Class 4/5	Pathogenic	Class C35	5.38	2.57	1	3	olaparib	-2.593300632
D3095E	3095	Class 5	Class 4/5	Pathogenic	Class C35	5.38	2.57	2	1	olaparib	-2.594149942
D3095E	3095	Class 5	Class 4/5	Pathogenic	Class C35	5.38	2.57	2	2	olaparib	-2.678966867
D3095E	3095	Class 5	Class 4/5	Pathogenic	Class C35	5.38	2.57	2	3	olaparib	-2.269204673
D3095E	3095	Class 5	Class 4/5	Pathogenic	Class C35	5.38	2.57	3	1	olaparib	-3.441143737
D3095E	3095	Class 5	Class 4/5	Pathogenic	Class C35	5.38	2.57	3	2	olaparib	-3.557255071
D3095E	3095	Class 5	Class 4/5	Pathogenic	Class C35	5.38	2.57	3	3	olaparib	-2.980461449
D3095E	3095	Class 5	Class 4/5	Pathogenic	Class C35	5.38	2.57	1	1	rucaparib	-2.483421964
D3095E	3095	Class 5	Class 4/5	Pathogenic	Class C35	5.38	2.57	1	2	rucaparib	-2.80946792
D3095E	3095	Class 5	Class 4/5	Pathogenic	Class C35	5.38	2.57	1	3	rucaparib	-2.353957689
D3095E	3095	Class 5	Class 4/5	Pathogenic	Class C35	5.38	2.57	2	1	rucaparib	-1.833241779
D3095E	3095	Class 5	Class 4/5	Pathogenic	Class C35	5.38	2.57	2	2	rucaparib	-1.895704424
D3095E	3095	Class 5	Class 4/5	Pathogenic	Class C35	5.38	2.57	2	3	rucaparib	-1.593938821
D3095E	3095	Class 5	Class 4/5	Pathogenic	Class C35	5.38	2.57	3	1	rucaparib	-2.009260083
D3095E	3095	Class 5	Class 4/5	Pathogenic	Class C35	5.38	2.57	3	2	rucaparib	-2.070244863
D3095E	3095	Class 5	Class 4/5	Pathogenic	Class C35	5.38	2.57	3	3	rucaparib	-1.767297417
E1695V	1695	Class 3	Class 3	VUS	Class C15	1.64	120.44	1	1	CBDCA	-0.259074585
E1695V	1695	Class 3	Class 3	VUS	Class C15	1.64	120.44	1	2	CBDCA	-1.052332701
E1695V	1695	Class 3	Class 3	VUS	Class C15	1.64	120.44	1	3	CBDCA	-0.14999764
E1695V	1695	Class 3	Class 3	VUS	Class C15	1.64	120.44	2	1	CBDCA	-2.045705042
E1695V	1695	Class 3	Class 3	VUS	Class C15	1.64	120.44	2	2	CBDCA	-1.876884944
E1695V	1695	Class 3	Class 3	VUS	Class C15	1.64	120.44	2	3	CBDCA	-1.681803776
E1695V	1695	Class 3	Class 3	VUS	Class C15	1.64	120.44	3	1	CBDCA	-1.914484703
E1695V	1695	Class 3	Class 3	VUS	Class C15	1.64	120.44	3	2	CBDCA	-2.054331546
E1695V	1695	Class 3	Class 3	VUS	Class C15	1.64	120.44	3	3	CBDCA	-2.672650186
E1695V	1695	Class 3	Class 3	VUS	Class C15	1.64	120.44	1	1	niraparib	-0.422552046
E1695V	1695	Class 3	Class 3	VUS	Class C15	1.64	120.44	1	2	niraparib	-0.496147082
E1695V	1695	Class 3	Class 3	VUS	Class C15	1.64	120.44	1	3	niraparib	-0.613940828
E1695V	1695	Class 3	Class 3	VUS	Class C15	1.64	120.44	2	1	niraparib	-0.818256756
E1695V	1695	Class 3	Class 3	VUS	Class C15	1.64	120.44	2	2	niraparib	-0.811642059
E1695V	1695	Class 3	Class 3	VUS	Class C15	1.64	120.44	2	3	niraparib	-0.820717805
E1695V	1695	Class 3	Class 3	VUS	Class C15	1.64	120.44	3	1	niraparib	-1.390612227
E1695V	1695	Class 3	Class 3	VUS	Class C15	1.64	120.44	3	2	niraparib	-1.108360751
E1695V	1695	Class 3	Class 3	VUS	Class C15	1.64	120.44	3	3	niraparib	-1.164374425
E1695V	1695	Class 3	Class 3	VUS	Class C15	1.64	120.44	1	1	olaparib	-0.248083954
E1695V	1695	Class 3	Class 3	VUS	Class C15	1.64	120.44	1	2	olaparib	-0.251588477
E1695V	1695	Class 3	Class 3	VUS	Class C15	1.64	120.44	1	3	olaparib	-0.031513666
E1695V	1695	Class 3	Class 3	VUS	Class C15	1.64	120.44	2	1	olaparib	-0.870957952
E1695V	1695	Class 3	Class 3	VUS	Class C15	1.64	120.44	2	2	olaparib	-0.988176305
E1695V	1695	Class 3	Class 3	VUS	Class C15	1.64	120.44	2	3	olaparib	-0.787965934
E1695V	1695	Class 3	Class 3	VUS	Class C15	1.64	120.44	3	1	olaparib	-1.086546216
E1695V	1695	Class 3	Class 3	VUS	Class C15	1.64	120.44	3	2	olaparib	-1.319505533
E1695V	1695	Class 3	Class 3	VUS	Class C15	1.64	120.44	3	3	olaparib	-1.220897634
E1695V	1695	Class 3	Class 3	VUS	Class C15	1.64	120.44	1	1	rucaparib	-0.256284714
E1695V	1695	Class 3	Class 3	VUS	Class C15	1.64	120.44	1	2	rucaparib	-0.566206472
E1695V	1695	Class 3	Class 3	VUS	Class C15	1.64	120.44	1	3	rucaparib	-0.370199401
E1695V	1695	Class 3	Class 3	VUS	Class C15	1.64	120.44	2	1	rucaparib	-0.564212871
E1695V	1695	Class 3	Class 3	VUS	Class C15	1.64	120.44	2	2	rucaparib	-0.65053725
E1695V	1695	Class 3	Class 3	VUS	Class C15	1.64	120.44	2	3	rucaparib	-0.503094162
E1695V	1695	Class 3	Class 3	VUS	Class C15	1.64	120.44	3	1	rucaparib	-0.772562453
E1695V	1695	Class 3	Class 3	VUS	Class C15	1.64	120.44	3	2	rucaparib	-0.89491892
E1695V	1695	Class 3	Class 3	VUS	Class C15	1.64	120.44	3	3	rucaparib	-0.843127413
E2020K	2020	Class 2	Class 1/2	VUS	Class C0	1.64	120.44	1	1	CBDCA	-0.268488193
E2020K	2020	Class 2	Class 1/2	VUS	Class C0	1.64	120.44	1	2	CBDCA	0.077236301
E2020K	2020	Class 2	Class 1/2	VUS	Class C0	1.64	120.44	1	3	CBDCA	-0.447103166
E2020K	2020	Class 2	Class 1/2	VUS	Class C0	1.64	120.44	2	1	CBDCA	0.0646637
E2020K	2020	Class 2	Class 1/2	VUS	Class C0	1.64	120.44	2	2	CBDCA	-0.167076335
E2020K	2020	Class 2	Class 1/2	VUS	Class C0	1.64	120.44	2	3	CBDCA	-0.191503562
E2020K	2020	Class 2	Class 1/2	VUS	Class C0	1.64	120.44	3	1	CBDCA	0.253623746
E2020K	2020	Class 2	Class 1/2	VUS	Class C0	1.64	120.44	3	2	CBDCA	0.103515869
E2020K	2020	Class 2	Class 1/2	VUS	Class C0	1.64	120.44	3	3	CBDCA	0.445221456
E2020K	2020	Class 2	Class 1/2	VUS	Class C0	1.64	120.44	1	1	niraparib	-0.881648307
E2020K	2020	Class 2	Class 1/2	VUS	Class C0	1.64	120.44	1	2	niraparib	-0.535543851
E2020K	2020	Class 2	Class 1/2	VUS	Class C0	1.64	120.44	1	3	niraparib	-0.527213291
E2020K	2020	Class 2	Class 1/2	VUS	Class C0	1.64	120.44	2	1	niraparib	-1.291589852
E2020K	2020	Class 2	Class 1/2	VUS	Class C0	1.64	120.44	2	2	niraparib	-1.059396102
E2020K	2020	Class 2	Class 1/2	VUS	Class C0	1.64	120.44	2	3	niraparib	-0.63065185
E2020K	2020	Class 2	Class 1/2	VUS	Class C0	1.64	120.44	3	1	niraparib	-0.844726666
E2020K	2020	Class 2	Class 1/2	VUS	Class C0	1.64	120.44	3	2	niraparib	-0.825420802
E2020K	2020	Class 2	Class 1/2	VUS	Class C0	1.64	120.44	3	3	niraparib	-0.890759132
E2020K	2020	Class 2	Class 1/2	VUS	Class C0	1.64	120.44	1	1	olaparib	-0.16874015
E2020K	2020	Class 2	Class 1/2	VUS	Class C0	1.64	120.44	1	2	olaparib	-0.131097235
E2020K	2020	Class 2	Class 1/2	VUS	Class C0	1.64	120.44	1	3	olaparib	-0.192304055
E2020K	2020	Class 2	Class 1/2	VUS	Class C0	1.64	120.44	2	1	olaparib	-1.376145496
E2020K	2020	Class 2	Class 1/2	VUS	Class C0	1.64	120.44	2	2	olaparib	-1.243589253
E2020K	2020	Class 2	Class 1/2	VUS	Class C0	1.64	120.44	2	3	olaparib	-1.031259782
E2020K	2020	Class 2	Class 1/2	VUS	Class C0	1.64	120.44	3	1	olaparib	-1.677497302
E2020K	2020	Class 2	Class 1/2	VUS	Class C0	1.64	120.44	3	2	olaparib	-1.594198861
E2020K	2020	Class 2	Class 1/2	VUS	Class C0	1.64	120.44	3	3	olaparib	-1.314206324
E2020K	2020	Class 2	Class 1/2	VUS	Class C0	1.64	120.44	1	1	rucaparib	-0.546966625
E2020K	2020	Class 2	Class 1/2	VUS	Class C0	1.64	120.44	1	2	rucaparib	-0.49780429
E2020K	2020	Class 2	Class 1/2	VUS	Class C0	1.64	120.44	1	3	rucaparib	-0.536713064
E2020K	2020	Class 2	Class 1/2	VUS	Class C0	1.64	120.44	2	1	rucaparib	-0.936253596
E2020K	2020	Class 2	Class 1/2	VUS	Class C0	1.64	120.44	2	2	rucaparib	-0.838633769
E2020K	2020	Class 2	Class 1/2	VUS	Class C0	1.64	120.44	2	3	rucaparib	-0.682265681
E2020K	2020	Class 2	Class 1/2	VUS	Class C0	1.64	120.44	3	1	rucaparib	-1.082945778
E2020K	2020	Class 2	Class 1/2	VUS	Class C0	1.64	120.44	3	2	rucaparib	-1.039195207
E2020K	2020	Class 2	Class 1/2	VUS	Class C0	1.64	120.44	3	3	rucaparib	-0.892135634
E2663K	2663	Class 3	Class 3	VUS	Class C55	5.38	2.57	1	1	CBDCA	-2.108192382
E2663K	2663	Class 3	Class 3	VUS	Class C55	5.38	2.57	1	2	CBDCA	-2.032249473
E2663K	2663	Class 3	Class 3	VUS	Class C55	5.38	2.57	1	3	CBDCA	-2.250511279
E2663K	2663	Class 3	Class 3	VUS	Class C55	5.38	2.57	2	1	CBDCA	-1.677446784
E2663K	2663	Class 3	Class 3	VUS	Class C55	5.38	2.57	2	2	CBDCA	-2.345373189
E2663K	2663	Class 3	Class 3	VUS	Class C55	5.38	2.57	2	3	CBDCA	-1.424434949
E2663K	2663	Class 3	Class 3	VUS	Class C55	5.38	2.57	3	1	CBDCA	-2.017904413
E2663K	2663	Class 3	Class 3	VUS	Class C55	5.38	2.57	3	2	CBDCA	-3.203996652
E2663K	2663	Class 3	Class 3	VUS	Class C55	5.38	2.57	3	3	CBDCA	-2.238864048
E2663K	2663	Class 3	Class 3	VUS	Class C55	5.38	2.57	1	1	niraparib	-2.849918671
E2663K	2663	Class 3	Class 3	VUS	Class C55	5.38	2.57	1	2	niraparib	-2.849774173
E2663K	2663	Class 3	Class 3	VUS	Class C55	5.38	2.57	1	3	niraparib	-2.320467791
E2663K	2663	Class 3	Class 3	VUS	Class C55	5.38	2.57	2	1	niraparib	-1.471273087
E2663K	2663	Class 3	Class 3	VUS	Class C55	5.38	2.57	2	2	niraparib	-2.17041215
E2663K	2663	Class 3	Class 3	VUS	Class C55	5.38	2.57	2	3	niraparib	-1.849973117
E2663K	2663	Class 3	Class 3	VUS	Class C55	5.38	2.57	3	1	niraparib	-2.594008051
E2663K	2663	Class 3	Class 3	VUS	Class C55	5.38	2.57	3	2	niraparib	-2.725639654
E2663K	2663	Class 3	Class 3	VUS	Class C55	5.38	2.57	3	3	niraparib	-2.858256667
E2663K	2663	Class 3	Class 3	VUS	Class C55	5.38	2.57	1	1	olaparib	-1.193272599
E2663K	2663	Class 3	Class 3	VUS	Class C55	5.38	2.57	1	2	olaparib	-2.056154027
E2663K	2663	Class 3	Class 3	VUS	Class C55	5.38	2.57	1	3	olaparib	-2.544463629
E2663K	2663	Class 3	Class 3	VUS	Class C55	5.38	2.57	2	1	olaparib	-1.942098426
E2663K	2663	Class 3	Class 3	VUS	Class C55	5.38	2.57	2	2	olaparib	-1.667323896
E2663K	2663	Class 3	Class 3	VUS	Class C55	5.38	2.57	2	3	olaparib	-1.580118158
E2663K	2663	Class 3	Class 3	VUS	Class C55	5.38	2.57	3	1	olaparib	-1.644827919
E2663K	2663	Class 3	Class 3	VUS	Class C55	5.38	2.57	3	2	olaparib	-1.688992118
E2663K	2663	Class 3	Class 3	VUS	Class C55	5.38	2.57	3	3	olaparib	-1.854679853
E2663K	2663	Class 3	Class 3	VUS	Class C55	5.38	2.57	1	1	rucaparib	-1.846667655
E2663K	2663	Class 3	Class 3	VUS	Class C55	5.38	2.57	1	2	rucaparib	-2.581835475
E2663K	2663	Class 3	Class 3	VUS	Class C55	5.38	2.57	1	3	rucaparib	-2.376192504
E2663K	2663	Class 3	Class 3	VUS	Class C55	5.38	2.57	2	1	rucaparib	-1.353044431
E2663K	2663	Class 3	Class 3	VUS	Class C55	5.38	2.57	2	2	rucaparib	-1.150689254
E2663K	2663	Class 3	Class 3	VUS	Class C55	5.38	2.57	2	3	rucaparib	-1.086467389
E2663K	2663	Class 3	Class 3	VUS	Class C55	5.38	2.57	3	1	rucaparib	-1.065786944
E2663K	2663	Class 3	Class 3	VUS	Class C55	5.38	2.57	3	2	rucaparib	-1.088983163
E2663K	2663	Class 3	Class 3	VUS	Class C55	5.38	2.57	3	3	rucaparib	-1.176006796
E2847K	2847	Class 3	Class 3	VUS	Class C55	5.38	2.57	2	1	CBDCA	-0.957098743
E2847K	2847	Class 3	Class 3	VUS	Class C55	5.38	2.57	2	2	CBDCA	-1.206038125
E2847K	2847	Class 3	Class 3	VUS	Class C55	5.38	2.57	2	3	CBDCA	-1.080537206
E2847K	2847	Class 3	Class 3	VUS	Class C55	5.38	2.57	3	1	CBDCA	-0.226567066
E2847K	2847	Class 3	Class 3	VUS	Class C55	5.38	2.57	3	2	CBDCA	-0.212467491
E2847K	2847	Class 3	Class 3	VUS	Class C55	5.38	2.57	3	3	CBDCA	0.262399249
E2847K	2847	Class 3	Class 3	VUS	Class C55	5.38	2.57	2	1	niraparib	-0.480467602
E2847K	2847	Class 3	Class 3	VUS	Class C55	5.38	2.57	2	2	niraparib	-0.015813546
E2847K	2847	Class 3	Class 3	VUS	Class C55	5.38	2.57	2	3	niraparib	0.225268707
E2847K	2847	Class 3	Class 3	VUS	Class C55	5.38	2.57	3	1	niraparib	0.404144089
E2847K	2847	Class 3	Class 3	VUS	Class C55	5.38	2.57	3	2	niraparib	-0.215308411
E2847K	2847	Class 3	Class 3	VUS	Class C55	5.38	2.57	3	3	niraparib	0.536329087
E2847K	2847	Class 3	Class 3	VUS	Class C55	5.38	2.57	2	1	olaparib	-0.697090055
E2847K	2847	Class 3	Class 3	VUS	Class C55	5.38	2.57	2	2	olaparib	-0.708629594
E2847K	2847	Class 3	Class 3	VUS	Class C55	5.38	2.57	2	3	olaparib	-0.621423856
E2847K	2847	Class 3	Class 3	VUS	Class C55	5.38	2.57	3	1	olaparib	-0.151096604
E2847K	2847	Class 3	Class 3	VUS	Class C55	5.38	2.57	3	2	olaparib	-0.054776312
E2847K	2847	Class 3	Class 3	VUS	Class C55	5.38	2.57	3	3	olaparib	0.148557564
E2847K	2847	Class 3	Class 3	VUS	Class C55	5.38	2.57	2	1	rucaparib	-0.436169456
E2847K	2847	Class 3	Class 3	VUS	Class C55	5.38	2.57	2	2	rucaparib	-0.444667643
E2847K	2847	Class 3	Class 3	VUS	Class C55	5.38	2.57	2	3	rucaparib	-0.380445779
E2847K	2847	Class 3	Class 3	VUS	Class C55	5.38	2.57	3	1	rucaparib	-0.281239283
E2847K	2847	Class 3	Class 3	VUS	Class C55	5.38	2.57	3	2	rucaparib	-0.230649288
E2847K	2847	Class 3	Class 3	VUS	Class C55	5.38	2.57	3	3	rucaparib	-0.123852894
E3002D	3002	Class 3	Class 3	VUS	Class C35	5.38	2.57	2	1	CBDCA	0.232771569
E3002D	3002	Class 3	Class 3	VUS	Class C35	5.38	2.57	2	2	CBDCA	0.30663838
E3002D	3002	Class 3	Class 3	VUS	Class C35	5.38	2.57	2	3	CBDCA	0.25577728
E3002D	3002	Class 3	Class 3	VUS	Class C35	5.38	2.57	3	1	CBDCA	0.11888633
E3002D	3002	Class 3	Class 3	VUS	Class C35	5.38	2.57	3	2	CBDCA	0.026800749
E3002D	3002	Class 3	Class 3	VUS	Class C35	5.38	2.57	3	3	CBDCA	0.172826504
E3002D	3002	Class 3	Class 3	VUS	Class C35	5.38	2.57	2	1	niraparib	-0.229550965
E3002D	3002	Class 3	Class 3	VUS	Class C35	5.38	2.57	2	2	niraparib	-0.085343804
E3002D	3002	Class 3	Class 3	VUS	Class C35	5.38	2.57	2	3	niraparib	-0.219257635
E3002D	3002	Class 3	Class 3	VUS	Class C35	5.38	2.57	3	1	niraparib	-0.552461392
E3002D	3002	Class 3	Class 3	VUS	Class C35	5.38	2.57	3	2	niraparib	-0.333236925
E3002D	3002	Class 3	Class 3	VUS	Class C35	5.38	2.57	3	3	niraparib	-0.513960686
E3002D	3002	Class 3	Class 3	VUS	Class C35	5.38	2.57	2	1	olaparib	-0.443834714
E3002D	3002	Class 3	Class 3	VUS	Class C35	5.38	2.57	2	2	olaparib	-0.349234438
E3002D	3002	Class 3	Class 3	VUS	Class C35	5.38	2.57	2	3	olaparib	-0.456110608
E3002D	3002	Class 3	Class 3	VUS	Class C35	5.38	2.57	3	1	olaparib	0.169949983
E3002D	3002	Class 3	Class 3	VUS	Class C35	5.38	2.57	3	2	olaparib	0.24645577
E3002D	3002	Class 3	Class 3	VUS	Class C35	5.38	2.57	3	3	olaparib	0.069144105
E3002D	3002	Class 3	Class 3	VUS	Class C35	5.38	2.57	2	1	rucaparib	-0.249661887
E3002D	3002	Class 3	Class 3	VUS	Class C35	5.38	2.57	2	2	rucaparib	-0.179994383
E3002D	3002	Class 3	Class 3	VUS	Class C35	5.38	2.57	2	3	rucaparib	-0.258702356
E3002D	3002	Class 3	Class 3	VUS	Class C35	5.38	2.57	3	1	rucaparib	-0.112617023
E3002D	3002	Class 3	Class 3	VUS	Class C35	5.38	2.57	3	2	rucaparib	-0.072434137
E3002D	3002	Class 3	Class 3	VUS	Class C35	5.38	2.57	3	3	rucaparib	-0.165562968
E3096K	3096	Class 2	Class 1/2	VUS	Class C0	1.43	73.1	1	1	CBDCA	-0.195184374
E3096K	3096	Class 2	Class 1/2	VUS	Class C0	1.43	73.1	1	2	CBDCA	-0.009084678
E3096K	3096	Class 2	Class 1/2	VUS	Class C0	1.43	73.1	1	3	CBDCA	0.091338494
E3096K	3096	Class 2	Class 1/2	VUS	Class C0	1.43	73.1	2	1	CBDCA	-0.317750725
E3096K	3096	Class 2	Class 1/2	VUS	Class C0	1.43	73.1	2	2	CBDCA	-0.992320195
E3096K	3096	Class 2	Class 1/2	VUS	Class C0	1.43	73.1	2	3	CBDCA	-0.369998186
E3096K	3096	Class 2	Class 1/2	VUS	Class C0	1.43	73.1	3	1	CBDCA	0.405233634
E3096K	3096	Class 2	Class 1/2	VUS	Class C0	1.43	73.1	3	2	CBDCA	0.102333339
E3096K	3096	Class 2	Class 1/2	VUS	Class C0	1.43	73.1	3	3	CBDCA	0.318840372
E3096K	3096	Class 2	Class 1/2	VUS	Class C0	1.43	73.1	1	1	niraparib	-0.025765068
E3096K	3096	Class 2	Class 1/2	VUS	Class C0	1.43	73.1	1	2	niraparib	0.078870803
E3096K	3096	Class 2	Class 1/2	VUS	Class C0	1.43	73.1	1	3	niraparib	-0.164646
E3096K	3096	Class 2	Class 1/2	VUS	Class C0	1.43	73.1	2	1	niraparib	0.199481312
E3096K	3096	Class 2	Class 1/2	VUS	Class C0	1.43	73.1	2	2	niraparib	-0.133742084
E3096K	3096	Class 2	Class 1/2	VUS	Class C0	1.43	73.1	2	3	niraparib	-0.068421009
E3096K	3096	Class 2	Class 1/2	VUS	Class C0	1.43	73.1	3	1	niraparib	0.2583786
E3096K	3096	Class 2	Class 1/2	VUS	Class C0	1.43	73.1	3	2	niraparib	0.117082696
E3096K	3096	Class 2	Class 1/2	VUS	Class C0	1.43	73.1	3	3	niraparib	0.170013318
E3096K	3096	Class 2	Class 1/2	VUS	Class C0	1.43	73.1	1	1	olaparib	0.26333476
E3096K	3096	Class 2	Class 1/2	VUS	Class C0	1.43	73.1	1	2	olaparib	0.156997468
E3096K	3096	Class 2	Class 1/2	VUS	Class C0	1.43	73.1	1	3	olaparib	0.352506046
E3096K	3096	Class 2	Class 1/2	VUS	Class C0	1.43	73.1	2	1	olaparib	-0.438510707
E3096K	3096	Class 2	Class 1/2	VUS	Class C0	1.43	73.1	2	2	olaparib	-0.689161464
E3096K	3096	Class 2	Class 1/2	VUS	Class C0	1.43	73.1	2	3	olaparib	-0.494436907
E3096K	3096	Class 2	Class 1/2	VUS	Class C0	1.43	73.1	3	1	olaparib	0.640889272
E3096K	3096	Class 2	Class 1/2	VUS	Class C0	1.43	73.1	3	2	olaparib	0.53322664
E3096K	3096	Class 2	Class 1/2	VUS	Class C0	1.43	73.1	3	3	olaparib	0.580126178
E3096K	3096	Class 2	Class 1/2	VUS	Class C0	1.43	73.1	1	1	rucaparib	0.085132403
E3096K	3096	Class 2	Class 1/2	VUS	Class C0	1.43	73.1	1	2	rucaparib	0.328210363
E3096K	3096	Class 2	Class 1/2	VUS	Class C0	1.43	73.1	1	3	rucaparib	-0.107696889
E3096K	3096	Class 2	Class 1/2	VUS	Class C0	1.43	73.1	2	1	rucaparib	-0.245741071
E3096K	3096	Class 2	Class 1/2	VUS	Class C0	1.43	73.1	2	2	rucaparib	-0.430330518
E3096K	3096	Class 2	Class 1/2	VUS	Class C0	1.43	73.1	2	3	rucaparib	-0.286927407
E3096K	3096	Class 2	Class 1/2	VUS	Class C0	1.43	73.1	3	1	rucaparib	0.134732894
E3096K	3096	Class 2	Class 1/2	VUS	Class C0	1.43	73.1	3	2	rucaparib	0.078185599
E3096K	3096	Class 2	Class 1/2	VUS	Class C0	1.43	73.1	3	3	rucaparib	0.102818491
E462G	462	Class 1	Class 1/2	Benign	Class C0	1.64	120.44	1	1	CBDCA	-0.152396628
E462G	462	Class 1	Class 1/2	Benign	Class C0	1.64	120.44	1	2	CBDCA	-0.235008505
E462G	462	Class 1	Class 1/2	Benign	Class C0	1.64	120.44	1	3	CBDCA	-0.247557024
E462G	462	Class 1	Class 1/2	Benign	Class C0	1.64	120.44	2	1	CBDCA	-0.748223582
E462G	462	Class 1	Class 1/2	Benign	Class C0	1.64	120.44	2	2	CBDCA	-0.596953163
E462G	462	Class 1	Class 1/2	Benign	Class C0	1.64	120.44	2	3	CBDCA	-0.985614176
E462G	462	Class 1	Class 1/2	Benign	Class C0	1.64	120.44	3	1	CBDCA	0.060113435
E462G	462	Class 1	Class 1/2	Benign	Class C0	1.64	120.44	3	2	CBDCA	-0.184674253
E462G	462	Class 1	Class 1/2	Benign	Class C0	1.64	120.44	3	3	CBDCA	-0.071826804
E462G	462	Class 1	Class 1/2	Benign	Class C0	1.64	120.44	1	1	niraparib	-0.207662788
E462G	462	Class 1	Class 1/2	Benign	Class C0	1.64	120.44	1	2	niraparib	-0.229613478
E462G	462	Class 1	Class 1/2	Benign	Class C0	1.64	120.44	1	3	niraparib	-0.223744285
E462G	462	Class 1	Class 1/2	Benign	Class C0	1.64	120.44	2	1	niraparib	-0.344497723
E462G	462	Class 1	Class 1/2	Benign	Class C0	1.64	120.44	2	2	niraparib	0.002066446
E462G	462	Class 1	Class 1/2	Benign	Class C0	1.64	120.44	2	3	niraparib	-0.183392052
E462G	462	Class 1	Class 1/2	Benign	Class C0	1.64	120.44	3	1	niraparib	-0.475672181
E462G	462	Class 1	Class 1/2	Benign	Class C0	1.64	120.44	3	2	niraparib	-0.271527065
E462G	462	Class 1	Class 1/2	Benign	Class C0	1.64	120.44	3	3	niraparib	-0.313893939
E462G	462	Class 1	Class 1/2	Benign	Class C0	1.64	120.44	1	1	olaparib	-0.370594394
E462G	462	Class 1	Class 1/2	Benign	Class C0	1.64	120.44	1	2	olaparib	-0.481726485
E462G	462	Class 1	Class 1/2	Benign	Class C0	1.64	120.44	1	3	olaparib	-0.243907684
E462G	462	Class 1	Class 1/2	Benign	Class C0	1.64	120.44	2	1	olaparib	-0.285008144
E462G	462	Class 1	Class 1/2	Benign	Class C0	1.64	120.44	2	2	olaparib	-0.20406603
E462G	462	Class 1	Class 1/2	Benign	Class C0	1.64	120.44	2	3	olaparib	-0.010231618
E462G	462	Class 1	Class 1/2	Benign	Class C0	1.64	120.44	3	1	olaparib	-0.293168694
E462G	462	Class 1	Class 1/2	Benign	Class C0	1.64	120.44	3	2	olaparib	-0.244328174
E462G	462	Class 1	Class 1/2	Benign	Class C0	1.64	120.44	3	3	olaparib	-0.427798754
E462G	462	Class 1	Class 1/2	Benign	Class C0	1.64	120.44	1	1	rucaparib	-0.242833148
E462G	462	Class 1	Class 1/2	Benign	Class C0	1.64	120.44	1	2	rucaparib	-0.054512379
E462G	462	Class 1	Class 1/2	Benign	Class C0	1.64	120.44	1	3	rucaparib	-0.31122899
E462G	462	Class 1	Class 1/2	Benign	Class C0	1.64	120.44	2	1	rucaparib	-0.132695519
E462G	462	Class 1	Class 1/2	Benign	Class C0	1.64	120.44	2	2	rucaparib	-0.073086443
E462G	462	Class 1	Class 1/2	Benign	Class C0	1.64	120.44	2	3	rucaparib	0.069661129
E462G	462	Class 1	Class 1/2	Benign	Class C0	1.64	120.44	3	1	rucaparib	-0.355859346
E462G	462	Class 1	Class 1/2	Benign	Class C0	1.64	120.44	3	2	rucaparib	-0.330206998
E462G	462	Class 1	Class 1/2	Benign	Class C0	1.64	120.44	3	3	rucaparib	-0.426570657
E747G	747	Class 3	Class 3	VUS	Class C0	1.64	120.44	1	1	CBDCA	0.23950306
E747G	747	Class 3	Class 3	VUS	Class C0	1.64	120.44	1	2	CBDCA	0.171748078
E747G	747	Class 3	Class 3	VUS	Class C0	1.64	120.44	1	3	CBDCA	-0.144926296
E747G	747	Class 3	Class 3	VUS	Class C0	1.64	120.44	2	1	CBDCA	-0.666832143
E747G	747	Class 3	Class 3	VUS	Class C0	1.64	120.44	2	2	CBDCA	-0.719339777
E747G	747	Class 3	Class 3	VUS	Class C0	1.64	120.44	2	3	CBDCA	-0.828017171
E747G	747	Class 3	Class 3	VUS	Class C0	1.64	120.44	3	1	CBDCA	-0.840894248
E747G	747	Class 3	Class 3	VUS	Class C0	1.64	120.44	3	2	CBDCA	-1.831819182
E747G	747	Class 3	Class 3	VUS	Class C0	1.64	120.44	3	3	CBDCA	-1.071768963
E747G	747	Class 3	Class 3	VUS	Class C0	1.64	120.44	1	1	niraparib	-0.292234116
E747G	747	Class 3	Class 3	VUS	Class C0	1.64	120.44	1	2	niraparib	-0.397105091
E747G	747	Class 3	Class 3	VUS	Class C0	1.64	120.44	1	3	niraparib	-0.056261394
E747G	747	Class 3	Class 3	VUS	Class C0	1.64	120.44	2	1	niraparib	-0.442562334
E747G	747	Class 3	Class 3	VUS	Class C0	1.64	120.44	2	2	niraparib	-0.261793132
E747G	747	Class 3	Class 3	VUS	Class C0	1.64	120.44	2	3	niraparib	-0.297105503
E747G	747	Class 3	Class 3	VUS	Class C0	1.64	120.44	3	1	niraparib	-1.332797976
E747G	747	Class 3	Class 3	VUS	Class C0	1.64	120.44	3	2	niraparib	-1.514174342
E747G	747	Class 3	Class 3	VUS	Class C0	1.64	120.44	3	3	niraparib	-1.434100473
E747G	747	Class 3	Class 3	VUS	Class C0	1.64	120.44	1	1	olaparib	-0.033586135
E747G	747	Class 3	Class 3	VUS	Class C0	1.64	120.44	1	2	olaparib	0.08684675
E747G	747	Class 3	Class 3	VUS	Class C0	1.64	120.44	1	3	olaparib	0.056657958
E747G	747	Class 3	Class 3	VUS	Class C0	1.64	120.44	2	1	olaparib	-0.259466026
E747G	747	Class 3	Class 3	VUS	Class C0	1.64	120.44	2	2	olaparib	-0.229892828
E747G	747	Class 3	Class 3	VUS	Class C0	1.64	120.44	2	3	olaparib	-0.201429221
E747G	747	Class 3	Class 3	VUS	Class C0	1.64	120.44	3	1	olaparib	-0.826768049
E747G	747	Class 3	Class 3	VUS	Class C0	1.64	120.44	3	2	olaparib	-1.132832703
E747G	747	Class 3	Class 3	VUS	Class C0	1.64	120.44	3	3	olaparib	-0.907940462
E747G	747	Class 3	Class 3	VUS	Class C0	1.64	120.44	1	1	rucaparib	-0.014268882
E747G	747	Class 3	Class 3	VUS	Class C0	1.64	120.44	1	2	rucaparib	-0.023974332
E747G	747	Class 3	Class 3	VUS	Class C0	1.64	120.44	1	3	rucaparib	-0.153240419
E747G	747	Class 3	Class 3	VUS	Class C0	1.64	120.44	2	1	rucaparib	-0.113885261
E747G	747	Class 3	Class 3	VUS	Class C0	1.64	120.44	2	2	rucaparib	-0.092106351
E747G	747	Class 3	Class 3	VUS	Class C0	1.64	120.44	2	3	rucaparib	-0.071144589
E747G	747	Class 3	Class 3	VUS	Class C0	1.64	120.44	3	1	rucaparib	-0.636120007
E747G	747	Class 3	Class 3	VUS	Class C0	1.64	120.44	3	2	rucaparib	-0.796873355
E747G	747	Class 3	Class 3	VUS	Class C0	1.64	120.44	3	3	rucaparib	-0.678753931
Empty-vector	3501	Class 5	Class 4/5	Pathogenic	Non-sense	387	1.07	1	1	CBDCA	-2.439007941
Empty-vector	3501	Class 5	Class 4/5	Pathogenic	Non-sense	387	1.07	1	2	CBDCA	-2.02715462
Empty-vector	3501	Class 5	Class 4/5	Pathogenic	Non-sense	387	1.07	1	3	CBDCA	-2.75189495
Empty-vector	3501	Class 5	Class 4/5	Pathogenic	Non-sense	387	1.07	2	1	CBDCA	-1.599904991
Empty-vector	3501	Class 5	Class 4/5	Pathogenic	Non-sense	387	1.07	2	2	CBDCA	-2.071385064
Empty-vector	3501	Class 5	Class 4/5	Pathogenic	Non-sense	387	1.07	2	3	CBDCA	-1.826812405
Empty-vector	3501	Class 5	Class 4/5	Pathogenic	Non-sense	387	1.07	3	1	CBDCA	-3.098171565
Empty-vector	3501	Class 5	Class 4/5	Pathogenic	Non-sense	387	1.07	3	2	CBDCA	-2.297648376
Empty-vector	3501	Class 5	Class 4/5	Pathogenic	Non-sense	387	1.07	3	3	CBDCA	-2.669675668
Empty-vector	3501	Class 5	Class 4/5	Pathogenic	Non-sense	387	1.07	1	1	niraparib	-2.58037268
Empty-vector	3501	Class 5	Class 4/5	Pathogenic	Non-sense	387	1.07	1	2	niraparib	-2.388692862
Empty-vector	3501	Class 5	Class 4/5	Pathogenic	Non-sense	387	1.07	1	3	niraparib	-2.658697334
Empty-vector	3501	Class 5	Class 4/5	Pathogenic	Non-sense	387	1.07	2	1	niraparib	-1.771308832
Empty-vector	3501	Class 5	Class 4/5	Pathogenic	Non-sense	387	1.07	2	2	niraparib	-2.643789375
Empty-vector	3501	Class 5	Class 4/5	Pathogenic	Non-sense	387	1.07	2	3	niraparib	-2.415511244
Empty-vector	3501	Class 5	Class 4/5	Pathogenic	Non-sense	387	1.07	3	1	niraparib	-2.514584268
Empty-vector	3501	Class 5	Class 4/5	Pathogenic	Non-sense	387	1.07	3	2	niraparib	-2.539970677
Empty-vector	3501	Class 5	Class 4/5	Pathogenic	Non-sense	387	1.07	3	3	niraparib	-2.21479515
Empty-vector	3501	Class 5	Class 4/5	Pathogenic	Non-sense	387	1.07	1	1	olaparib	-2.617981559
Empty-vector	3501	Class 5	Class 4/5	Pathogenic	Non-sense	387	1.07	1	2	olaparib	-2.993461898
Empty-vector	3501	Class 5	Class 4/5	Pathogenic	Non-sense	387	1.07	1	3	olaparib	-2.967620236
Empty-vector	3501	Class 5	Class 4/5	Pathogenic	Non-sense	387	1.07	2	1	olaparib	-1.859756275
Empty-vector	3501	Class 5	Class 4/5	Pathogenic	Non-sense	387	1.07	2	2	olaparib	-1.675887611
Empty-vector	3501	Class 5	Class 4/5	Pathogenic	Non-sense	387	1.07	2	3	olaparib	-2.236556416
Empty-vector	3501	Class 5	Class 4/5	Pathogenic	Non-sense	387	1.07	3	1	olaparib	-3.171303941
Empty-vector	3501	Class 5	Class 4/5	Pathogenic	Non-sense	387	1.07	3	2	olaparib	-2.642325228
Empty-vector	3501	Class 5	Class 4/5	Pathogenic	Non-sense	387	1.07	3	3	olaparib	-2.808012963
Empty-vector	3501	Class 5	Class 4/5	Pathogenic	Non-sense	387	1.07	1	1	rucaparib	-2.478464448
Empty-vector	3501	Class 5	Class 4/5	Pathogenic	Non-sense	387	1.07	1	2	rucaparib	-2.676060971
Empty-vector	3501	Class 5	Class 4/5	Pathogenic	Non-sense	387	1.07	1	3	rucaparib	-2.779906741
Empty-vector	3501	Class 5	Class 4/5	Pathogenic	Non-sense	387	1.07	2	1	rucaparib	-1.29240431
Empty-vector	3501	Class 5	Class 4/5	Pathogenic	Non-sense	387	1.07	2	2	rucaparib	-1.156995922
Empty-vector	3501	Class 5	Class 4/5	Pathogenic	Non-sense	387	1.07	2	3	rucaparib	-1.569895312
Empty-vector	3501	Class 5	Class 4/5	Pathogenic	Non-sense	387	1.07	3	1	rucaparib	-1.867533001
Empty-vector	3501	Class 5	Class 4/5	Pathogenic	Non-sense	387	1.07	3	2	rucaparib	-1.589699225
Empty-vector	3501	Class 5	Class 4/5	Pathogenic	Non-sense	387	1.07	3	3	rucaparib	-1.676722857
F1524V	1524	Class 1	Class 1/2	Benign	Class C45	1.64	120.44	1	1	CBDCA	-0.613156118
F1524V	1524	Class 1	Class 1/2	Benign	Class C45	1.64	120.44	1	2	CBDCA	-0.706980802
F1524V	1524	Class 1	Class 1/2	Benign	Class C45	1.64	120.44	1	3	CBDCA	-1.11378394
F1524V	1524	Class 1	Class 1/2	Benign	Class C45	1.64	120.44	2	1	CBDCA	-1.558562976
F1524V	1524	Class 1	Class 1/2	Benign	Class C45	1.64	120.44	2	2	CBDCA	-2.07010185
F1524V	1524	Class 1	Class 1/2	Benign	Class C45	1.64	120.44	2	3	CBDCA	-1.742982338
F1524V	1524	Class 1	Class 1/2	Benign	Class C45	1.64	120.44	3	1	CBDCA	-2.683207038
F1524V	1524	Class 1	Class 1/2	Benign	Class C45	1.64	120.44	3	2	CBDCA	-3.239163322
F1524V	1524	Class 1	Class 1/2	Benign	Class C45	1.64	120.44	3	3	CBDCA	-3.333140841
F1524V	1524	Class 1	Class 1/2	Benign	Class C45	1.64	120.44	1	1	niraparib	-1.113122067
F1524V	1524	Class 1	Class 1/2	Benign	Class C45	1.64	120.44	1	2	niraparib	-0.538197717
F1524V	1524	Class 1	Class 1/2	Benign	Class C45	1.64	120.44	1	3	niraparib	-0.963899707
F1524V	1524	Class 1	Class 1/2	Benign	Class C45	1.64	120.44	2	1	niraparib	-0.359745304
F1524V	1524	Class 1	Class 1/2	Benign	Class C45	1.64	120.44	2	2	niraparib	-0.264151262
F1524V	1524	Class 1	Class 1/2	Benign	Class C45	1.64	120.44	2	3	niraparib	-0.433997526
F1524V	1524	Class 1	Class 1/2	Benign	Class C45	1.64	120.44	3	1	niraparib	-1.106374009
F1524V	1524	Class 1	Class 1/2	Benign	Class C45	1.64	120.44	3	2	niraparib	-1.080525276
F1524V	1524	Class 1	Class 1/2	Benign	Class C45	1.64	120.44	3	3	niraparib	-1.001599074
F1524V	1524	Class 1	Class 1/2	Benign	Class C45	1.64	120.44	1	1	olaparib	-0.83081976
F1524V	1524	Class 1	Class 1/2	Benign	Class C45	1.64	120.44	1	2	olaparib	-0.975070482
F1524V	1524	Class 1	Class 1/2	Benign	Class C45	1.64	120.44	1	3	olaparib	-0.509401464
F1524V	1524	Class 1	Class 1/2	Benign	Class C45	1.64	120.44	2	1	olaparib	0.098823542
F1524V	1524	Class 1	Class 1/2	Benign	Class C45	1.64	120.44	2	2	olaparib	-0.548710871
F1524V	1524	Class 1	Class 1/2	Benign	Class C45	1.64	120.44	2	3	olaparib	0.145682878
F1524V	1524	Class 1	Class 1/2	Benign	Class C45	1.64	120.44	3	1	olaparib	-2.486881133
F1524V	1524	Class 1	Class 1/2	Benign	Class C45	1.64	120.44	3	2	olaparib	-2.423508245
F1524V	1524	Class 1	Class 1/2	Benign	Class C45	1.64	120.44	3	3	olaparib	-2.794124377
F1524V	1524	Class 1	Class 1/2	Benign	Class C45	1.64	120.44	1	1	rucaparib	-1.057323587
F1524V	1524	Class 1	Class 1/2	Benign	Class C45	1.64	120.44	1	2	rucaparib	-0.87170155
F1524V	1524	Class 1	Class 1/2	Benign	Class C45	1.64	120.44	1	3	rucaparib	-0.737258656
F1524V	1524	Class 1	Class 1/2	Benign	Class C45	1.64	120.44	2	1	rucaparib	0.149973799
F1524V	1524	Class 1	Class 1/2	Benign	Class C45	1.64	120.44	2	2	rucaparib	-0.326896969
F1524V	1524	Class 1	Class 1/2	Benign	Class C45	1.64	120.44	2	3	rucaparib	0.184482927
F1524V	1524	Class 1	Class 1/2	Benign	Class C45	1.64	120.44	3	1	rucaparib	-1.508055826
F1524V	1524	Class 1	Class 1/2	Benign	Class C45	1.64	120.44	3	2	rucaparib	-1.474770689
F1524V	1524	Class 1	Class 1/2	Benign	Class C45	1.64	120.44	3	3	rucaparib	-1.6694282
F2058L	2058	Class 3	Class 3	VUS	Class C15	1.64	120.44	2	1	CBDCA	0.256442446
F2058L	2058	Class 3	Class 3	VUS	Class C15	1.64	120.44	2	2	CBDCA	0.181880038
F2058L	2058	Class 3	Class 3	VUS	Class C15	1.64	120.44	2	3	CBDCA	0.204059679
F2058L	2058	Class 3	Class 3	VUS	Class C15	1.64	120.44	3	1	CBDCA	0.660886233
F2058L	2058	Class 3	Class 3	VUS	Class C15	1.64	120.44	3	2	CBDCA	0.469704258
F2058L	2058	Class 3	Class 3	VUS	Class C15	1.64	120.44	3	3	CBDCA	0.790816973
F2058L	2058	Class 3	Class 3	VUS	Class C15	1.64	120.44	2	1	niraparib	0.458589225
F2058L	2058	Class 3	Class 3	VUS	Class C15	1.64	120.44	2	2	niraparib	0.431076239
F2058L	2058	Class 3	Class 3	VUS	Class C15	1.64	120.44	2	3	niraparib	0.34705711
F2058L	2058	Class 3	Class 3	VUS	Class C15	1.64	120.44	3	1	niraparib	0.506164202
F2058L	2058	Class 3	Class 3	VUS	Class C15	1.64	120.44	3	2	niraparib	0.424102139
F2058L	2058	Class 3	Class 3	VUS	Class C15	1.64	120.44	3	3	niraparib	0.326191049
F2058L	2058	Class 3	Class 3	VUS	Class C15	1.64	120.44	2	1	olaparib	0.44229225
F2058L	2058	Class 3	Class 3	VUS	Class C15	1.64	120.44	2	2	olaparib	0.266605276
F2058L	2058	Class 3	Class 3	VUS	Class C15	1.64	120.44	2	3	olaparib	0.300944553
F2058L	2058	Class 3	Class 3	VUS	Class C15	1.64	120.44	3	1	olaparib	0.860517829
F2058L	2058	Class 3	Class 3	VUS	Class C15	1.64	120.44	3	2	olaparib	1.06677592
F2058L	2058	Class 3	Class 3	VUS	Class C15	1.64	120.44	3	3	olaparib	1.001561624
F2058L	2058	Class 3	Class 3	VUS	Class C15	1.64	120.44	2	1	rucaparib	0.402918173
F2058L	2058	Class 3	Class 3	VUS	Class C15	1.64	120.44	2	2	rucaparib	0.273535116
F2058L	2058	Class 3	Class 3	VUS	Class C15	1.64	120.44	2	3	rucaparib	0.298823961
F2058L	2058	Class 3	Class 3	VUS	Class C15	1.64	120.44	3	1	rucaparib	0.25008769
F2058L	2058	Class 3	Class 3	VUS	Class C15	1.64	120.44	3	2	rucaparib	0.358419959
F2058L	2058	Class 3	Class 3	VUS	Class C15	1.64	120.44	3	3	rucaparib	0.324167666
F2562V	2562	Class 3	Class 3	VUS	Class C45	5.38	2.57	2	1	CBDCA	-2.265152646
F2562V	2562	Class 3	Class 3	VUS	Class C45	5.38	2.57	2	2	CBDCA	-3.345022413
F2562V	2562	Class 3	Class 3	VUS	Class C45	5.38	2.57	2	3	CBDCA	-2.424084173
F2562V	2562	Class 3	Class 3	VUS	Class C45	5.38	2.57	3	1	CBDCA	-3.473041984
F2562V	2562	Class 3	Class 3	VUS	Class C45	5.38	2.57	3	2	CBDCA	-3.072551056
F2562V	2562	Class 3	Class 3	VUS	Class C45	5.38	2.57	3	3	CBDCA	-2.859190037
F2562V	2562	Class 3	Class 3	VUS	Class C45	5.38	2.57	2	1	niraparib	-2.988855666
F2562V	2562	Class 3	Class 3	VUS	Class C45	5.38	2.57	2	2	niraparib	-2.252735467
F2562V	2562	Class 3	Class 3	VUS	Class C45	5.38	2.57	2	3	niraparib	-2.510654849
F2562V	2562	Class 3	Class 3	VUS	Class C45	5.38	2.57	3	1	niraparib	-3.15198538
F2562V	2562	Class 3	Class 3	VUS	Class C45	5.38	2.57	3	2	niraparib	-2.764589849
F2562V	2562	Class 3	Class 3	VUS	Class C45	5.38	2.57	3	3	niraparib	-2.685061885
F2562V	2562	Class 3	Class 3	VUS	Class C45	5.38	2.57	2	1	olaparib	-2.003787037
F2562V	2562	Class 3	Class 3	VUS	Class C45	5.38	2.57	2	2	olaparib	-2.099716123
F2562V	2562	Class 3	Class 3	VUS	Class C45	5.38	2.57	2	3	olaparib	-2.074643675
F2562V	2562	Class 3	Class 3	VUS	Class C45	5.38	2.57	3	1	olaparib	-3.024761157
F2562V	2562	Class 3	Class 3	VUS	Class C45	5.38	2.57	3	2	olaparib	-2.923018744
F2562V	2562	Class 3	Class 3	VUS	Class C45	5.38	2.57	3	3	olaparib	-3.822391261
F2562V	2562	Class 3	Class 3	VUS	Class C45	5.38	2.57	2	1	rucaparib	-1.398474442
F2562V	2562	Class 3	Class 3	VUS	Class C45	5.38	2.57	2	2	rucaparib	-1.469120536
F2562V	2562	Class 3	Class 3	VUS	Class C45	5.38	2.57	2	3	rucaparib	-1.450656162
F2562V	2562	Class 3	Class 3	VUS	Class C45	5.38	2.57	3	1	rucaparib	-1.790564809
F2562V	2562	Class 3	Class 3	VUS	Class C45	5.38	2.57	3	2	rucaparib	-1.737126971
F2562V	2562	Class 3	Class 3	VUS	Class C45	5.38	2.57	3	3	rucaparib	-2.209501485
F2642C	2642	Class 3	Class 3	VUS	Class C45	5.38	2.57	2	1	CBDCA	-0.479155962
F2642C	2642	Class 3	Class 3	VUS	Class C45	5.38	2.57	2	2	CBDCA	-0.607576965
F2642C	2642	Class 3	Class 3	VUS	Class C45	5.38	2.57	2	3	CBDCA	-0.760749228
F2642C	2642	Class 3	Class 3	VUS	Class C45	5.38	2.57	3	1	CBDCA	-2.391093539
F2642C	2642	Class 3	Class 3	VUS	Class C45	5.38	2.57	3	2	CBDCA	-1.775980876
F2642C	2642	Class 3	Class 3	VUS	Class C45	5.38	2.57	3	3	CBDCA	-2.299908062
F2642C	2642	Class 3	Class 3	VUS	Class C45	5.38	2.57	2	1	niraparib	-0.858734139
F2642C	2642	Class 3	Class 3	VUS	Class C45	5.38	2.57	2	2	niraparib	-0.719126263
F2642C	2642	Class 3	Class 3	VUS	Class C45	5.38	2.57	2	3	niraparib	-0.725604681
F2642C	2642	Class 3	Class 3	VUS	Class C45	5.38	2.57	3	1	niraparib	-1.562975078
F2642C	2642	Class 3	Class 3	VUS	Class C45	5.38	2.57	3	2	niraparib	-1.648372935
F2642C	2642	Class 3	Class 3	VUS	Class C45	5.38	2.57	3	3	niraparib	-1.976379917
F2642C	2642	Class 3	Class 3	VUS	Class C45	5.38	2.57	2	1	olaparib	-1.590114375
F2642C	2642	Class 3	Class 3	VUS	Class C45	5.38	2.57	2	2	olaparib	-1.213869499
F2642C	2642	Class 3	Class 3	VUS	Class C45	5.38	2.57	2	3	olaparib	-1.124640703
F2642C	2642	Class 3	Class 3	VUS	Class C45	5.38	2.57	3	1	olaparib	-1.212675696
F2642C	2642	Class 3	Class 3	VUS	Class C45	5.38	2.57	3	2	olaparib	-1.183617708
F2642C	2642	Class 3	Class 3	VUS	Class C45	5.38	2.57	3	3	olaparib	-1.052281931
F2642C	2642	Class 3	Class 3	VUS	Class C45	5.38	2.57	2	1	rucaparib	-1.093829011
F2642C	2642	Class 3	Class 3	VUS	Class C45	5.38	2.57	2	2	rucaparib	-0.816746929
F2642C	2642	Class 3	Class 3	VUS	Class C45	5.38	2.57	2	3	rucaparib	-0.751035202
F2642C	2642	Class 3	Class 3	VUS	Class C45	5.38	2.57	3	1	rucaparib	-0.838809031
F2642C	2642	Class 3	Class 3	VUS	Class C45	5.38	2.57	3	2	rucaparib	-0.823546998
F2642C	2642	Class 3	Class 3	VUS	Class C45	5.38	2.57	3	3	rucaparib	-0.754565933
F266L	266	Class 3	Class 3	Conflicting	Class C0	1.64	120.44	1	1	CBDCA	-0.419477658
F266L	266	Class 3	Class 3	Conflicting	Class C0	1.64	120.44	1	2	CBDCA	-0.127931621
F266L	266	Class 3	Class 3	Conflicting	Class C0	1.64	120.44	1	3	CBDCA	-0.351321807
F266L	266	Class 3	Class 3	Conflicting	Class C0	1.64	120.44	2	1	CBDCA	-0.327621303
F266L	266	Class 3	Class 3	Conflicting	Class C0	1.64	120.44	2	2	CBDCA	-0.404265778
F266L	266	Class 3	Class 3	Conflicting	Class C0	1.64	120.44	2	3	CBDCA	-0.443675315
F266L	266	Class 3	Class 3	Conflicting	Class C0	1.64	120.44	3	1	CBDCA	0.826266897
F266L	266	Class 3	Class 3	Conflicting	Class C0	1.64	120.44	3	2	CBDCA	0.968981858
F266L	266	Class 3	Class 3	Conflicting	Class C0	1.64	120.44	3	3	CBDCA	0.890822941
F266L	266	Class 3	Class 3	Conflicting	Class C0	1.64	120.44	1	1	niraparib	-0.220183855
F266L	266	Class 3	Class 3	Conflicting	Class C0	1.64	120.44	1	2	niraparib	-0.492943393
F266L	266	Class 3	Class 3	Conflicting	Class C0	1.64	120.44	1	3	niraparib	-0.031500541
F266L	266	Class 3	Class 3	Conflicting	Class C0	1.64	120.44	2	1	niraparib	-0.300858493
F266L	266	Class 3	Class 3	Conflicting	Class C0	1.64	120.44	2	2	niraparib	-0.208279823
F266L	266	Class 3	Class 3	Conflicting	Class C0	1.64	120.44	2	3	niraparib	-0.307268909
F266L	266	Class 3	Class 3	Conflicting	Class C0	1.64	120.44	3	1	niraparib	0.32236844
F266L	266	Class 3	Class 3	Conflicting	Class C0	1.64	120.44	3	2	niraparib	0.459351564
F266L	266	Class 3	Class 3	Conflicting	Class C0	1.64	120.44	3	3	niraparib	0.455571263
F266L	266	Class 3	Class 3	Conflicting	Class C0	1.64	120.44	1	1	olaparib	-0.226325662
F266L	266	Class 3	Class 3	Conflicting	Class C0	1.64	120.44	1	2	olaparib	-0.219749707
F266L	266	Class 3	Class 3	Conflicting	Class C0	1.64	120.44	1	3	olaparib	-0.293374907
F266L	266	Class 3	Class 3	Conflicting	Class C0	1.64	120.44	2	1	olaparib	-0.485853523
F266L	266	Class 3	Class 3	Conflicting	Class C0	1.64	120.44	2	2	olaparib	-0.429323821
F266L	266	Class 3	Class 3	Conflicting	Class C0	1.64	120.44	2	3	olaparib	-0.353072965
F266L	266	Class 3	Class 3	Conflicting	Class C0	1.64	120.44	3	1	olaparib	0.296512995
F266L	266	Class 3	Class 3	Conflicting	Class C0	1.64	120.44	3	2	olaparib	0.36788588
F266L	266	Class 3	Class 3	Conflicting	Class C0	1.64	120.44	3	3	olaparib	0.382227257
F266L	266	Class 3	Class 3	Conflicting	Class C0	1.64	120.44	1	1	rucaparib	-0.241581835
F266L	266	Class 3	Class 3	Conflicting	Class C0	1.64	120.44	1	2	rucaparib	-0.286414187
F266L	266	Class 3	Class 3	Conflicting	Class C0	1.64	120.44	1	3	rucaparib	-0.292412778
F266L	266	Class 3	Class 3	Conflicting	Class C0	1.64	120.44	2	1	rucaparib	-0.280606253
F266L	266	Class 3	Class 3	Conflicting	Class C0	1.64	120.44	2	2	rucaparib	-0.238975473
F266L	266	Class 3	Class 3	Conflicting	Class C0	1.64	120.44	2	3	rucaparib	-0.182821231
F266L	266	Class 3	Class 3	Conflicting	Class C0	1.64	120.44	3	1	rucaparib	-0.046142743
F266L	266	Class 3	Class 3	Conflicting	Class C0	1.64	120.44	3	2	rucaparib	-0.008655793
F266L	266	Class 3	Class 3	Conflicting	Class C0	1.64	120.44	3	3	rucaparib	-0.001123318
F2873C	2873	Class 3	Class 3	VUS	Class C55	5.38	2.57	2	1	CBDCA	-0.69106435
F2873C	2873	Class 3	Class 3	VUS	Class C55	5.38	2.57	2	2	CBDCA	-0.88314785
F2873C	2873	Class 3	Class 3	VUS	Class C55	5.38	2.57	2	3	CBDCA	-0.629726408
F2873C	2873	Class 3	Class 3	VUS	Class C55	5.38	2.57	3	1	CBDCA	-0.639302729
F2873C	2873	Class 3	Class 3	VUS	Class C55	5.38	2.57	3	2	CBDCA	-0.60603182
F2873C	2873	Class 3	Class 3	VUS	Class C55	5.38	2.57	3	3	CBDCA	-0.814201818
F2873C	2873	Class 3	Class 3	VUS	Class C55	5.38	2.57	2	1	niraparib	-0.054723265
F2873C	2873	Class 3	Class 3	VUS	Class C55	5.38	2.57	2	2	niraparib	-0.003643452
F2873C	2873	Class 3	Class 3	VUS	Class C55	5.38	2.57	2	3	niraparib	-0.147979452
F2873C	2873	Class 3	Class 3	VUS	Class C55	5.38	2.57	3	1	niraparib	-2.003079732
F2873C	2873	Class 3	Class 3	VUS	Class C55	5.38	2.57	3	2	niraparib	-1.749643571
F2873C	2873	Class 3	Class 3	VUS	Class C55	5.38	2.57	3	3	niraparib	-2.140579459
F2873C	2873	Class 3	Class 3	VUS	Class C55	5.38	2.57	2	1	olaparib	-0.484047904
F2873C	2873	Class 3	Class 3	VUS	Class C55	5.38	2.57	2	2	olaparib	-0.534014351
F2873C	2873	Class 3	Class 3	VUS	Class C55	5.38	2.57	2	3	olaparib	-0.587059385
F2873C	2873	Class 3	Class 3	VUS	Class C55	5.38	2.57	3	1	olaparib	-0.844216793
F2873C	2873	Class 3	Class 3	VUS	Class C55	5.38	2.57	3	2	olaparib	-0.948843631
F2873C	2873	Class 3	Class 3	VUS	Class C55	5.38	2.57	3	3	olaparib	-1.043535203
F2873C	2873	Class 3	Class 3	VUS	Class C55	5.38	2.57	2	1	rucaparib	-0.279276521
F2873C	2873	Class 3	Class 3	VUS	Class C55	5.38	2.57	2	2	rucaparib	-0.316073852
F2873C	2873	Class 3	Class 3	VUS	Class C55	5.38	2.57	2	3	rucaparib	-0.35513838
F2873C	2873	Class 3	Class 3	VUS	Class C55	5.38	2.57	3	1	rucaparib	-0.645284555
F2873C	2873	Class 3	Class 3	VUS	Class C55	5.38	2.57	3	2	rucaparib	-0.70023737
F2873C	2873	Class 3	Class 3	VUS	Class C55	5.38	2.57	3	3	rucaparib	-0.749971918
F3060C	3060	Class 3	Class 3	VUS	Class C55	5.38	2.57	2	1	CBDCA	-0.182827821
F3060C	3060	Class 3	Class 3	VUS	Class C55	5.38	2.57	2	2	CBDCA	0.042536125
F3060C	3060	Class 3	Class 3	VUS	Class C55	5.38	2.57	2	3	CBDCA	-0.020585604
F3060C	3060	Class 3	Class 3	VUS	Class C55	5.38	2.57	3	1	CBDCA	0.538347466
F3060C	3060	Class 3	Class 3	VUS	Class C55	5.38	2.57	3	2	CBDCA	0.617280647
F3060C	3060	Class 3	Class 3	VUS	Class C55	5.38	2.57	3	3	CBDCA	0.061954888
F3060C	3060	Class 3	Class 3	VUS	Class C55	5.38	2.57	2	1	niraparib	-0.034069732
F3060C	3060	Class 3	Class 3	VUS	Class C55	5.38	2.57	2	2	niraparib	0.03509317
F3060C	3060	Class 3	Class 3	VUS	Class C55	5.38	2.57	2	3	niraparib	-0.209635167
F3060C	3060	Class 3	Class 3	VUS	Class C55	5.38	2.57	3	1	niraparib	0.297030526
F3060C	3060	Class 3	Class 3	VUS	Class C55	5.38	2.57	3	2	niraparib	0.223316123
F3060C	3060	Class 3	Class 3	VUS	Class C55	5.38	2.57	3	3	niraparib	0.292292442
F3060C	3060	Class 3	Class 3	VUS	Class C55	5.38	2.57	2	1	olaparib	0.069231857
F3060C	3060	Class 3	Class 3	VUS	Class C55	5.38	2.57	2	2	olaparib	0.070012143
F3060C	3060	Class 3	Class 3	VUS	Class C55	5.38	2.57	2	3	olaparib	0.016814122
F3060C	3060	Class 3	Class 3	VUS	Class C55	5.38	2.57	3	1	olaparib	0.786482315
F3060C	3060	Class 3	Class 3	VUS	Class C55	5.38	2.57	3	2	olaparib	0.589915568
F3060C	3060	Class 3	Class 3	VUS	Class C55	5.38	2.57	3	3	olaparib	0.788047783
F3060C	3060	Class 3	Class 3	VUS	Class C55	5.38	2.57	2	1	rucaparib	0.128181275
F3060C	3060	Class 3	Class 3	VUS	Class C55	5.38	2.57	2	2	rucaparib	0.12875591
F3060C	3060	Class 3	Class 3	VUS	Class C55	5.38	2.57	2	3	rucaparib	0.089578716
F3060C	3060	Class 3	Class 3	VUS	Class C55	5.38	2.57	3	1	rucaparib	0.211202256
F3060C	3060	Class 3	Class 3	VUS	Class C55	5.38	2.57	3	2	rucaparib	0.107960141
F3060C	3060	Class 3	Class 3	VUS	Class C55	5.38	2.57	3	3	rucaparib	0.212024483
F32L	32	Class 3	Class 3	VUS	Class C15	3.76	9	2	1	CBDCA	-1.209312029
F32L	32	Class 3	Class 3	VUS	Class C15	3.76	9	2	2	CBDCA	-1.659238903
F32L	32	Class 3	Class 3	VUS	Class C15	3.76	9	2	3	CBDCA	-1.455746229
F32L	32	Class 3	Class 3	VUS	Class C15	3.76	9	3	1	CBDCA	-2.020277095
F32L	32	Class 3	Class 3	VUS	Class C15	3.76	9	3	2	CBDCA	-1.15777347
F32L	32	Class 3	Class 3	VUS	Class C15	3.76	9	3	3	CBDCA	-1.75658482
F32L	32	Class 3	Class 3	VUS	Class C15	3.76	9	2	1	niraparib	-0.805302984
F32L	32	Class 3	Class 3	VUS	Class C15	3.76	9	2	2	niraparib	-0.855856151
F32L	32	Class 3	Class 3	VUS	Class C15	3.76	9	2	3	niraparib	-0.736900359
F32L	32	Class 3	Class 3	VUS	Class C15	3.76	9	3	1	niraparib	-0.957705957
F32L	32	Class 3	Class 3	VUS	Class C15	3.76	9	3	2	niraparib	-0.850678504
F32L	32	Class 3	Class 3	VUS	Class C15	3.76	9	3	3	niraparib	-0.833393249
F32L	32	Class 3	Class 3	VUS	Class C15	3.76	9	2	1	olaparib	-1.023988123
F32L	32	Class 3	Class 3	VUS	Class C15	3.76	9	2	2	olaparib	-0.868646369
F32L	32	Class 3	Class 3	VUS	Class C15	3.76	9	2	3	olaparib	-1.015757344
F32L	32	Class 3	Class 3	VUS	Class C15	3.76	9	3	1	olaparib	-1.022082658
F32L	32	Class 3	Class 3	VUS	Class C15	3.76	9	3	2	olaparib	-1.691086004
F32L	32	Class 3	Class 3	VUS	Class C15	3.76	9	3	3	olaparib	-1.625593282
F32L	32	Class 3	Class 3	VUS	Class C15	3.76	9	2	1	rucaparib	-0.676910535
F32L	32	Class 3	Class 3	VUS	Class C15	3.76	9	2	2	rucaparib	-0.562510527
F32L	32	Class 3	Class 3	VUS	Class C15	3.76	9	2	3	rucaparib	-0.670849053
F32L	32	Class 3	Class 3	VUS	Class C15	3.76	9	3	1	rucaparib	-0.738704467
F32L	32	Class 3	Class 3	VUS	Class C15	3.76	9	3	2	rucaparib	-1.090082928
F32L	32	Class 3	Class 3	VUS	Class C15	3.76	9	3	3	rucaparib	-1.055684398
F590C	590	Class 3	Class 3	VUS	Class C65	1.64	120.44	2	1	CBDCA	-0.065664704
F590C	590	Class 3	Class 3	VUS	Class C65	1.64	120.44	2	2	CBDCA	0.088681258
F590C	590	Class 3	Class 3	VUS	Class C65	1.64	120.44	2	3	CBDCA	0.057198443
F590C	590	Class 3	Class 3	VUS	Class C65	1.64	120.44	3	1	CBDCA	0.089729352
F590C	590	Class 3	Class 3	VUS	Class C65	1.64	120.44	3	2	CBDCA	0.195961392
F590C	590	Class 3	Class 3	VUS	Class C65	1.64	120.44	3	3	CBDCA	-0.145282973
F590C	590	Class 3	Class 3	VUS	Class C65	1.64	120.44	2	1	niraparib	-0.109942988
F590C	590	Class 3	Class 3	VUS	Class C65	1.64	120.44	2	2	niraparib	-0.192569905
F590C	590	Class 3	Class 3	VUS	Class C65	1.64	120.44	2	3	niraparib	-0.349476229
F590C	590	Class 3	Class 3	VUS	Class C65	1.64	120.44	3	1	niraparib	-0.376689605
F590C	590	Class 3	Class 3	VUS	Class C65	1.64	120.44	3	2	niraparib	-0.35562562
F590C	590	Class 3	Class 3	VUS	Class C65	1.64	120.44	3	3	niraparib	-0.322067483
F590C	590	Class 3	Class 3	VUS	Class C65	1.64	120.44	2	1	olaparib	0.034412781
F590C	590	Class 3	Class 3	VUS	Class C65	1.64	120.44	2	2	olaparib	0.035009753
F590C	590	Class 3	Class 3	VUS	Class C65	1.64	120.44	2	3	olaparib	0.026255383
F590C	590	Class 3	Class 3	VUS	Class C65	1.64	120.44	3	1	olaparib	-0.195193068
F590C	590	Class 3	Class 3	VUS	Class C65	1.64	120.44	3	2	olaparib	-0.465326952
F590C	590	Class 3	Class 3	VUS	Class C65	1.64	120.44	3	3	olaparib	-0.393529749
F590C	590	Class 3	Class 3	VUS	Class C65	1.64	120.44	2	1	rucaparib	0.102539086
F590C	590	Class 3	Class 3	VUS	Class C65	1.64	120.44	2	2	rucaparib	0.102978721
F590C	590	Class 3	Class 3	VUS	Class C65	1.64	120.44	2	3	rucaparib	0.096531646
F590C	590	Class 3	Class 3	VUS	Class C65	1.64	120.44	3	1	rucaparib	-0.304399926
F590C	590	Class 3	Class 3	VUS	Class C65	1.64	120.44	3	2	rucaparib	-0.44628147
F590C	590	Class 3	Class 3	VUS	Class C65	1.64	120.44	3	3	rucaparib	-0.408571658
G1224V	1224	Class 3	Class 3	VUS	Class C65	1.64	120.44	2	1	CBDCA	-0.065511869
G1224V	1224	Class 3	Class 3	VUS	Class C65	1.64	120.44	2	2	CBDCA	0.003536261
G1224V	1224	Class 3	Class 3	VUS	Class C65	1.64	120.44	2	3	CBDCA	0.078977059
G1224V	1224	Class 3	Class 3	VUS	Class C65	1.64	120.44	3	1	CBDCA	0.182354244
G1224V	1224	Class 3	Class 3	VUS	Class C65	1.64	120.44	3	2	CBDCA	0.407274994
G1224V	1224	Class 3	Class 3	VUS	Class C65	1.64	120.44	3	3	CBDCA	0.273578493
G1224V	1224	Class 3	Class 3	VUS	Class C65	1.64	120.44	2	1	niraparib	0.096324704
G1224V	1224	Class 3	Class 3	VUS	Class C65	1.64	120.44	2	2	niraparib	0.06755634
G1224V	1224	Class 3	Class 3	VUS	Class C65	1.64	120.44	2	3	niraparib	-0.056914791
G1224V	1224	Class 3	Class 3	VUS	Class C65	1.64	120.44	3	1	niraparib	-0.500585593
G1224V	1224	Class 3	Class 3	VUS	Class C65	1.64	120.44	3	2	niraparib	-0.579471999
G1224V	1224	Class 3	Class 3	VUS	Class C65	1.64	120.44	3	3	niraparib	-0.546618059
G1224V	1224	Class 3	Class 3	VUS	Class C65	1.64	120.44	2	1	olaparib	0.224665076
G1224V	1224	Class 3	Class 3	VUS	Class C65	1.64	120.44	2	2	olaparib	0.156487082
G1224V	1224	Class 3	Class 3	VUS	Class C65	1.64	120.44	2	3	olaparib	0.101313975
G1224V	1224	Class 3	Class 3	VUS	Class C65	1.64	120.44	3	1	olaparib	-0.734562615
G1224V	1224	Class 3	Class 3	VUS	Class C65	1.64	120.44	3	2	olaparib	-0.606366159
G1224V	1224	Class 3	Class 3	VUS	Class C65	1.64	120.44	3	3	olaparib	-0.754826804
G1224V	1224	Class 3	Class 3	VUS	Class C65	1.64	120.44	2	1	rucaparib	0.242648641
G1224V	1224	Class 3	Class 3	VUS	Class C65	1.64	120.44	2	2	rucaparib	0.192439584
G1224V	1224	Class 3	Class 3	VUS	Class C65	1.64	120.44	2	3	rucaparib	0.151807856
G1224V	1224	Class 3	Class 3	VUS	Class C65	1.64	120.44	3	1	rucaparib	-0.587691246
G1224V	1224	Class 3	Class 3	VUS	Class C65	1.64	120.44	3	2	rucaparib	-0.520359037
G1224V	1224	Class 3	Class 3	VUS	Class C65	1.64	120.44	3	3	rucaparib	-0.59833454
G1696V	1696	Class 3	Class 3	VUS	Class C0	1.64	120.44	1	1	CBDCA	-0.909351643
G1696V	1696	Class 3	Class 3	VUS	Class C0	1.64	120.44	1	2	CBDCA	-1.050206959
G1696V	1696	Class 3	Class 3	VUS	Class C0	1.64	120.44	1	3	CBDCA	-1.016975042
G1696V	1696	Class 3	Class 3	VUS	Class C0	1.64	120.44	2	1	CBDCA	-1.945829534
G1696V	1696	Class 3	Class 3	VUS	Class C0	1.64	120.44	2	2	CBDCA	-1.53773803
G1696V	1696	Class 3	Class 3	VUS	Class C0	1.64	120.44	2	3	CBDCA	-1.550880953
G1696V	1696	Class 3	Class 3	VUS	Class C0	1.64	120.44	3	1	CBDCA	-2.017745199
G1696V	1696	Class 3	Class 3	VUS	Class C0	1.64	120.44	3	2	CBDCA	-1.904926374
G1696V	1696	Class 3	Class 3	VUS	Class C0	1.64	120.44	3	3	CBDCA	-2.238704833
G1696V	1696	Class 3	Class 3	VUS	Class C0	1.64	120.44	1	1	niraparib	-0.960559613
G1696V	1696	Class 3	Class 3	VUS	Class C0	1.64	120.44	1	2	niraparib	-0.706027103
G1696V	1696	Class 3	Class 3	VUS	Class C0	1.64	120.44	1	3	niraparib	-0.679640636
G1696V	1696	Class 3	Class 3	VUS	Class C0	1.64	120.44	2	1	niraparib	-1.185925803
G1696V	1696	Class 3	Class 3	VUS	Class C0	1.64	120.44	2	2	niraparib	-1.483624644
G1696V	1696	Class 3	Class 3	VUS	Class C0	1.64	120.44	2	3	niraparib	-0.962116562
G1696V	1696	Class 3	Class 3	VUS	Class C0	1.64	120.44	3	1	niraparib	-1.397143061
G1696V	1696	Class 3	Class 3	VUS	Class C0	1.64	120.44	3	2	niraparib	-1.767554999
G1696V	1696	Class 3	Class 3	VUS	Class C0	1.64	120.44	3	3	niraparib	-1.900172012
G1696V	1696	Class 3	Class 3	VUS	Class C0	1.64	120.44	1	1	olaparib	-0.779680193
G1696V	1696	Class 3	Class 3	VUS	Class C0	1.64	120.44	1	2	olaparib	-0.554103577
G1696V	1696	Class 3	Class 3	VUS	Class C0	1.64	120.44	1	3	olaparib	-0.72347042
G1696V	1696	Class 3	Class 3	VUS	Class C0	1.64	120.44	2	1	olaparib	-0.789352823
G1696V	1696	Class 3	Class 3	VUS	Class C0	1.64	120.44	2	2	olaparib	-1.551223712
G1696V	1696	Class 3	Class 3	VUS	Class C0	1.64	120.44	2	3	olaparib	-1.21709577
G1696V	1696	Class 3	Class 3	VUS	Class C0	1.64	120.44	3	1	olaparib	-2.217830325
G1696V	1696	Class 3	Class 3	VUS	Class C0	1.64	120.44	3	2	olaparib	-1.688851612
G1696V	1696	Class 3	Class 3	VUS	Class C0	1.64	120.44	3	3	olaparib	-2.189806458
G1696V	1696	Class 3	Class 3	VUS	Class C0	1.64	120.44	1	1	rucaparib	-1.053191084
G1696V	1696	Class 3	Class 3	VUS	Class C0	1.64	120.44	1	2	rucaparib	-0.837433505
G1696V	1696	Class 3	Class 3	VUS	Class C0	1.64	120.44	1	3	rucaparib	-1.118126085
G1696V	1696	Class 3	Class 3	VUS	Class C0	1.64	120.44	2	1	rucaparib	-0.504115524
G1696V	1696	Class 3	Class 3	VUS	Class C0	1.64	120.44	2	2	rucaparib	-1.06518834
G1696V	1696	Class 3	Class 3	VUS	Class C0	1.64	120.44	2	3	rucaparib	-0.819122887
G1696V	1696	Class 3	Class 3	VUS	Class C0	1.64	120.44	3	1	rucaparib	-1.366743142
G1696V	1696	Class 3	Class 3	VUS	Class C0	1.64	120.44	3	2	rucaparib	-1.088909365
G1696V	1696	Class 3	Class 3	VUS	Class C0	1.64	120.44	3	3	rucaparib	-1.352024257
G185V	185	Class 3	Class 3	VUS	Class C65	1.64	120.44	2	1	CBDCA	0.060520872
G185V	185	Class 3	Class 3	VUS	Class C65	1.64	120.44	2	2	CBDCA	0.173888404
G185V	185	Class 3	Class 3	VUS	Class C65	1.64	120.44	2	3	CBDCA	0.346410875
G185V	185	Class 3	Class 3	VUS	Class C65	1.64	120.44	3	1	CBDCA	0.01916093
G185V	185	Class 3	Class 3	VUS	Class C65	1.64	120.44	3	2	CBDCA	0.201474318
G185V	185	Class 3	Class 3	VUS	Class C65	1.64	120.44	3	3	CBDCA	0.090964912
G185V	185	Class 3	Class 3	VUS	Class C65	1.64	120.44	2	1	niraparib	0.245910283
G185V	185	Class 3	Class 3	VUS	Class C65	1.64	120.44	2	2	niraparib	0.212690633
G185V	185	Class 3	Class 3	VUS	Class C65	1.64	120.44	2	3	niraparib	0.088470851
G185V	185	Class 3	Class 3	VUS	Class C65	1.64	120.44	3	1	niraparib	-0.457997492
G185V	185	Class 3	Class 3	VUS	Class C65	1.64	120.44	3	2	niraparib	-0.296474482
G185V	185	Class 3	Class 3	VUS	Class C65	1.64	120.44	3	3	niraparib	-0.359098521
G185V	185	Class 3	Class 3	VUS	Class C65	1.64	120.44	2	1	olaparib	0.025688844
G185V	185	Class 3	Class 3	VUS	Class C65	1.64	120.44	2	2	olaparib	0.138717088
G185V	185	Class 3	Class 3	VUS	Class C65	1.64	120.44	2	3	olaparib	0.035808019
G185V	185	Class 3	Class 3	VUS	Class C65	1.64	120.44	3	1	olaparib	0.523156802
G185V	185	Class 3	Class 3	VUS	Class C65	1.64	120.44	3	2	olaparib	0.437277059
G185V	185	Class 3	Class 3	VUS	Class C65	1.64	120.44	3	3	olaparib	0.425544359
G185V	185	Class 3	Class 3	VUS	Class C65	1.64	120.44	2	1	rucaparib	0.096114423
G185V	185	Class 3	Class 3	VUS	Class C65	1.64	120.44	2	2	rucaparib	0.179353035
G185V	185	Class 3	Class 3	VUS	Class C65	1.64	120.44	2	3	rucaparib	0.103566597
G185V	185	Class 3	Class 3	VUS	Class C65	1.64	120.44	3	1	rucaparib	0.07289665
G185V	185	Class 3	Class 3	VUS	Class C65	1.64	120.44	3	2	rucaparib	0.027790311
G185V	185	Class 3	Class 3	VUS	Class C65	1.64	120.44	3	3	rucaparib	0.021627983
G2057E	2057	Class 3	Class 3	VUS	Class C65	1.64	120.44	2	1	CBDCA	0.619359783
G2057E	2057	Class 3	Class 3	VUS	Class C65	1.64	120.44	2	2	CBDCA	0.496240666
G2057E	2057	Class 3	Class 3	VUS	Class C65	1.64	120.44	2	3	CBDCA	0.461441728
G2057E	2057	Class 3	Class 3	VUS	Class C65	1.64	120.44	3	1	CBDCA	-0.082575816
G2057E	2057	Class 3	Class 3	VUS	Class C65	1.64	120.44	3	2	CBDCA	-0.05779977
G2057E	2057	Class 3	Class 3	VUS	Class C65	1.64	120.44	3	3	CBDCA	-0.155506959
G2057E	2057	Class 3	Class 3	VUS	Class C65	1.64	120.44	2	1	niraparib	0.587959221
G2057E	2057	Class 3	Class 3	VUS	Class C65	1.64	120.44	2	2	niraparib	0.563559002
G2057E	2057	Class 3	Class 3	VUS	Class C65	1.64	120.44	2	3	niraparib	0.61113459
G2057E	2057	Class 3	Class 3	VUS	Class C65	1.64	120.44	3	1	niraparib	-0.269294742
G2057E	2057	Class 3	Class 3	VUS	Class C65	1.64	120.44	3	2	niraparib	-0.378511988
G2057E	2057	Class 3	Class 3	VUS	Class C65	1.64	120.44	3	3	niraparib	-0.453358149
G2057E	2057	Class 3	Class 3	VUS	Class C65	1.64	120.44	2	1	olaparib	0.254955373
G2057E	2057	Class 3	Class 3	VUS	Class C65	1.64	120.44	2	2	olaparib	0.231965601
G2057E	2057	Class 3	Class 3	VUS	Class C65	1.64	120.44	2	3	olaparib	0.173497981
G2057E	2057	Class 3	Class 3	VUS	Class C65	1.64	120.44	3	1	olaparib	0.056580328
G2057E	2057	Class 3	Class 3	VUS	Class C65	1.64	120.44	3	2	olaparib	0.190737334
G2057E	2057	Class 3	Class 3	VUS	Class C65	1.64	120.44	3	3	olaparib	0.176475029
G2057E	2057	Class 3	Class 3	VUS	Class C65	1.64	120.44	2	1	rucaparib	0.264955652
G2057E	2057	Class 3	Class 3	VUS	Class C65	1.64	120.44	2	2	rucaparib	0.248025046
G2057E	2057	Class 3	Class 3	VUS	Class C65	1.64	120.44	2	3	rucaparib	0.204967104
G2057E	2057	Class 3	Class 3	VUS	Class C65	1.64	120.44	3	1	rucaparib	-0.1721618
G2057E	2057	Class 3	Class 3	VUS	Class C65	1.64	120.44	3	2	rucaparib	-0.10169895
G2057E	2057	Class 3	Class 3	VUS	Class C65	1.64	120.44	3	3	rucaparib	-0.109189895
G2508S	2508	Class 4	Class 4/5	Conflicting	Class C55	5.38	2.57	2	1	CBDCA	-2.807249748
G2508S	2508	Class 4	Class 4/5	Conflicting	Class C55	5.38	2.57	2	2	CBDCA	-2.656873826
G2508S	2508	Class 4	Class 4/5	Conflicting	Class C55	5.38	2.57	2	3	CBDCA	-2.61391976
G2508S	2508	Class 4	Class 4/5	Conflicting	Class C55	5.38	2.57	3	1	CBDCA	-1.760465544
G2508S	2508	Class 4	Class 4/5	Conflicting	Class C55	5.38	2.57	3	2	CBDCA	-2.566650651
G2508S	2508	Class 4	Class 4/5	Conflicting	Class C55	5.38	2.57	3	3	CBDCA	-1.772347197
G2508S	2508	Class 4	Class 4/5	Conflicting	Class C55	5.38	2.57	2	1	niraparib	-2.184107374
G2508S	2508	Class 4	Class 4/5	Conflicting	Class C55	5.38	2.57	2	2	niraparib	-1.966583921
G2508S	2508	Class 4	Class 4/5	Conflicting	Class C55	5.38	2.57	2	3	niraparib	-1.852348281
G2508S	2508	Class 4	Class 4/5	Conflicting	Class C55	5.38	2.57	3	1	niraparib	-3.155798717
G2508S	2508	Class 4	Class 4/5	Conflicting	Class C55	5.38	2.57	3	2	niraparib	-2.184415435
G2508S	2508	Class 4	Class 4/5	Conflicting	Class C55	5.38	2.57	3	3	niraparib	-3.191151063
G2508S	2508	Class 4	Class 4/5	Conflicting	Class C55	5.38	2.57	2	1	olaparib	-2.034558751
G2508S	2508	Class 4	Class 4/5	Conflicting	Class C55	5.38	2.57	2	2	olaparib	-1.897551763
G2508S	2508	Class 4	Class 4/5	Conflicting	Class C55	5.38	2.57	2	3	olaparib	-1.829269173
G2508S	2508	Class 4	Class 4/5	Conflicting	Class C55	5.38	2.57	3	1	olaparib	-1.893390351
G2508S	2508	Class 4	Class 4/5	Conflicting	Class C55	5.38	2.57	3	2	olaparib	-1.461802948
G2508S	2508	Class 4	Class 4/5	Conflicting	Class C55	5.38	2.57	3	3	olaparib	-1.865366485
G2508S	2508	Class 4	Class 4/5	Conflicting	Class C55	5.38	2.57	2	1	rucaparib	-1.421135988
G2508S	2508	Class 4	Class 4/5	Conflicting	Class C55	5.38	2.57	2	2	rucaparib	-1.320238451
G2508S	2508	Class 4	Class 4/5	Conflicting	Class C55	5.38	2.57	2	3	rucaparib	-1.269952364
G2508S	2508	Class 4	Class 4/5	Conflicting	Class C55	5.38	2.57	3	1	rucaparib	-1.196338585
G2508S	2508	Class 4	Class 4/5	Conflicting	Class C55	5.38	2.57	3	2	rucaparib	-0.969657331
G2508S	2508	Class 4	Class 4/5	Conflicting	Class C55	5.38	2.57	3	3	rucaparib	-1.1816197
G2544D	2544	Class 3	Class 3	VUS	Class C65	15	3.48	2	1	CBDCA	1.531428198
G2544D	2544	Class 3	Class 3	VUS	Class C65	15	3.48	2	2	CBDCA	1.435122679
G2544D	2544	Class 3	Class 3	VUS	Class C65	15	3.48	2	3	CBDCA	1.573045073
G2544D	2544	Class 3	Class 3	VUS	Class C65	15	3.48	3	1	CBDCA	0.680796734
G2544D	2544	Class 3	Class 3	VUS	Class C65	15	3.48	3	2	CBDCA	0.779858005
G2544D	2544	Class 3	Class 3	VUS	Class C65	15	3.48	3	3	CBDCA	0.587400656
G2544D	2544	Class 3	Class 3	VUS	Class C65	15	3.48	2	1	niraparib	0.857756497
G2544D	2544	Class 3	Class 3	VUS	Class C65	15	3.48	2	2	niraparib	0.776291482
G2544D	2544	Class 3	Class 3	VUS	Class C65	15	3.48	2	3	niraparib	0.724065596
G2544D	2544	Class 3	Class 3	VUS	Class C65	15	3.48	3	1	niraparib	0.063210904
G2544D	2544	Class 3	Class 3	VUS	Class C65	15	3.48	3	2	niraparib	0.060870489
G2544D	2544	Class 3	Class 3	VUS	Class C65	15	3.48	3	3	niraparib	-0.063003794
G2544D	2544	Class 3	Class 3	VUS	Class C65	15	3.48	2	1	olaparib	1.070765843
G2544D	2544	Class 3	Class 3	VUS	Class C65	15	3.48	2	2	olaparib	1.010005346
G2544D	2544	Class 3	Class 3	VUS	Class C65	15	3.48	2	3	olaparib	1.003033507
G2544D	2544	Class 3	Class 3	VUS	Class C65	15	3.48	3	1	olaparib	0.221480054
G2544D	2544	Class 3	Class 3	VUS	Class C65	15	3.48	3	2	olaparib	0.189541452
G2544D	2544	Class 3	Class 3	VUS	Class C65	15	3.48	3	3	olaparib	0.332836328
G2544D	2544	Class 3	Class 3	VUS	Class C65	15	3.48	2	1	rucaparib	0.865751777
G2544D	2544	Class 3	Class 3	VUS	Class C65	15	3.48	2	2	rucaparib	0.821005267
G2544D	2544	Class 3	Class 3	VUS	Class C65	15	3.48	2	3	rucaparib	0.81587092
G2544D	2544	Class 3	Class 3	VUS	Class C65	15	3.48	3	1	rucaparib	-0.085552051
G2544D	2544	Class 3	Class 3	VUS	Class C65	15	3.48	3	2	rucaparib	-0.10232706
G2544D	2544	Class 3	Class 3	VUS	Class C65	15	3.48	3	3	rucaparib	-0.027064756
G2584C	2584	Class 3	Class 3	VUS	Class C65	15	3.48	2	1	CBDCA	-2.09742652
G2584C	2584	Class 3	Class 3	VUS	Class C65	15	3.48	2	2	CBDCA	-2.021853304
G2584C	2584	Class 3	Class 3	VUS	Class C65	15	3.48	2	3	CBDCA	-2.330198724
G2584C	2584	Class 3	Class 3	VUS	Class C65	15	3.48	3	1	CBDCA	-3.007828272
G2584C	2584	Class 3	Class 3	VUS	Class C65	15	3.48	3	2	CBDCA	-2.515102315
G2584C	2584	Class 3	Class 3	VUS	Class C65	15	3.48	3	3	CBDCA	-2.509895704
G2584C	2584	Class 3	Class 3	VUS	Class C65	15	3.48	2	1	niraparib	-1.124038018
G2584C	2584	Class 3	Class 3	VUS	Class C65	15	3.48	2	2	niraparib	-1.168834135
G2584C	2584	Class 3	Class 3	VUS	Class C65	15	3.48	2	3	niraparib	-1.351294812
G2584C	2584	Class 3	Class 3	VUS	Class C65	15	3.48	3	1	niraparib	-1.707066201
G2584C	2584	Class 3	Class 3	VUS	Class C65	15	3.48	3	2	niraparib	-2.026782202
G2584C	2584	Class 3	Class 3	VUS	Class C65	15	3.48	3	3	niraparib	-1.508304836
G2584C	2584	Class 3	Class 3	VUS	Class C65	15	3.48	2	1	olaparib	-1.761724078
G2584C	2584	Class 3	Class 3	VUS	Class C65	15	3.48	2	2	olaparib	-1.464202674
G2584C	2584	Class 3	Class 3	VUS	Class C65	15	3.48	2	3	olaparib	-1.36500648
G2584C	2584	Class 3	Class 3	VUS	Class C65	15	3.48	3	1	olaparib	-2.442520346
G2584C	2584	Class 3	Class 3	VUS	Class C65	15	3.48	3	2	olaparib	-3.201925354
G2584C	2584	Class 3	Class 3	VUS	Class C65	15	3.48	3	3	olaparib	-2.506465668
G2584C	2584	Class 3	Class 3	VUS	Class C65	15	3.48	2	1	rucaparib	-1.2202094
G2584C	2584	Class 3	Class 3	VUS	Class C65	15	3.48	2	2	rucaparib	-1.001102496
G2584C	2584	Class 3	Class 3	VUS	Class C65	15	3.48	2	3	rucaparib	-0.92805037
G2584C	2584	Class 3	Class 3	VUS	Class C65	15	3.48	3	1	rucaparib	-1.484756354
G2584C	2584	Class 3	Class 3	VUS	Class C65	15	3.48	3	2	rucaparib	-1.883616187
G2584C	2584	Class 3	Class 3	VUS	Class C65	15	3.48	3	3	rucaparib	-1.518342148
G25R	25	Class 3	Class 3	VUS	Class C65	15	3.48	2	1	CBDCA	-2.788063368
G25R	25	Class 3	Class 3	VUS	Class C65	15	3.48	2	2	CBDCA	-2.171646635
G25R	25	Class 3	Class 3	VUS	Class C65	15	3.48	2	3	CBDCA	-2.878898826
G25R	25	Class 3	Class 3	VUS	Class C65	15	3.48	3	1	CBDCA	-0.649837461
G25R	25	Class 3	Class 3	VUS	Class C65	15	3.48	3	2	CBDCA	-0.686278212
G25R	25	Class 3	Class 3	VUS	Class C65	15	3.48	3	3	CBDCA	-0.733726338
G25R	25	Class 3	Class 3	VUS	Class C65	15	3.48	2	1	niraparib	-2.837036459
G25R	25	Class 3	Class 3	VUS	Class C65	15	3.48	2	2	niraparib	-2.722624106
G25R	25	Class 3	Class 3	VUS	Class C65	15	3.48	2	3	niraparib	-2.690278019
G25R	25	Class 3	Class 3	VUS	Class C65	15	3.48	3	1	niraparib	-0.765539173
G25R	25	Class 3	Class 3	VUS	Class C65	15	3.48	3	2	niraparib	-0.511508024
G25R	25	Class 3	Class 3	VUS	Class C65	15	3.48	3	3	niraparib	-0.433588074
G25R	25	Class 3	Class 3	VUS	Class C65	15	3.48	2	1	olaparib	-2.596829792
G25R	25	Class 3	Class 3	VUS	Class C65	15	3.48	2	2	olaparib	-2.322055263
G25R	25	Class 3	Class 3	VUS	Class C65	15	3.48	2	3	olaparib	-2.435901032
G25R	25	Class 3	Class 3	VUS	Class C65	15	3.48	3	1	olaparib	-1.005010916
G25R	25	Class 3	Class 3	VUS	Class C65	15	3.48	3	2	olaparib	-0.522302759
G25R	25	Class 3	Class 3	VUS	Class C65	15	3.48	3	3	olaparib	-0.762646019
G25R	25	Class 3	Class 3	VUS	Class C65	15	3.48	2	1	rucaparib	-1.83521533
G25R	25	Class 3	Class 3	VUS	Class C65	15	3.48	2	2	rucaparib	-1.632860153
G25R	25	Class 3	Class 3	VUS	Class C65	15	3.48	2	3	rucaparib	-1.716700823
G25R	25	Class 3	Class 3	VUS	Class C65	15	3.48	3	1	rucaparib	-0.729737931
G25R	25	Class 3	Class 3	VUS	Class C65	15	3.48	3	2	rucaparib	-0.476206689
G25R	25	Class 3	Class 3	VUS	Class C65	15	3.48	3	3	rucaparib	-0.602441401
G2609D	2609	Class 4	Class 4/5	Likely pathogenic	Class C65	15	3.48	1	1	CBDCA	-2.175675861
G2609D	2609	Class 4	Class 4/5	Likely pathogenic	Class C65	15	3.48	1	2	CBDCA	-2.193603358
G2609D	2609	Class 4	Class 4/5	Likely pathogenic	Class C65	15	3.48	1	3	CBDCA	-2.196974755
G2609D	2609	Class 4	Class 4/5	Likely pathogenic	Class C65	15	3.48	2	1	CBDCA	-2.249869611
G2609D	2609	Class 4	Class 4/5	Likely pathogenic	Class C65	15	3.48	2	2	CBDCA	-2.917796016
G2609D	2609	Class 4	Class 4/5	Likely pathogenic	Class C65	15	3.48	2	3	CBDCA	-2.048795475
G2609D	2609	Class 4	Class 4/5	Likely pathogenic	Class C65	15	3.48	3	1	CBDCA	-2.071151801
G2609D	2609	Class 4	Class 4/5	Likely pathogenic	Class C65	15	3.48	3	2	CBDCA	-2.526261782
G2609D	2609	Class 4	Class 4/5	Likely pathogenic	Class C65	15	3.48	3	3	CBDCA	-2.590491842
G2609D	2609	Class 4	Class 4/5	Likely pathogenic	Class C65	15	3.48	1	1	niraparib	-2.418238691
G2609D	2609	Class 4	Class 4/5	Likely pathogenic	Class C65	15	3.48	1	2	niraparib	-2.553147288
G2609D	2609	Class 4	Class 4/5	Likely pathogenic	Class C65	15	3.48	1	3	niraparib	-3.147122381
G2609D	2609	Class 4	Class 4/5	Likely pathogenic	Class C65	15	3.48	2	1	niraparib	-2.552347676
G2609D	2609	Class 4	Class 4/5	Likely pathogenic	Class C65	15	3.48	2	2	niraparib	-3.001319755
G2609D	2609	Class 4	Class 4/5	Likely pathogenic	Class C65	15	3.48	2	3	niraparib	-2.29899235
G2609D	2609	Class 4	Class 4/5	Likely pathogenic	Class C65	15	3.48	3	1	niraparib	-2.943955383
G2609D	2609	Class 4	Class 4/5	Likely pathogenic	Class C65	15	3.48	3	2	niraparib	-2.578974209
G2609D	2609	Class 4	Class 4/5	Likely pathogenic	Class C65	15	3.48	3	3	niraparib	-2.979307729
G2609D	2609	Class 4	Class 4/5	Likely pathogenic	Class C65	15	3.48	1	1	olaparib	-2.135265285
G2609D	2609	Class 4	Class 4/5	Likely pathogenic	Class C65	15	3.48	1	2	olaparib	-2.32098769
G2609D	2609	Class 4	Class 4/5	Likely pathogenic	Class C65	15	3.48	1	3	olaparib	-2.095101952
G2609D	2609	Class 4	Class 4/5	Likely pathogenic	Class C65	15	3.48	2	1	olaparib	-2.832527348
G2609D	2609	Class 4	Class 4/5	Likely pathogenic	Class C65	15	3.48	2	2	olaparib	-2.148989492
G2609D	2609	Class 4	Class 4/5	Likely pathogenic	Class C65	15	3.48	2	3	olaparib	-2.123917044
G2609D	2609	Class 4	Class 4/5	Likely pathogenic	Class C65	15	3.48	3	1	olaparib	-2.766157298
G2609D	2609	Class 4	Class 4/5	Likely pathogenic	Class C65	15	3.48	3	2	olaparib	-2.237178584
G2609D	2609	Class 4	Class 4/5	Likely pathogenic	Class C65	15	3.48	3	3	olaparib	-1.829723407
G2609D	2609	Class 4	Class 4/5	Likely pathogenic	Class C65	15	3.48	1	1	rucaparib	-2.917576988
G2609D	2609	Class 4	Class 4/5	Likely pathogenic	Class C65	15	3.48	1	2	rucaparib	-2.62464546
G2609D	2609	Class 4	Class 4/5	Likely pathogenic	Class C65	15	3.48	1	3	rucaparib	-3.037979973
G2609D	2609	Class 4	Class 4/5	Likely pathogenic	Class C65	15	3.48	2	1	rucaparib	-2.008792629
G2609D	2609	Class 4	Class 4/5	Likely pathogenic	Class C65	15	3.48	2	2	rucaparib	-1.505407456
G2609D	2609	Class 4	Class 4/5	Likely pathogenic	Class C65	15	3.48	2	3	rucaparib	-1.486943082
G2609D	2609	Class 4	Class 4/5	Likely pathogenic	Class C65	15	3.48	3	1	rucaparib	-1.654739142
G2609D	2609	Class 4	Class 4/5	Likely pathogenic	Class C65	15	3.48	3	2	rucaparib	-1.376905365
G2609D	2609	Class 4	Class 4/5	Likely pathogenic	Class C65	15	3.48	3	3	rucaparib	-1.162899002
G2724W	2724	Class 3	Class 3	Likely pathogenic	Class C35	5.38	2.57	1	1	CBDCA	-2.281654872
G2724W	2724	Class 3	Class 3	Likely pathogenic	Class C35	5.38	2.57	1	2	CBDCA	-2.161389667
G2724W	2724	Class 3	Class 3	Likely pathogenic	Class C35	5.38	2.57	1	3	CBDCA	-2.098713869
G2724W	2724	Class 3	Class 3	Likely pathogenic	Class C35	5.38	2.57	2	1	CBDCA	-2.4316132
G2724W	2724	Class 3	Class 3	Likely pathogenic	Class C35	5.38	2.57	2	2	CBDCA	-2.173202589
G2724W	2724	Class 3	Class 3	Likely pathogenic	Class C35	5.38	2.57	2	3	CBDCA	-2.414413969
G2724W	2724	Class 3	Class 3	Likely pathogenic	Class C35	5.38	2.57	3	1	CBDCA	-2.895707255
G2724W	2724	Class 3	Class 3	Likely pathogenic	Class C35	5.38	2.57	3	2	CBDCA	-2.52809571
G2724W	2724	Class 3	Class 3	Likely pathogenic	Class C35	5.38	2.57	3	3	CBDCA	-3.766122421
G2724W	2724	Class 3	Class 3	Likely pathogenic	Class C35	5.38	2.57	1	1	niraparib	-2.853335727
G2724W	2724	Class 3	Class 3	Likely pathogenic	Class C35	5.38	2.57	1	2	niraparib	-2.710316875
G2724W	2724	Class 3	Class 3	Likely pathogenic	Class C35	5.38	2.57	1	3	niraparib	-3.272239573
G2724W	2724	Class 3	Class 3	Likely pathogenic	Class C35	5.38	2.57	2	1	niraparib	-2.786017269
G2724W	2724	Class 3	Class 3	Likely pathogenic	Class C35	5.38	2.57	2	2	niraparib	-2.409342785
G2724W	2724	Class 3	Class 3	Likely pathogenic	Class C35	5.38	2.57	2	3	niraparib	-2.738865336
G2724W	2724	Class 3	Class 3	Likely pathogenic	Class C35	5.38	2.57	3	1	niraparib	-2.571551024
G2724W	2724	Class 3	Class 3	Likely pathogenic	Class C35	5.38	2.57	3	2	niraparib	-1.981743445
G2724W	2724	Class 3	Class 3	Likely pathogenic	Class C35	5.38	2.57	3	3	niraparib	-2.406943273
G2724W	2724	Class 3	Class 3	Likely pathogenic	Class C35	5.38	2.57	1	1	olaparib	-2.083327492
G2724W	2724	Class 3	Class 3	Likely pathogenic	Class C35	5.38	2.57	1	2	olaparib	-2.848609841
G2724W	2724	Class 3	Class 3	Likely pathogenic	Class C35	5.38	2.57	1	3	olaparib	-3.251592837
G2724W	2724	Class 3	Class 3	Likely pathogenic	Class C35	5.38	2.57	2	1	olaparib	-2.036336569
G2724W	2724	Class 3	Class 3	Likely pathogenic	Class C35	5.38	2.57	2	2	olaparib	-1.76156204
G2724W	2724	Class 3	Class 3	Likely pathogenic	Class C35	5.38	2.57	2	3	olaparib	-2.214712026
G2724W	2724	Class 3	Class 3	Likely pathogenic	Class C35	5.38	2.57	3	1	olaparib	-2.084219661
G2724W	2724	Class 3	Class 3	Likely pathogenic	Class C35	5.38	2.57	3	2	olaparib	-2.12838386
G2724W	2724	Class 3	Class 3	Likely pathogenic	Class C35	5.38	2.57	3	3	olaparib	-2.166608955
G2724W	2724	Class 3	Class 3	Likely pathogenic	Class C35	5.38	2.57	1	1	rucaparib	-2.749389632
G2724W	2724	Class 3	Class 3	Likely pathogenic	Class C35	5.38	2.57	1	2	rucaparib	-2.946986155
G2724W	2724	Class 3	Class 3	Likely pathogenic	Class C35	5.38	2.57	1	3	rucaparib	-2.431854441
G2724W	2724	Class 3	Class 3	Likely pathogenic	Class C35	5.38	2.57	2	1	rucaparib	-1.422445246
G2724W	2724	Class 3	Class 3	Likely pathogenic	Class C35	5.38	2.57	2	2	rucaparib	-1.220090068
G2724W	2724	Class 3	Class 3	Likely pathogenic	Class C35	5.38	2.57	2	3	rucaparib	-1.553808212
G2724W	2724	Class 3	Class 3	Likely pathogenic	Class C35	5.38	2.57	3	1	rucaparib	-1.296567245
G2724W	2724	Class 3	Class 3	Likely pathogenic	Class C35	5.38	2.57	3	2	rucaparib	-1.319763464
G2724W	2724	Class 3	Class 3	Likely pathogenic	Class C35	5.38	2.57	3	3	rucaparib	-1.339840307
G2748D	2748	Class 5	Class 4/5	Pathogenic	Class C65	15	3.48	1	1	CBDCA	-1.912307082
G2748D	2748	Class 5	Class 4/5	Pathogenic	Class C65	15	3.48	1	2	CBDCA	-2.298520401
G2748D	2748	Class 5	Class 4/5	Pathogenic	Class C65	15	3.48	1	3	CBDCA	-2.346214094
G2748D	2748	Class 5	Class 4/5	Pathogenic	Class C65	15	3.48	2	1	CBDCA	-2.287815449
G2748D	2748	Class 5	Class 4/5	Pathogenic	Class C65	15	3.48	2	2	CBDCA	-1.729835734
G2748D	2748	Class 5	Class 4/5	Pathogenic	Class C65	15	3.48	2	3	CBDCA	-2.628622341
G2748D	2748	Class 5	Class 4/5	Pathogenic	Class C65	15	3.48	3	1	CBDCA	-2.217085049
G2748D	2748	Class 5	Class 4/5	Pathogenic	Class C65	15	3.48	3	2	CBDCA	-2.735167362
G2748D	2748	Class 5	Class 4/5	Pathogenic	Class C65	15	3.48	3	3	CBDCA	-3.125749048
G2748D	2748	Class 5	Class 4/5	Pathogenic	Class C65	15	3.48	1	1	niraparib	-1.819348642
G2748D	2748	Class 5	Class 4/5	Pathogenic	Class C65	15	3.48	1	2	niraparib	-2.962759445
G2748D	2748	Class 5	Class 4/5	Pathogenic	Class C65	15	3.48	1	3	niraparib	-2.777697511
G2748D	2748	Class 5	Class 4/5	Pathogenic	Class C65	15	3.48	2	1	niraparib	-2.276745608
G2748D	2748	Class 5	Class 4/5	Pathogenic	Class C65	15	3.48	2	2	niraparib	-2.490383106
G2748D	2748	Class 5	Class 4/5	Pathogenic	Class C65	15	3.48	2	3	niraparib	-1.962175552
G2748D	2748	Class 5	Class 4/5	Pathogenic	Class C65	15	3.48	3	1	niraparib	-2.456612374
G2748D	2748	Class 5	Class 4/5	Pathogenic	Class C65	15	3.48	3	2	niraparib	-2.749715291
G2748D	2748	Class 5	Class 4/5	Pathogenic	Class C65	15	3.48	3	3	niraparib	-2.633789183
G2748D	2748	Class 5	Class 4/5	Pathogenic	Class C65	15	3.48	1	1	olaparib	-2.196863517
G2748D	2748	Class 5	Class 4/5	Pathogenic	Class C65	15	3.48	1	2	olaparib	-2.676775182
G2748D	2748	Class 5	Class 4/5	Pathogenic	Class C65	15	3.48	1	3	olaparib	-2.32654019
G2748D	2748	Class 5	Class 4/5	Pathogenic	Class C65	15	3.48	2	1	olaparib	-1.91533785
G2748D	2748	Class 5	Class 4/5	Pathogenic	Class C65	15	3.48	2	2	olaparib	-2.429317396
G2748D	2748	Class 5	Class 4/5	Pathogenic	Class C65	15	3.48	2	3	olaparib	-2.502476633
G2748D	2748	Class 5	Class 4/5	Pathogenic	Class C65	15	3.48	3	1	olaparib	-2.737324691
G2748D	2748	Class 5	Class 4/5	Pathogenic	Class C65	15	3.48	3	2	olaparib	-2.917346225
G2748D	2748	Class 5	Class 4/5	Pathogenic	Class C65	15	3.48	3	3	olaparib	-3.210496601
G2748D	2748	Class 5	Class 4/5	Pathogenic	Class C65	15	3.48	1	1	rucaparib	-2.666856283
G2748D	2748	Class 5	Class 4/5	Pathogenic	Class C65	15	3.48	1	2	rucaparib	-2.683413497
G2748D	2748	Class 5	Class 4/5	Pathogenic	Class C65	15	3.48	1	3	rucaparib	-2.296731216
G2748D	2748	Class 5	Class 4/5	Pathogenic	Class C65	15	3.48	2	1	rucaparib	-1.333336851
G2748D	2748	Class 5	Class 4/5	Pathogenic	Class C65	15	3.48	2	2	rucaparib	-1.711852365
G2748D	2748	Class 5	Class 4/5	Pathogenic	Class C65	15	3.48	2	3	rucaparib	-1.765729813
G2748D	2748	Class 5	Class 4/5	Pathogenic	Class C65	15	3.48	3	1	rucaparib	-1.639595485
G2748D	2748	Class 5	Class 4/5	Pathogenic	Class C65	15	3.48	3	2	rucaparib	-1.734147613
G2748D	2748	Class 5	Class 4/5	Pathogenic	Class C65	15	3.48	3	3	rucaparib	-1.888118035
G2755V	2755	Class 3	Class 3	VUS	Class C65	15	3.48	2	1	CBDCA	-0.835346127
G2755V	2755	Class 3	Class 3	VUS	Class C65	15	3.48	2	2	CBDCA	-0.683953023
G2755V	2755	Class 3	Class 3	VUS	Class C65	15	3.48	2	3	CBDCA	-0.982596746
G2755V	2755	Class 3	Class 3	VUS	Class C65	15	3.48	3	1	CBDCA	-3.227877206
G2755V	2755	Class 3	Class 3	VUS	Class C65	15	3.48	3	2	CBDCA	-4.075712115
G2755V	2755	Class 3	Class 3	VUS	Class C65	15	3.48	3	3	CBDCA	-3.983418132
G2755V	2755	Class 3	Class 3	VUS	Class C65	15	3.48	2	1	niraparib	0.585331157
G2755V	2755	Class 3	Class 3	VUS	Class C65	15	3.48	2	2	niraparib	0.718787855
G2755V	2755	Class 3	Class 3	VUS	Class C65	15	3.48	2	3	niraparib	0.528328473
G2755V	2755	Class 3	Class 3	VUS	Class C65	15	3.48	3	1	niraparib	-2.460136524
G2755V	2755	Class 3	Class 3	VUS	Class C65	15	3.48	3	2	niraparib	-2.493600738
G2755V	2755	Class 3	Class 3	VUS	Class C65	15	3.48	3	3	niraparib	-2.924345236
G2755V	2755	Class 3	Class 3	VUS	Class C65	15	3.48	2	1	olaparib	0.213621819
G2755V	2755	Class 3	Class 3	VUS	Class C65	15	3.48	2	2	olaparib	-0.017378243
G2755V	2755	Class 3	Class 3	VUS	Class C65	15	3.48	2	3	olaparib	-0.093866478
G2755V	2755	Class 3	Class 3	VUS	Class C65	15	3.48	3	1	olaparib	-2.535336755
G2755V	2755	Class 3	Class 3	VUS	Class C65	15	3.48	3	2	olaparib	-3.294741763
G2755V	2755	Class 3	Class 3	VUS	Class C65	15	3.48	3	3	olaparib	-2.774722915
G2755V	2755	Class 3	Class 3	VUS	Class C65	15	3.48	2	1	rucaparib	0.234515936
G2755V	2755	Class 3	Class 3	VUS	Class C65	15	3.48	2	2	rucaparib	0.064398063
G2755V	2755	Class 3	Class 3	VUS	Class C65	15	3.48	2	3	rucaparib	0.008069005
G2755V	2755	Class 3	Class 3	VUS	Class C65	15	3.48	3	1	rucaparib	-1.533506015
G2755V	2755	Class 3	Class 3	VUS	Class C65	15	3.48	3	2	rucaparib	-1.932365849
G2755V	2755	Class 3	Class 3	VUS	Class C65	15	3.48	3	3	rucaparib	-1.659238033
G2793V	2793	Class 3	Class 3	VUS	Class C65	15	3.48	2	1	CBDCA	-2.518419183
G2793V	2793	Class 3	Class 3	VUS	Class C65	15	3.48	2	2	CBDCA	-2.858166869
G2793V	2793	Class 3	Class 3	VUS	Class C65	15	3.48	2	3	CBDCA	-3.069550844
G2793V	2793	Class 3	Class 3	VUS	Class C65	15	3.48	3	1	CBDCA	-2.839145917
G2793V	2793	Class 3	Class 3	VUS	Class C65	15	3.48	3	2	CBDCA	-3.436253041
G2793V	2793	Class 3	Class 3	VUS	Class C65	15	3.48	3	3	CBDCA	-3.003302325
G2793V	2793	Class 3	Class 3	VUS	Class C65	15	3.48	2	1	niraparib	-2.881090663
G2793V	2793	Class 3	Class 3	VUS	Class C65	15	3.48	2	2	niraparib	-3.386398264
G2793V	2793	Class 3	Class 3	VUS	Class C65	15	3.48	2	3	niraparib	-3.354728407
G2793V	2793	Class 3	Class 3	VUS	Class C65	15	3.48	3	1	niraparib	-3.266909757
G2793V	2793	Class 3	Class 3	VUS	Class C65	15	3.48	3	2	niraparib	-3.329310144
G2793V	2793	Class 3	Class 3	VUS	Class C65	15	3.48	3	3	niraparib	-3.661887254
G2793V	2793	Class 3	Class 3	VUS	Class C65	15	3.48	2	1	olaparib	-2.757254069
G2793V	2793	Class 3	Class 3	VUS	Class C65	15	3.48	2	2	olaparib	-2.891242866
G2793V	2793	Class 3	Class 3	VUS	Class C65	15	3.48	2	3	olaparib	-2.888426675
G2793V	2793	Class 3	Class 3	VUS	Class C65	15	3.48	3	1	olaparib	-3.418466044
G2793V	2793	Class 3	Class 3	VUS	Class C65	15	3.48	3	2	olaparib	-2.723558665
G2793V	2793	Class 3	Class 3	VUS	Class C65	15	3.48	3	3	olaparib	-3.055175066
G2793V	2793	Class 3	Class 3	VUS	Class C65	15	3.48	2	1	rucaparib	-1.953358315
G2793V	2793	Class 3	Class 3	VUS	Class C65	15	3.48	2	2	rucaparib	-2.052033133
G2793V	2793	Class 3	Class 3	VUS	Class C65	15	3.48	2	3	rucaparib	-2.049959175
G2793V	2793	Class 3	Class 3	VUS	Class C65	15	3.48	3	1	rucaparib	-1.997349152
G2793V	2793	Class 3	Class 3	VUS	Class C65	15	3.48	3	2	rucaparib	-1.6323652
G2793V	2793	Class 3	Class 3	VUS	Class C65	15	3.48	3	3	rucaparib	-1.806539008
G2813E	2813	Class 3	Class 3	VUS	Class C65	15	3.48	2	1	CBDCA	-1.809247158
G2813E	2813	Class 3	Class 3	VUS	Class C65	15	3.48	2	2	CBDCA	-1.769977008
G2813E	2813	Class 3	Class 3	VUS	Class C65	15	3.48	2	3	CBDCA	-1.501423097
G2813E	2813	Class 3	Class 3	VUS	Class C65	15	3.48	3	1	CBDCA	-1.749052159
G2813E	2813	Class 3	Class 3	VUS	Class C65	15	3.48	3	2	CBDCA	-1.268014083
G2813E	2813	Class 3	Class 3	VUS	Class C65	15	3.48	3	3	CBDCA	-0.710641039
G2813E	2813	Class 3	Class 3	VUS	Class C65	15	3.48	2	1	niraparib	-1.395264223
G2813E	2813	Class 3	Class 3	VUS	Class C65	15	3.48	2	2	niraparib	-1.460773999
G2813E	2813	Class 3	Class 3	VUS	Class C65	15	3.48	2	3	niraparib	-1.361831342
G2813E	2813	Class 3	Class 3	VUS	Class C65	15	3.48	3	1	niraparib	-1.297122914
G2813E	2813	Class 3	Class 3	VUS	Class C65	15	3.48	3	2	niraparib	-0.891973864
G2813E	2813	Class 3	Class 3	VUS	Class C65	15	3.48	3	3	niraparib	-1.172108259
G2813E	2813	Class 3	Class 3	VUS	Class C65	15	3.48	2	1	olaparib	-1.206507735
G2813E	2813	Class 3	Class 3	VUS	Class C65	15	3.48	2	2	olaparib	-1.293668701
G2813E	2813	Class 3	Class 3	VUS	Class C65	15	3.48	2	3	olaparib	-1.246506748
G2813E	2813	Class 3	Class 3	VUS	Class C65	15	3.48	3	1	olaparib	-1.229917694
G2813E	2813	Class 3	Class 3	VUS	Class C65	15	3.48	3	2	olaparib	-1.007760569
G2813E	2813	Class 3	Class 3	VUS	Class C65	15	3.48	3	3	olaparib	-1.533036888
G2813E	2813	Class 3	Class 3	VUS	Class C65	15	3.48	2	1	rucaparib	-0.811325426
[truncated: 5,777 more rows]
