# Supplementary material for: High-throughput functional evaluation of BRCA2 variants of unknown significance
Source: Nat Commun. 2020 May 22;11:2573. doi: 10.1038/s41467-020-16141-8 (PMC7244490; doi:10.1038/s41467-020-16141-8)
Supplement: Supplementary file 9 — Supplementary Software 1 [file 41467_2020_16141_MOESM9_ESM.zip › compute_code/sample_data/Cell_viability.csv]

No	variant	Olap_average	Olap_std	Nira_average	Nira_std	Ruca_average	Ruca_std	CBDCA_average	CBDCA_std	IARC	patho
1	Wild-type	100	1.701964745	100	1.695701764	100	1.161698655	100	0.60961834	Class 1	1
2	P168T	96.88512707	1.243284166	103.9249649	1.436748716	116.1711812	1.394183497	102.4030418	0.754349441	Class 1	1
3	T598A	105.6569557	0.981147805	112.6929502	1.911857734	120.7760289	2.384157861	106.7673101	1.403587668	Class 2	1
4	S1172L	97.66725158	1.29001265	112.4130122	1.060297311	125.8076155	2.391309828	105.7329239	2.825908536	Class 1	1
5	K1530N	106.2146406	2.222708792	107.3028985	6.529280422	122.5956217	1.667270019	107.5164106	1.274483627	Unclassified	2
6	E1695V	99.99332997	2.597055666	103.9796541	1.047978712	116.5101058	3.151902994	105.2783155	2.667956917	Unclassified	2
7	G1696V	88.2843782	2.696989851	83.48150591	2.957068547	100.8277254	2.527250574	96.07757374	2.452526644	Unclassified	2
8	R2336G	109.0102168	1.011087742	112.8075818	3.161213937	115.3548577	1.980445095	102.6806654	2.60508469	Unclassified	2
9	N2436I	118.419114	1.746435981	124.2310058	0.812766575	132.0554314	1.535340434	110.983767	3.229288275	Class 1	1
10	L2604P	33.55414417	0.752250909	27.51876752	1.794590546	29.3140102	1.116091476	39.08861275	1.264833133	Unclassified	2
11	P2639L	57.30248312	2.11348419	68.83929406	2.60805076	73.70672308	1.731425689	70.68381861	3.390703742	Unclassified	2
12	D2723H	17.11587965	0.996421858	22.85779823	1.070309638	21.36495171	0.902561317	33.41428839	0.799622408	Class 5	3
13	R2842H	30.24612442	1.546548502	31.74765832	1.554994311	34.53711337	1.466919809	54.68463346	1.968832966	Class 1	1
14	R2896C	111.2187863	1.704573461	116.7309219	2.135476643	121.4854153	3.800321798	98.99669494	3.29079013	Unclassified	2
15	A2911E	106.7299039	3.388976157	107.9406724	1.426354513	112.9982135	2.993985247	102.0313753	3.221570027	Unclassified	2
16	D2913H	66.40373908	1.759867655	81.96679898	2.547615062	81.92256005	2.576824782	67.28105666	4.018188385	Unclassified	2
17	R3052W	18.10693633	1.049749083	16.14909276	0.610029137	19.21877417	0.51899936	67.02878998	7.163580429	Class 5	3
18	D3095E	33.09604004	1.353066172	38.33224229	0.912746187	41.79331085	2.651871327	65.24554497	0.643770417	Class 5	3
19	N3124I	29.77309047	0.538756607	41.13175505	1.910723517	38.79677279	0.725485146	51.63369828	1.787988589	Class 5	3
20	S3291C	59.9474961	0.837113806	62.6766208	2.664654232	73.19036531	1.578499936	85.04154033	2.240513461	Unclassified	2
21	Empty vector	24.05584431	0.957559792	29.40184337	1.457886979	32.98970787	0.9555586	41.21340193	1.328686427	Class 5	3
22	Trunsduction (-)	20.23304574	0.795520951	25.69426153	0.820485889	24.14566252	1.025626201	27.56861493	1.126754299	Class 5	3
