# Supplementary material for: High-throughput functional evaluation of BRCA2 variants of unknown significance
Source: Nat Commun. 2020 May 22;11:2573. doi: 10.1038/s41467-020-16141-8 (PMC7244490; doi:10.1038/s41467-020-16141-8)
Supplement: Supplementary file 9 — Supplementary Software 1 [file 41467_2020_16141_MOESM9_ESM.zip › compute_code/sample_data/RT-PCR.csv]

No	variant	190227-1	190227-2	181009	average	std	copy	copy_95max	copy_95min
1	Wild-type	0.520587618	0.540386057	0.671116593	0.577363423	0.081793871	10.6	11.14	10.04
2	P168T	0.985219536	0.486938074	1.08574371	0.852633773	0.32066538	10.3	10.72	9.82
3	T598A	0.822822051	0.652094016	1.058181209	0.844365759	0.203898996	10.3	10.7	9.94
4	S1172L	0.71167439	0.408074142	0.761342799	0.627030443	0.191241037	8.9	9.3	8.52
5	K1530N	1.112202987	0.353188492	1.187398221	0.884263233	0.461458412	10.3	10.72	9.92
6	E1695V	0.675546174	0.469985021	0.925346862	0.690292686	0.228038804	8.7	9.1	8.38
7	G1696V	0.737473037	0.315059129	0.750467006	0.600999724	0.247717033	8.6	9	8.26
8	R2336G	0.916412962	0.627459806	0.731085107	0.758319292	0.146389061	12.6	14	11.2
9	N2436I	1.03813253	0.925013246	1.087511196	1.016885657	0.083306471	9	9.4	8.62
10	L2604P	0.733423792	0.606433481	0.968235153	0.769364142	0.183558966	10.7	11.28	10.06
11	P2639L	1.090710672	0.491477054	0.996695381	0.859627703	0.322274563	9.4	9.84	8.92
12	D2723H	0.807144956	0.404197232	1.650979073	0.954107087	0.636250455	8	8.38	7.54
13	R2842H	0.880213863	0.494238094	1.268724473	0.88105881	0.387243881	10	10.56	9.46
14	R2896C	1.552170642	0.517916933	2.497056748	1.522381441	0.989906131	12	12.5	11.46
15	A2911E	2.547090829	1.134418752	1.555050557	1.745520046	0.725341002	13.3	13.86	12.78
16	D2913H	1.381717774	0.447238139	0.928799399	0.919251771	0.467312973	9.2	9.68	8.78
17	R3052W	1.026503229	0.715447889	1.122069276	0.954673465	0.21261438	11.6	13.2	10
18	D3095E	0.658009068	0.418520149	0.764895827	0.613808348	0.177367712	9.8	10.22	9.3
19	N3124I	1.362723418	0.876076164	0.898859569	1.045886383	0.274625291	12.9	13.7	12.12
20	S3291C	0.748068828	0.943452397	1.18400567	0.958508965	0.218358095	11.9	12.52	11.28
21	Empty vector	0	0	0	0	0	0	0	0
