# Supplementary material for: High-throughput functional evaluation of BRCA2 variants of unknown significance
Source: Nat Commun. 2020 May 22;11:2573. doi: 10.1038/s41467-020-16141-8 (PMC7244490; doi:10.1038/s41467-020-16141-8)
Supplement: Supplementary file 11 — Source Data [file 41467_2020_16141_MOESM11_ESM.xlsx]

## Sheet: Figure_2
Figure 2
#		1	2	3	4	5	6	7	8	9	10	11	12	13	14	15	16	17	18	19	20	21	22	23	24	25	26	27	28	29	30	31	32	33	34	35	36	37	38	39	40	41	42	43	44	45	46	47	48
Drug	Concentration (nmol/L)	Wild-type	Empty-vector	R18H	K21R	W31C	P41L	Y42C	N55S	P59A	N108S	Q147R	D156G	V159E	P168T	V208G	F266L	R324T	S326R	S445Y	E462G	N588D	H595Y	T598A	Y600C	G602R	G602V	E747G	S755C	N854S	L1019V	S1074C	I1167V	M1168I	A1170V	S1172L	N1228D	R1329S	D1420Y	F1524V	K1530N	V1532F	K1690N	E1695V	G1696V	D1699N	D1728N	D1737V	N1878K
CBDCA	0	1	1	1	1	1	1	1	1	1	1	1	1	1	1	1	1	1	1	1	1	1	1	1	1	1	1	1	1	1	1	1	1	1	1	1	1	1	1	1	1	1	1	1	1	1	1	1	1
CBDCA	20	1	0.926246	1.08865	0.942978	0.844249	1.49172	1.32557	0.757694	1.05857	1.09697	0.948104	1.03436	1.0453	0.936201	1.02622	1.00552	1.11718	1.08538	0.960247	1.16056	0.953157	0.990301	1.03386	1.1265	1.09263	1.23234	1.00596	0.98481	1.35185	0.916945	1.11609	0.997769	1.00452	1.00276	0.999485	1.1441	1.14146	1.17268	1.28818	1.20878	1.2297	1.20947	0.989793	1.02715	0.983772	1.013	1.33475	1.04833
CBDCA	50	1	0.898117	0.919609	1.10344	0.772962	1.49791	0.944074	1.54494	1.02092	1.09058	0.993519	1.02749	0.939907	1.11981	1.37046	1.15572	1.08038	1.38528	1.01972	1.06397	0.939951	1.01783	1.0226	1.1428	1.10419	1.30234	0.878568	1.10683	1.26898	1.00107	0.97031	1.02768	0.931515	0.997478	1.21379	0.984719	1.06951	1.07453	1.28352	1.05063	1.20333	1.12991	0.97771	1.07231	0.994103	1.04374	1.25173	1.02618
CBDCA	100	1	0.829845	0.999123	0.926618	0.770666	1.30956	1.16515	0.883515	1.07181	1.04405	0.82813	0.91808	0.988213	0.922759	1.13799	0.983703	1.00086	1.0197	0.994727	1.12932	0.883026	1.14444	0.888524	1.00091	1.13755	1.2543	0.97095	1.05348	1.15869	0.864501	1.04691	0.896183	0.987884	1.06043	0.983441	0.919632	1.24017	1.07184	1.0165	1.00654	0.936688	0.910099	1.03632	0.850872	0.950519	0.783817	1.10585	1.02819
CBDCA	200	1	0.605788	0.954718	1.15833	0.510414	1.23082	0.903291	0.601804	1.14455	0.944494	0.988967	1.02956	0.823478	1.07561	1.31989	0.976831	0.868607	0.942206	0.985289	1.21638	0.846567	0.879966	1.01216	0.966957	1.34767	1.13239	0.912029	1.01381	1.14659	1.03112	0.905919	0.931023	1.29326	0.960904	0.834806	0.891957	1.31575	1.02027	1.04556	1.2473	1.08461	1.76786	0.9695	0.676782	0.804498	0.787218	1.14223	0.982435
CBDCA	500	1	0.176203	0.610843	1.01101	0.184503	0.736213	0.475763	0.382899	1.21109	0.697353	0.679811	1.01037	0.722532	0.937372	1.34026	0.968575	0.597603	0.746637	1.02757	1.11852	0.422546	0.851091	1.07793	0.980712	1.02372	1.05873	0.905238	1.1548	1.18673	0.727911	0.788493	0.812771	0.886942	1.26183	0.631613	0.64325	1.00678	0.769699	0.574373	1.19038	0.840681	1.67489	0.648164	0.522984	0.648069	0.925484	0.982153	0.791942
CBDCA	1000	1	0.0117532	0.258654	0.868488	0.0114247	0.260233	0.440442	0.118834	1.08758	0.310044	0.41532	0.863745	0.609583	0.666014	1.05784	0.589265	0.422938	0.410137	1.00034	0.656381	0.295952	0.774244	0.817003	0.872967	1.26839	0.457933	0.91356	0.664227	0.90556	0.359865	0.511148	0.638926	0.96305	1.10558	0.30333	0.214356	0.661981	0.376643	0.176562	0.724202	1.00208	1.98243	0.479525	0.100379	0.660046	0.615818	0.865811	0.50694
CBDCA	2000	1	0.0032815	0.111211	0.635637	0.00299165	0.252327	0.359173	0.0583115	1.0167	0.328575	0.468773	1.15943	0.822873	0.501233	0.731115	0.490594	0.411393	0.248331	0.962682	0.604634	0.31752	0.685692	0.729122	0.963982	0.603105	0.34172	1.23495	0.195185	1.52436	0.253622	0.550114	0.646038	0.900518	1.17484	0.122502	0.0962664	0.598184	0.357691	0.145352	0.650125	1.5515	2.82136	0.314117	0.0945572	0.306508	0.23635	0.700713	0.419896
Niraparib	0	1	1	1	1	1	1	1	1	1	1	1	1	1	1	1	1	1	1	1	1	1	1	1	1	1	1	1	1	1	1	1	1	1	1	1	1	1	1	1	1	1	1	1	1	1	1	1	1
Niraparib	5	1	1.0435	0.927857	1.08292	0.843991	1.30434	1.44618	1.3518	1.30644	1.03935	0.96753	1.22709	1.11628	1.18767	1.08561	1.10803	1.06036	1.1623	1.07619	0.979821	0.894633	1.01737	1.04551	0.987361	1.37512	1.38416	0.989009	0.965333	1.05726	1.13973	1.2263	0.972037	1.10081	1.12764	0.915457	1.06756	1.1634	1.01373	1.27331	1.1734	1.3074	1.07501	1.09891	0.929788	1.13514	1.10871	1.11304	1.00466
Niraparib	10	1	0.759939	1.11063	1.13566	0.875073	1.23939	1.00125	0.861509	1.06181	1.18726	0.7615	0.966257	0.865633	1.02349	1.17102	1.09699	1.1488	0.954823	1.12559	1.00176	0.770073	0.9099	0.990627	0.971823	1.18883	1.22201	0.884865	0.988171	0.985443	1.04333	1.09417	0.946716	1.0476	1.07131	0.944413	1.04906	1.09754	0.980216	1.15408	1.05692	1.19119	1.27275	1.09941	0.859276	0.990564	0.754799	1.0771	1.00442
Niraparib	20	1	0.685347	0.950299	1.11972	0.556802	1.18403	1.37609	1.82285	1.07251	0.944183	0.865917	0.936982	1.01026	1.1765	1.08882	0.903237	0.96287	0.827172	1.12954	1.1028	0.899184	1.09104	1.13394	1.1761	1.32258	1.07551	0.861558	0.862366	1.19584	0.961815	0.918248	1.02201	1.15486	0.887069	0.8266	0.986335	1.01589	1.0805	0.798692	0.959076	0.804907	1.20916	0.929465	0.681943	1.05718	0.568315	0.855581	1.08941
Niraparib	50	1	0.425916	0.81646	1.17141	0.470996	0.908008	0.880356	0.738239	1.15803	0.955874	0.843698	1.0239	0.973206	1.13586	1.59072	1.01406	1.2518	1.02733	0.844867	1.09649	0.730974	1.07895	1.13448	1.0873	1.34667	0.938577	0.925603	0.98807	1.19538	0.872426	1.09965	1.00787	1.22067	1.04977	0.726101	0.904041	1.1989	1.07235	1.03818	1.1191	1.14122	1.65859	1.10816	0.78902	0.980392	0.926732	1.06766	1.05598
Niraparib	100	1	0.24317	0.66913	0.779207	0.202322	0.630506	0.62974	0.355877	0.747027	0.786425	0.536788	0.931922	0.742383	0.89818	1.28163	0.989212	0.630252	0.710216	0.849166	0.807586	0.581178	0.803386	1.09565	0.823565	1.37255	1.03936	0.871515	0.973081	0.919214	0.819435	0.799911	0.80205	0.917754	0.755658	0.607658	0.692901	0.974914	0.797128	0.660099	0.905937	0.717045	1.26385	0.684108	0.518954	0.88909	0.67236	0.776592	0.80685
Niraparib	200	1	0.0995884	0.415059	0.97884	0.124002	0.515084	0.771869	0.479065	0.834768	0.656139	0.595889	0.83345	0.610569	0.863755	1.15779	0.663543	0.518072	0.65934	0.726244	0.835959	0.387601	0.882289	1.08865	0.80901	1.4019	0.792027	0.878887	0.843143	0.867725	0.536382	0.592144	0.645779	0.850956	0.877628	0.528457	0.490831	0.80422	0.673993	0.360656	0.79569	0.680723	1.58718	0.627811	0.425006	0.841239	0.863824	0.651692	0.804653
Niraparib	500	1	0.00597853	0.416018	0.730483	0.00634979	0.167058	0.330279	0.348624	0.882821	0.428876	0.669336	0.734019	0.464833	0.54951	1.23708	0.606666	0.404042	0.305427	0.640809	0.641682	0.10472	0.601158	0.985229	0.691158	0.725187	0.261587	0.60627	0.380242	1.2312	0.246308	0.18517	0.525372	0.921826	0.755042	0.232133	0.167532	0.777197	0.413607	0.17286	0.764431	0.521274	2.15565	0.357481	0.207063	0.510862	1.11307	0.650854	0.591613
Olaparib	0	1	1	1	1	1	1	1	1	1	1	1	1	1	1	1	1	1	1	1	1	1	1	1	1	1	1	1	1	1	1	1	1	1	1	1	1	1	1	1	1	1	1	1	1	1	1	1	1
Olaparib	10	1	0.624758	0.922121	1.06754	0.648761	1.19184	1.45485	0.813362	1.12543	1.09204	0.981393	1.04453	0.906148	1.25105	1.14735	0.954709	0.776922	1.11385	0.965386	1.04881	0.966481	1.1573	1.10347	0.951875	1.11918	1.39016	1.00616	0.966886	1.29034	0.815453	0.967442	0.992811	0.993682	1.12696	0.791954	1.00457	1.11923	0.910587	1.11598	1.28271	1.23939	1.24301	1.00058	0.794142	0.829542	0.679996	1.22625	1.26335
Olaparib	20	1	0.546074	1.12142	1.20449	0.689286	1.32346	0.859455	0.767545	0.94945	0.956341	0.943081	1.18142	1.11266	1.14495	1.28162	0.961201	0.884735	1.19642	0.987386	1.36104	0.767722	1.0236	1.24316	1.06628	1.49288	1.14425	0.896128	1.11487	1.16717	1.08821	0.966777	1.11639	0.933345	1.10845	0.798084	1.02723	1.16616	0.943206	1.08318	1.0773	1.3927	1.51447	0.97478	0.878854	1.00297	1.15957	1.1821	1.15484
Olaparib	50	1	0.203954	0.940227	1.09039	0.287356	1.11516	0.666444	0.543987	1.40135	0.952988	0.973622	0.946124	0.87932	1.26708	1.54026	0.816643	0.769294	0.926874	1.05364	1.27212	0.813138	1.32319	1.41496	1.11269	1.71427	1.21549	1.07742	1.11351	1.19866	1.07227	0.993608	1.12924	1.20759	1.1815	1.00395	0.944666	1.22247	0.989724	0.871396	1.24021	1.02119	1.97091	0.848676	0.719271	1.25158	0.927834	1.33585	1.15342
Olaparib	100	1	0.155774	0.616041	0.883084	0.21806	0.912781	0.879483	0.536775	0.976305	0.622357	0.673946	0.846395	0.645459	0.886019	0.908448	0.755084	0.640138	0.750978	0.926832	0.951714	0.451972	1.07213	1.28411	0.870353	1.0578	0.924824	0.960221	0.755186	0.992268	0.600246	0.681159	0.763874	1.16238	0.918504	0.617143	0.628793	0.806274	0.71694	0.458077	1.02338	1.09708	1.30376	0.741114	0.453434	0.606869	0.736773	0.850763	0.746638
Olaparib	200	1	0.0926655	0.685672	1.17138	0.109158	0.828038	0.594224	0.579511	1.14935	0.596336	0.444651	0.801312	0.58109	0.906534	1.39059	0.835465	0.574304	0.830987	0.816256	0.822284	0.509298	0.909088	1.30118	0.941418	1.21915	0.943057	0.882957	0.743272	0.987262	0.671408	0.631108	0.688589	0.859089	1.20835	0.472671	0.571923	0.905857	0.718867	0.532421	1.09005	0.853548	1.4766	0.482914	0.405958	0.884378	0.958621	0.831046	0.883612
Olaparib	500	1	0.0399183	0.498445	0.946219	0.04083	0.561022	0.416473	0.22994	0.741683	0.508136	0.259848	0.675693	0.46416	0.761791	1.09745	0.575902	0.586797	0.844774	0.631432	0.653821	0.289229	0.812362	0.946525	0.647911	0.950348	0.576881	1.00794	0.393944	0.886055	0.446134	0.446796	0.616172	1.14304	0.701866	0.385653	0.280984	0.723106	0.434232	0.335111	0.685743	1.07102	1.28752	0.288486	0.286188	0.527572	1.04739	0.780346	0.634349
Olaparib	1000	1	0.0185301	0.316787	1.60751	0.0217836	0.6109	0.265775	0.12481	1.25623	0.981001	0.834394	1.0411	0.49448	0.870735	1.43826	0.919571	0.544153	0.906382	1.00688	0.911273	0.248362	1.19791	1.59453	0.744222	1.86721	0.551191	1.32686	0.287676	1.13584	0.377469	0.505464	0.827997	1.17017	1.18584	0.275379	0.304417	0.668732	0.406011	0.261784	1.16021	1.71246	2.23777	0.525035	0.212876	0.7517	0.939814	1.1704	0.581472
Olaparib	2000	1	0.00221958	0.308799	0.969535	0.00662894	0.498981	0.0944681	0.191828	0.955186	0.556888	1.13035	0.818036	0.305384	0.467201	1.42377	0.590566	0.957483	0.783699	0.953681	0.458045	0.207305	0.961349	1.18308	0.739438	1.27042	0.483647	1.08144	0.239288	0.894933	0.150163	0.370555	0.690011	1.54909	0.798533	0.219927	0.163494	0.547586	0.325614	0.192229	0.612099	1.00416	1.44658	0.685	0.231014	0.461134	0.994698	0.845969	0.393612
Rucaparib	0	1	1	1	1	1	1	1	1	1	1	1	1	1	1	1	1	1	1	1	1	1	1	1	1	1	1	1	1	1	1	1	1	1	1	1	1	1	1	1	1	1	1	1	1	1	1	1	1
Rucaparib	5	1	0.654793	0.882158	1.04852	0.640556	1.08403	1.1006	0.705924	1.16429	0.908991	0.81308	1.04137	0.824354	1.00479	1.15264	1.00592	0.850987	0.952602	0.866328	1.06681	0.832466	1.05331	1.03507	0.889727	1.23924	1.15531	0.981226	0.842176	0.953694	0.951994	0.938691	0.867455	0.997779	1.13583	0.767909	0.832703	1.13417	1.01497	1.03709	1.09978	1.01657	1.08555	0.891851	0.721349	0.892074	0.819779	0.991853	0.958884
Rucaparib	10	1	0.564646	0.734833	0.910555	0.489917	1.20801	0.943856	1.06178	1.03279	0.943281	0.631893	1.02321	0.785209	0.886776	1.17305	1.0414	0.820802	0.844823	1.05846	0.955972	0.790619	0.952879	1.0355	0.871023	1.0941	0.83748	0.849126	0.874087	0.933489	1.0293	0.880163	0.782666	0.939211	0.952491	0.775316	0.905331	0.966722	0.776727	0.888622	0.810784	0.964001	1.20446	0.739825	0.759647	0.85769	0.610439	1.12875	0.994555
Rucaparib	20	1	0.417171	0.700818	1.02427	0.301265	0.834317	0.698419	0.798661	0.931537	0.731695	0.591369	0.994475	0.732034	0.901796	1.16353	0.837828	0.867926	0.870376	1.05873	1.00061	0.627442	0.903621	0.97087	0.872921	1.11984	1.01007	0.852444	1.00824	1.31178	0.933537	0.878762	0.746461	0.923759	0.86738	0.757342	0.841249	1.01023	0.883176	0.859408	0.955815	0.727055	1.40503	0.676513	0.554158	0.698161	0.595398	0.852195	0.775784
Rucaparib	50	1	0.282069	0.80799	1.0532	0.308922	0.87894	1.14315	0.540859	1.05536	0.88369	0.90109	1.01734	0.946931	1.09066	1.33613	0.893331	0.689896	0.825832	1.0133	1.04198	0.73637	1.07675	1.29361	0.857153	1.72078	1.11999	0.935247	0.922745	1.16771	0.845178	0.864764	0.907148	1.13419	1.0179	0.736418	0.556824	1.1026	0.915095	0.688571	1.05158	1.06833	1.75198	0.622436	0.614857	0.811749	0.671018	0.895579	1.01379
Rucaparib	100	1	0.162024	0.600677	1.00421	0.198349	0.77798	0.459411	0.459712	1.11522	0.715374	0.570261	0.993965	0.969285	1.06708	1.26721	0.854448	0.779602	0.954908	1.02099	0.932824	0.359161	0.95649	1.18493	0.887985	1.25758	1.14017	0.847206	0.828262	1.08502	0.821122	0.974588	0.819904	1.11717	1.14755	0.624039	0.755928	1.21571	1.07219	0.63907	1.02784	0.871239	1.49289	0.585711	0.467486	0.825959	0.919369	0.932625	1.00015
Rucaparib	200	1	0.0782619	0.452686	1.0845	0.0778467	0.501017	0.448554	0.385987	1.22627	0.560203	0.490569	0.953598	0.717187	1.04206	1.59904	0.713113	0.872186	0.652118	0.857112	0.852518	0.387634	0.888702	1.30101	0.836393	1.27108	0.981488	0.888153	0.781334	1.31979	0.617761	0.689849	0.662388	0.945128	1.0764	0.599012	0.58808	0.831216	0.74657	0.442977	1.39537	0.949574	1.7119	0.612894	0.459899	0.737298	1.06622	0.962202	0.835027
Rucaparib	500	1	0.0125858	0.299668	0.762197	0.0153826	0.319626	0.224071	0.19465	0.621891	0.430125	0.564078	0.662289	0.51266	0.518912	1.11395	0.731557	0.338933	0.619877	0.65353	0.537549	0.283268	0.694636	0.771716	0.590683	1.15749	0.392412	0.844856	0.454793	1.0362	0.296325	0.384817	0.537577	0.735341	0.792999	0.236297	0.248695	0.485707	0.307037	0.117652	0.656356	0.607412	1.40557	0.475674	0.179232	0.565297	0.741909	0.611518	0.568072
Rucaparib	1000	1	0.00719825	0.340311	1.2977	0.00682043	0.300366	0.213161	0.0905632	1.01814	0.635596	0.455478	0.84972	0.391895	0.749711	1.88061	0.506363	0.470409	0.528071	0.909314	0.566647	0.331954	0.665308	1.34551	0.968196	1.35386	0.44953	0.969136	0.450454	0.977194	0.409427	0.537853	0.761522	1.0301	1.15836	0.33537	0.217409	0.637573	0.479759	0.289744	1.19667	0.83178	2.10136	0.516972	0.180449	0.847444	1.31141	0.742313	0.770018
Rucaparib	2000	1	0.00267593	0.35716	0.891502	0.00216933	0.157076	0.0999981	0.129985	0.535543	0.423868	0.625396	0.604301	0.383332	0.465569	1.4964	0.542007	0.26789	0.422505	0.717679	0.634872	0.146923	0.781649	1.34963	0.616625	0.981187	0.248108	0.866795	0.19347	1.16716	0.332814	0.298515	0.514166	1.40575	0.900305	0.114419	0.124778	0.634705	0.282103	0.136625	0.676457	0.374378	2.35261	0.41049	0.105802	0.675242	0.941178	0.286725	0.343801
Values are cell viability ratio normalized to wild-type.
[truncated: 60 more columns]

## Sheet: Figure_3d
Figure 3d
Variant	R18H	R18C	K21R	D23Y	D23V	G25R	N30H	W31C	W31G	W31L	F32L	P41L	Y42C	N55S	P59A	T77I	N108S	Q147R	D156G	V159E	V159M	P168T	G185V	D191V	T200I	T207I	V208G	V211I	Y232C	F266L	R324T	S326R	S445Y	E462G	N588D	F590C	Y592C	H595Y	T598A	Y600C	G602R	G602V	E747G	S755C	N854S	V917A	L1019V	S1074C	T1128I
Eta_average	-1.38851	-0.173801	0.155589	-0.433197	0.101576	-1.73521	-0.643652	-2.39179	-2.42528	-2.65226	-1.07663	-0.754592	-0.819238	-0.165984	-0.915107	0.0317896	-0.0128016	-1.1186	-0.0538347	-0.559878	-0.0403283	-0.914455	0.16742	0.379352	0.53306	-0.123667	-0.327385	-0.0273738	-0.137167	-0.220311	-0.469454	-0.191619	-0.342472	-0.342701	-0.580659	-0.151879	-0.269215	-0.817845	-0.450427	-1.00503	0.10299	-0.893469	-0.402948	-1.41372	-0.16852	0.521109	-0.959455	-0.640825	-0.19725
CI_95%_lower	-1.78945	-0.569935	-0.189367	-0.837843	-0.300714	-2.24349	-1.04953	-2.77486	-2.8649	-3.10282	-1.51145	-1.10168	-1.15319	-0.504789	-1.25717	-0.364997	-0.353334	-1.47561	-0.390308	-0.897479	-0.429504	-1.26462	-0.242477	-0.0322903	0.116993	-0.527431	-0.660096	-0.430769	-0.541691	-0.553753	-0.807362	-0.527855	-0.620001	-0.681672	-0.918062	-0.544868	-0.66997	-1.16273	-0.786388	-1.34448	-0.237975	-1.23829	-0.738691	-1.82007	-0.506054	0.0951243	-1.3005	-0.974551	-0.600252
CI_95%_upper	-1.02361	0.234548	0.517029	-0.0286718	0.517364	-1.21398	-0.242202	-2.0256	-2.01098	-2.23906	-0.673075	-0.409291	-0.489957	0.185016	-0.581755	0.446724	0.342893	-0.781485	0.295258	-0.212516	0.368865	-0.575025	0.597101	0.816448	0.973399	0.290258	0.0258109	0.386814	0.279475	0.121718	-0.125855	0.159052	-0.0608528	0.0096568	-0.239374	0.260585	0.13038	-0.474344	-0.104862	-0.664792	0.461355	-0.549607	-0.0522634	-1.04328	0.18025	0.966703	-0.622746	-0.301524	0.217222
Bayes_factor	0.222406	0.000176583	3.44412e-05	0.00067006	5.4165e-05	1.38609	0.00259009	141.861	126.592	641.779	0.0442436	0.0041008	0.00645454	0.000158694	0.0115072	6.38317e-05	7.74571e-05	0.043991	0.000123571	0.00120204	7.85323e-05	0.0120205	4.05862e-05	2.98849e-05	1.15718e-05	0.000152859	0.000336881	8.14911e-05	0.00018772	0.000211988	0.000688259	0.00016837	0.000309225	0.000304385	0.00147525	0.00017126	0.000277358	0.00555238	0.000734775	0.0206563	4.09653e-05	0.0102897	0.000459611	0.261039	0.000136634	1.24996e-05	0.0152001	0.00189372	0.00018071
IARC_Class	Class 1/2	Class 1/2	Class 3	Class 3	Class 3	Class 3	Class 3	Class 3	Class 3	Class 3	Class 3	Class 3	Class 1/2	Class 3	Class 3	Class 3	Class 3	Class 3	Class 3	Class 3	Class 3	Class 1/2	Class 3	Class 3	Class 3	Class 3	Class 3	Class 3	Class 3	Class 3	Class 3	Class 1/2	Class 3	Class 1/2	Class 1/2	Class 3	Class 3	Class 3	Class 1/2	Class 3	Class 1/2	Class 3	Class 3	Class 3	Class 3	Class 3	Class 1/2	Class 3	Class 3
MANO_fClass	fClass 3	fClass 1	fClass 1	fClass 1	fClass 1	fClass 3	fClass 1	fClass 4	fClass 4	fClass 5	fClass 2	fClass 2	fClass 2	fClass 1	fClass 2	fClass 1	fClass 1	fClass 2	fClass 1	fClass 1	fClass 1	fClass 2	fClass 1	fClass 1	fClass 1	fClass 1	fClass 1	fClass 1	fClass 1	fClass 1	fClass 1	fClass 1	fClass 1	fClass 1	fClass 1	fClass 1	fClass 1	fClass 2	fClass 1	fClass 2	fClass 1	fClass 2	fClass 1	fClass 3	fClass 1	fClass 1	fClass 2	fClass 1	fClass 1
[truncated: 196 more columns]

## Sheet: Supp_Figure_1a
Supplementary Figure 1a
Variant	Copy number	95% CI
		Lower limit	Upper limit
Wild-type	10.6	10.04	11.14
P168T	10.3	9.82	10.72
T598A	10.3	9.94	10.7
S1172L	8.9	8.52	9.3
K1530N	10.3	9.92	10.72
E1695V	8.7	8.38	9.1
G1696V	8.6	8.26	9
R2336G	12.6	11.2	14
N2436I	9	8.62	9.4
L2604P	10.7	10.06	11.28
P2639L	9.4	8.92	9.84
D2723H	8	7.54	8.38
R2842H	10	9.46	10.56
R2896C	12	11.46	12.5
A2911E	13.3	12.78	13.86
D2913H	9.2	8.78	9.68
R3052W	11.6	10	13.2
D3095E	9.8	9.3	10.22
N3124I	12.9	12.12	13.7
S3291C	11.9	11.28	12.52
Empty-vector	0	0	0
CI: confidence interval

## Sheet: Supp_Figure_1b
Supplememtary Figure 1b
variant	Wild-type	P168T	T598A	S1172L	K1530N	E1695V	G1696V	R2336G	N2436I	L2604P	P2639L	D2723H	R2842H	R2896C	A2911E	D2913H	R3052W	D3095E	N3124I	S3291C	Empty vector
190227-1	0.520588	0.98522	0.822822	0.711674	1.1122	0.675546	0.737473	0.916413	1.03813	0.733424	1.09071	0.807145	0.880214	1.55217	2.54709	1.38172	1.0265	0.658009	1.36272	0.748069	0
190227-2	0.540386	0.486938	0.652094	0.408074	0.353188	0.469985	0.315059	0.62746	0.925013	0.606433	0.491477	0.404197	0.494238	0.517917	1.13442	0.447238	0.715448	0.41852	0.876076	0.943452	0
181009-1	0.671117	1.08574	1.05818	0.761343	1.1874	0.925347	0.750467	0.731085	1.08751	0.968235	0.996695	1.65098	1.26872	2.49706	1.55505	0.928799	1.12207	0.764896	0.89886	1.18401	0

## Sheet: Supp_Figure_1c
Supplememtary Figure 1c
	anti-FLAG, Dec, 13, 2019
	anti-Beta_Actin, Dec, 13, 2019

## Sheet: Supp_Figure_2
Supplememtary Figure 2
olaparib	wild-type (V2466A)					P168T					T598A					S1172L					K1530N					E1695V					G1696V					R2336G					N2436I					L2604P
0	94.8987	99.8883	104.894	98.4783	101.841	100.783	94.5953	95.7306	102.336	106.555	99.5609	104.093	100.887	97.6157	97.8433	96.2663	94.5479	97.0712	101.513	110.602	99.4874	104.855	98.0538	98.5396	99.0643	94.2212	100.259	105.388	103.149	96.9826	104.759	98.5753	97.5939	96.2271	102.845	99.55	98.8968	102.086	99.741	99.7258	101.247	99.138	100.658	99.2917	99.6661	100.577	101.323	101.131	99.7094
10 nM	97.1823	97.8734	94.0336	98.4065	96.0722	89.376	98.5436	97.2373	105.506	103.85	102.561	101.916	108.406	107.779	100.993	87.9755	104.758	101.456	96.5696	106.086	107.203	104.944	102.507	105.353	94.7577	94.44	105.874	108.465	105.541	106.588	96.7087	107.434	98.2719	105.442	95.2161	99.9839	105.013	101.561	111.323	108.265	95.8156	102.782	100.37	102.812	97.6426	90.7471	101.231	94.3122	96.0938
20 nM	90.1195	93.4633	85.5582	85.1806	88.2828	82.1771	94.3826	90.7936	86.5694	90.4458	97.8688	97.8068	96.6362	100.106	98.6171	92.6656	103.576	101.076	101.263	103.508	97.6436	102.67	94.5504	96.8987	98.3921	92.9379	98.5422	96.8029	95.984	98.2077	93.1319	93.9207	92.723	95.9905	96.6026	102.689	111.092	105.912	111.707	104.756	108.263	103.51	105.47	105.447	95.7634	82.6591	87.0399	87.8253	83.0686
100 nM	85.8125	85.7601	85.6402	86.2366	86.1969	89.1791	87.0638	88.61	90.1735	85.2897	95.2271	95.0849	94.6655	96.9411	103.725	95.2824	102.486	103.865	102.443	99.2316	97.4241	101.167	94.1884	100.198	92.4525	94.2298	94.8221	94.8796	98.5159	99.9747	88.4484	88.657	90.0176	86.3201	94.7148	96.8894	104.852	108.421	110.696	102.667	108.995	111.907	110.415	110.083	107.093	78.5572	82.0361	82.418	79.257
200 nM	82.1839	86.9319	79.0623	74.022	79.3918	79.3397	79.5401	82.0722	84.3269	79.5488	87.9095	90.0137	87.4814	88.997	80.5146	79.4037	89.8757	81.7761	91.3691	81.7653	89.232	92.133	87.6616	91.9624	79.5817	88.9514	85.4103	86.7774	85.8506	85.754	81.4979	82.2237	81.2476	83.7323	80.2244	93.1981	96.0162	94.6323	101.01	92.1582	107.988	104.488	98.7924	102.115	98.776	44.7152	52.8133	42.4184	48.512
1000 nM	82.1518	77.9665	74.0989	76.2583	77.7925	72.0201	74.5012	75.3196	77.5534	76.7796	84.4269	81.969	82.4562	79.6679	81.7122	72.6746	76.0273	79.0005	75.8296	75.6787	81.5263	85.794	78.9117	87.2197	78.9456	76.345	79.5105	84.4671	75.0709	72.8486	63.0506	68.8233	68.2673	66.7375	75.9012	82.2049	83.4031	86.1992	85.9419	85.5026	94.4676	92.4737	93.3505	92.7865	86.705	25.6954	24.0256	26.1945	27.2722
2000 nM	37.3933	32.9976	36.9278	36.5729	38.13	26.6283	24.7724	24.4972	23.6012	28.2134	35.7623	36.5398	34.5494	35.1599	31.9544	13.3267	14.9983	17.7955	18.2339	15.4554	22.8398	24.5419	23.9611	22.4886	23.987	26.7675	21.5204	20.4678	20.9699	20.264	19.4582	19.4878	21.2255	16.2318	15.063	45.7503	54.883	46.0814	47.1822	50.9968	32.4898	31.4219	35.1085	34.9338	34.9954	5.43355	6.37181	6.3543	5.38236
niraparib,[M]	wild-type (V2466A)					P168T					T598A					S1172L					K1530N					E1695V					G1696V					R2336G					N2436I					L2604P
0	99.1429	99.9512	103.899	97.0339	99.9728	97.6719	102.136	102.331	102.37	95.4906	98.6319	98.5177	93.9493	108.701	100.2	98.1219	95.547	98.5945	103.811	103.926	106.468	100.333	103.511	100.604	89.0848	96.3964	91.7318	102.076	106.192	103.604	99.7788	96.5918	101.036	100.357	102.236	85.4559	99.917	105.795	103.732	105.1	96.9952	98.3817	100.663	102.989	100.971	106.1	100.644	99.1838	96.9688
2 nM	90.9425	92.8894	93.1671	101.74	94.8109	93.3159	94.3263	100.336	101.854	106.792	99.8836	102.901	98.8753	102.28	97.9139	97.6166	111.355	99.4401	98.3597	103.372	109.193	116.338	96.7623	103.826	86.7678	93.6537	98.6657	101.449	99.649	96.071	98.8737	98.4036	97.1902	100	92.1433	88.6136	107.031	102.023	109.074	109.01	97.3104	95.4746	99.2522	104.329	99.4916	97.2725	99.7951	94.2493	94.4661
10 nM	94.5987	100.683	94.4437	97.9619	101.732	97.6404	104.186	100.671	93.7427	106.752	105.249	105.119	108.601	108.28	101.941	97.5623	108.088	97.65	106.641	114.514	101.031	112.055	109.411	102.918	90.6016	95.8256	99.438	96.5525	86.2384	100.599	92.8447	100.022	97.5786	97.4275	91.8755	98.5331	103.621	106.484	110.145	108.306	102.292	105.815	106.834	104.979	104.298	95.7544	100.188	91.3534	94.4687
20 nM	96.3914	97.4713	95.1796	100.615	102.452	93.3013	95.0118	99.6596	95.5962	100.933	108.118	108.024	103.387	98.4881	97.6402	97.9287	102.689	98.4213	100.402	101.297	111.054	114.503	106.144	103.529	105.036	96.7452	98.8643	96.3935	97.7065	97.8794	95.5723	96.9879	98.5005	94.0368	89.6905	94.5775	106.195	104.818	106.628	107.347	103.134	107.316	104.159	107.446	99.262	88.4286	88.2336	84.4053	90.9538
100 nM	87.9125	93.1717	87.3417	92.4736	94.5247	94.077	96.7752	95.7612	96.8911	95.6314	107.577	103.289	96.9974	99.4834	95.8092	104.049	104.586	97.7236	101.392	109.983	113.335	112.958	102.276	102.866	96.358	100.764	99.7948	101.774	91.7083	94.4275	99.8857	93.3476	93.8857	99.1309	91.4878	94.6468	107.192	106.155	107.273	112.228	97.9359	108.049	107.736	106.202	100.955	85.3854	86.7323	83.1389	85.7278
200 nM	72.4112	75.7142	79.7091	73.3931	74.2802	77.7463	82.2812	76.4383	76.8518	76.9288	84.6811	85.0632	87.9913	79.3688	86.0664	82.0344	85.0128	84.2243	86.9381	83.91	91.9427	87.0212	83.8074	76.3796	63.7799	78.4201	77.3319	75.5228	80.1471	79.0297	70.5037	64.6655	58.38	60.3238	59.6064	81.8608	87.586	91.5136	77.6413	84.9995	95.5055	92.9353	91.7784	93.3481	92.9297	22.3372	23.4357	22.6049	16.5333
1000 nM	48.5991	52.8331	59.9413	59.5818	63.2589	50.0787	54.5887	45.4471	47.4905	39.5008	59.9215	59.5611	58.404	49.0361	51.9923	46.2085	57.7943	40.2399	46.3624	42.2827	52.4564	51.3529	47.6586	51.2247	52.6645	38.5084	32.9616	30.6762	41.1243	32.9528	30.3191	26.8139	28.6631	29.4911	26.0828	70.5126	70.8731	69.849	71.935	65.458	67.597	60.6041	59.8178	63.0141	58.3274	8.47194	8.05815	7.5768	6.39079
rucaparib,[M]	wild-type (V2466A)					P168T					T598A					S1172L					K1530N					E1695V					G1696V					R2336G					N2436I					L2604P
0	95.9214	105.889	95.3558	102.675	100.159	98.6124	95.8637	103.063	105.629	96.8317	100.201	97.8113	102.133	97.3395	102.514	94.5719	101.06	103.004	104.032	97.3313	102.362	101.282	102.139	98.453	95.7643	97.7411	100.761	103.611	98.7877	99.0995	104.388	98.1839	102.011	102.345	93.0717	100.017	100.058	100.9	97.9949	101.031	99.9494	98.396	100.653	99.066	101.936	92.7365	103.529	99.9314	100.889
10 nM	83.9148	87.6382	85.4771	91.6369	89.2659	94.5743	99.5088	102.869	101.818	98.4955	107.778	107.001	104.73	105.89	99.4496	99.0024	100.081	107.615	116.041	108.522	109.117	113.026	112.016	114.509	104.41	93.0388	99.9816	100.419	102.126	102.833	105.213	101.013	97.053	100.018	100.451	99.6926	107.35	97.4659	100.089	92.5314	94.6637	94.9761	98.8695	88.0557	94.2538	97.2037	94.2911	96.3098	98.1571
20 nM	80.2975	83.8817	83.1588	84.8753	83.9133	93.597	96.8001	96.3934	94.2283	93.6739	98.0151	102.28	104.2	102.823	103.866	100.551	102.18	111.274	103.643	112.898	111.985	112.9	104.255	100.432	87.3519	92.174	104.356	104.425	95.9101	97.4437	98.1731	88.5026	86.8439	95.0189	97.8716	98.0751	97.2938	92.1864	92.9311	94.9876	99.3699	97.2384	96.8702	95.8235	94.3026	78.7655	81.732	84.1183	84.5512
100 nM	80.8834	79.9537	83.8057	79.9672	81.9974	83.8102	98.6393	107.071	99.189	91.5296	91.7843	105.091	98.6323	102.448	99.2473	99.5141	103.299	115.427	110.338	111.15	109.159	113.176	99.4922	106.085	89.6475	87.226	105.261	96.8841	101.788	98.7281	87.8656	87.2678	81.4571	89.9074	95.7651	90.1368	91.7604	91.4983	90.1139	95.3797	98.9169	106.333	105.798	99.0632	96.3465	70.3403	79.1445	68.3204	72.6136
200 nM	74.0452	78.2131	80.9932	77.4376	74.5115	85.2772	89.6251	89.5005	91.129	84.8397	94.2296	89.0768	90.3682	95.473	84.2481	88.8937	102.066	93.7719	93.396	96.9246	97.3893	95.644	91.1145	85.4595	86.8262	84.5502	89.0104	93.8441	84.3483	88.537	82.2302	85.0429	81.5255	71.4426	65.2972	86.5423	86.3307	86.792	86.1136	88.3465	94.5104	94.3054	92.6615	96.5606	92.0022	40.9079	38.7718	44.0261	43.4427
1000 nM	70.6693	68.1456	66.9955	69.7042	71.3839	77.8515	79.1055	80.6186	82.8037	82.6169	89.0325	85.6067	81.4971	79.4911	83.3429	81.6327	87.5211	86.3515	89.4552	91.4643	83.8546	88.0526	87.503	83.7613	82.1109	76.119	79.4802	88.7934	78.0952	81.684	74.2184	71.8919	72.092	65.4711	66.0965	75.9846	77.7368	82.9237	80.8167	82.7025	91.0233	91.3746	93.7782	88.067	93.8552	18.3772	20.7996	20.9399	22.6799
2000 nM	34.0619	36.1094	29.6232	36.8112	38.1155	24.3915	32.2431	27.1102	27.0049	30.5701	41.4359	41.8893	42.3146	34.8714	42.7007	26.1453	26.0545	26.8987	16.7489	23.269	25.6711	27.7501	31.7817	26.6601	30.0719	21.4468	20.1696	18.8435	18.9168	19.73	17.1184	17.04	16.5907	16.4568	15.0651	35.9392	41.7277	44.0809	48.2548	37.7108	36.5008	32.8851	34.3021	30.5133	39.2867	6.40779	5.81742	6.11641	5.35972
carboplatin,[M]	wild-type (V2466A)					P168T					T598A					S1172L					K1530N					E1695V					G1696V					R2336G					N2436I					L2604P
0	103.209	95.2336	100.873	100.229	100.455	101.215	92.404	98.596	100.954	106.831	97.8599	100.715	103.168	99.8491	98.408	97.1595	93.76	98.6865	107.84	102.554	100.254	102.182	99.0635	99.4816	99.0188	94.2724	96.7635	102.552	100.165	106.247	100.818	101.285	102.86	95.197	99.8399	102.549	94.709	95.3545	105.449	101.938	97.2677	103.766	104.036	99.5193	95.4118	97.9071	96.6522	100.175	100.948
10 nM	99.7333	99.5219	99.2704	99.2237	95.3918	92.9334	102.639	102.135	107.242	103.56	101.404	102.098	104.373	103.942	102.176	95.8713	100.551	105.958	103.778	106.387	106.748	103.045	101.13	108.449	93.8964	94.3007	99.7924	103.693	100.521	104.7	104.326	107.646	101.9	99.7692	88.8483	97.9925	100.952	98.4848	105.654	107.421	101.406	98.4542	104.615	91.5022	94.6857	88.8942	97.3172	94.1715	89.0175
20 nM	92.8195	85.5701	83.5988	92.3466	87.0254	92.5244	97.6089	98.7357	97.4931	96.3501	96.4426	97.7177	92.3683	98.0809	93.9741	95.0103	97.7113	98.821	103.831	101.021	104.452	94.3987	91.7552	89.8432	97.0498	97.55	93.623	92.8328	90.7744	91.782	99.6501	79.9039	86.0706	82.4663	94.5331	88.4216	90.2261	90.8156	92.957	99.2579	98.0483	107.83	103.515	100.621	96.0651	66.0334	72.5413	75.557	77.6069
100 nM	80.6304	78.885	78.2831	79.4073	77.8642	80.0747	80.6204	82.9404	81.4138	79.5144	86.5459	83.1821	81.764	87.4398	82.8738	80.6836	77.8322	86.6624	90.4126	82.1282	88.444	85.0941	82.8892	85.3058	83.0319	82.4073	89.7377	84.0881	76.5127	83.1773	76.0732	79.2106	77.8027	78.0592	68.4279	76.2362	81.8363	84.697	76.5788	86.3121	89.9985	91.7867	92.4028	85.6189	78.6567	27.19	32.3209	30.3338	32.3221
200 nM	16.1253	18.5037	19.606	19.241	17.6859	15.2327	13.5502	15.2527	16.3487	16.1874	12.6288	13.5912	11.7891	14.5703	12.9631	11.8729	10.5787	10.897	9.72751	11.9712	15.7297	16.6106	12.8647	14.7669	13.7577	9.48421	10.7465	11.3081	10.0197	9.76051	9.77825	7.85023	8.62684	8.34653	9.15966	19.6063	19.978	22.6223	18.6601	20.9944	13.4944	11.9077	11.963	13.7192	10.7532	4.12606	3.7417	4.06749	4.33898
1000 nM	4.81345	4.76955	6.30451	5.3431	4.83907	3.89673	4.93246	4.08967	3.74083	4.78119	4.10105	4.59563	4.41008	4.25412	3.99131	3.88254	5.10566	4.74885	4.50771	4.24917	5.81508	5.45088	4.76345	5.4873	4.6633	5.01431	4.28372	4.49969	4.05285	4.49969	4.25625	3.64084	3.99658	3.65989	3.2843	5.3965	6.67399	6.98396	6.41792	5.57809	4.19404	4.45231	4.17658	5.17908	4.41011	2.84364	3.02911	2.95712	2.76555
[truncated: 66 more columns]

## Sheet: Supp_Figure_3
Supplementary Figure 4
#	Variant	Fold-change ranking
		Olaparib	Niraparib	Rucaparib	CBDCA
1	Wild-type	17	10	14	15
2	Empty-vector	108	99	101	104
3	R18H	59	46	49	78
4	K21R	20	21	18	29
5	W31C	96	95	105	107
6	P41L	43	77	69	60
7	Y42C	82	57	80	47
8	N55S	72	54	73	83
9	P59A	23	15	37	14
10	N108S	41	45	41	52
11	Q147R	13	27	31	40
12	D156G	27	20	33	12
13	V159E	60	43	47	21
14	P168T	48	37	40	38
15	V208G	8	6	4	22
16	F266L	40	32	35	39
17	R324T	22	49	61	44
18	S326R	29	58	42	61
19	S445Y	24	31	23	17
20	E462G	50	30	29	30
21	N588D	70	81	71	53
22	H595Y	21	35	20	25
23	T598A	12	11	9	23
24	Y600C	31	26	32	16
25	G602R	10	22	15	31
26	G602V	46	66	62	51
27	E747G	14	33	19	9
28	S755C	66	51	66	67
29	N854S	25	7	12	8
30	L1019V	78	67	55	59
31	S1074C	55	73	58	35
32	I1167V	34	39	38	28
33	M1168I	6	14	8	19
34	A1170V	28	18	17	11
35	S1172L	69	70	77	77
36	N1228D	76	76	74	79
37	R1329S	42	16	30	33
38	D1420Y	57	47	60	48
39	F1524V	71	75	72	74
40	K1530N	39	17	25	26
41	V1532F	16	41	48	7
42	K1690N	7	1	1	2
43	E1695V	35	53	43	54
44	G1696V	68	72	79	80
45	D1699N	49	42	26	55
46	D1728N	18	9	16	63
47	D1737V	26	28	59	24
48	N1878K	53	36	52	43
49	H1918R	75	79	81	65
50	S1970L	52	19	46	45
51	E2020K	32	64	57	32
52	H2074N	37	29	28	20
53	K2075N	45	50	36	66
54	V2138D	51	63	50	41
55	H2324R	80	74	78	71
56	P2329L	85	87	85	85
57	R2336G	4	3	7	3
58	T2337A	65	78	75	69
59	K2411T	73	59	70	72
60	T2412A	36	24	21	34
61	T2412I	58	44	39	56
62	R2418G	67	69	68	81
63	N2436I	63	62	67	58
64	Y2601C	74	83	82	76
65	L2604P	90	93	106	101
66	G2609D	91	102	108	96
67	N2622S	103	89	95	90
68	H2623R	104	104	100	97
69	W2626R	88	94	86	88
70	W2626C	95	103	94	89
71	I2627V	33	55	54	57
72	P2639L	87	84	87	86
73	E2663K	86	101	90	93
74	I2664M	81	68	63	73
75	M2676T	64	61	56	64
76	L2688P	100	100	92	87
77	S2697N	30	12	3	13
78	A2717S	19	48	27	50
79	L2721H	93	107	91	92
80	T2722R	105	91	103	99
81	T2722K	99	105	107	103
82	D2723H	101	97	96	108
83	D2723E	92	90	99	105
84	G2724W	107	106	104	94
85	K2729N	9	5	11	6
86	V2747I	61	60	51	62
87	G2748D	98	96	98	95
88	R2842H	102	85	88	98
89	R2896C	2	4	2	1
90	V2908G	94	86	89	91
91	A2911E	11	8	13	10
92	A2911V	56	71	64	75
93	D2913H	83	82	83	84
94	I2944F	62	65	65	68
95	I3044V	38	38	24	27
96	R3052W	97	92	93	106
97	P3054S	79	80	76	70
98	D3095E	106	108	97	102
99	E3096K	5	13	10	18
100	Y3098H	3	2	5	5
101	N3124I	89	98	102	100
102	I3183V	1	23	6	4
103	N3187K	77	56	53	42
104	S3291C	84	88	84	82
105	P3292L	47	52	45	49
106	S3319F	54	25	34	36
107	R3385H	44	40	44	46
108	T3387A	15	34	22	37
High ranking corresponds to high fold-change (neutral group).

## Sheet: Supp_Figure_7
Supplementary Figure 7
Olaparib
Variant	K1690N	I1929V	G602R	E3096K	Wild-type	N1878K	S326R	R18C	P3292L	E462G	I2944F	M2676T	T2515I	T598A	H2074N	Y3098H	D1420Y	N588D	A2717S	K2411T	Y3035S	S2697N	Y42C	K2729N	P168T	E2020K	L1019V	F1524V	N1228D	R2418G	N2436I	S1172L	R18H	H1918R	G2508S	T2607P	R2842H	R2659G	C2535X	G2609D	N3124I	D2723H	L2688P	V2908G	T2722R	G2748D	Empty-vector	L2647P	K485X
Eta_average	0.578029	0.574728	0.243441	0.108863	0	-0.0294729	-0.0560742	-0.0618325	-0.106513	-0.220006	-0.251914	-0.255542	-0.319018	-0.319353	-0.366099	-0.387761	-0.394546	-0.454526	-0.576117	-0.584902	-0.643328	-0.660896	-0.694127	-0.752232	-0.790713	-0.835487	-0.843106	-0.941712	-1.1563	-1.1982	-1.21823	-1.22303	-1.22611	-1.41235	-1.64472	-2.09299	-2.25231	-2.43139	-2.43303	-2.45898	-2.50146	-2.52288	-2.5261	-2.52976	-2.53811	-2.54858	-2.55365	-2.55758	-2.57344
CI_95%_lower	0.178748	0.118454	-0.138168	-0.265752	0	-0.403551	-0.42285	-0.497738	-0.48426	-0.592903	-0.626051	-0.624115	-0.748157	-0.686094	-0.729209	-0.748673	-0.768614	-0.822409	-0.943267	-0.946873	-1.07666	-1.02862	-1.06099	-1.10594	-1.15004	-1.19705	-1.20441	-1.31095	-1.52654	-1.55935	-1.59486	-1.60402	-1.59033	-1.79924	-2.39412	-2.62223	-2.62478	-2.73196	-2.73895	-2.72308	-2.78879	-2.52288	-2.81845	-2.8337	-2.83509	-2.86328	-2.86143	-2.88857	-2.91965
CI_95%_upper	0.994998	1.07431	0.643401	0.504565	0	0.363325	0.334767	0.385441	0.287105	0.172679	0.127675	0.135011	0.124354	0.0696508	0.0158928	-0.0155254	-0.00481843	-0.0767811	-0.204123	-0.2128	-0.195338	-0.290769	-0.323553	-0.391733	-0.424791	-0.471582	-0.484652	-0.57419	-0.792093	-0.838983	-0.842521	-0.856834	-0.858933	-1.04804	-1.139	-1.40059	-1.67018	-1.95193	-1.95969	-2.13738	-2.2112	-2.52288	-2.23979	-2.24846	-2.2579	-2.27432	-2.29124	-2.26656	-2.2894
Bayes_factor	1.84153e-08	4.49614e-09	1.54601e-08	2.87028e-08	1.91387e-07	1.30766e-07	2.41712e-07	9.17257e-08	1.9713e-07	1.11204e-06	3.5439e-06	4.63789e-07	5.19484e-07	6.57232e-07	2.88305e-06	1.53277e-06	3.81814e-07	6.72594e-07	3.39197e-06	2.67042e-06	4.23491e-06	6.38922e-06	1.54608e-05	1.14495e-05	3.41913e-05	3.13351e-05	3.08066e-05	7.93859e-05	0.000858536	0.00134718	0.00231002	0.00188266	0.00199712	0.0133626	0.181318	1.42798	3.2787	21.9297	21.8262	71.6746	178.373	479.523	371.28	234.142	274.522	282.219	381.815	274.618	415.852
IARC_Class	Class 1/2	Class 1/2	Class 1/2	Class 1/2	Class 1/2	Class 1/2	Class 1/2	Class 1/2	Class 1/2	Class 1/2	Class 1/2	Class 1/2	Class 1/2	Class 1/2	Class 1/2	Class 1/2	Class 1/2	Class 1/2	Class 1/2	Class 1/2	Class 1/2	Class 1/2	Class 1/2	Class 1/2	Class 1/2	Class 1/2	Class 1/2	Class 1/2	Class 1/2	Class 1/2	Class 1/2	Class 1/2	Class 1/2	Class 1/2	Class 4/5	Class 4/5	Class 1/2	Class 4/5	Class 4/5	Class 4/5	Class 4/5	Class 4/5	Class 4/5	Class 1/2	Class 4/5	Class 4/5	Class 4/5	Class 4/5	Class 4/5
MANO_fClass	fClass 1	fClass 1	fClass 1	fClass 1	fClass 1	fClass 1	fClass 1	fClass 1	fClass 1	fClass 1	fClass 1	fClass 1	fClass 1	fClass 1	fClass 1	fClass 1	fClass 1	fClass 1	fClass 1	fClass 1	fClass 1	fClass 1	fClass 1	fClass 1	fClass 1	fClass 1	fClass 1	fClass 1	fClass 1	fClass 1	fClass 1	fClass 1	fClass 1	fClass 2	fClass 3	fClass 3	fClass 3	fClass 4	fClass 4	fClass 4	fClass 4	fClass 5	fClass 5	fClass 4	fClass 4	fClass 4	fClass 5	fClass 4	fClass 5
Nilaparib
Variant	K1690N	I1929V	E3096K	Wild-type	N1878K	G602R	R18C	E462G	H2074N	T598A	P3292L	S326R	K2411T	M2676T	N588D	Y3035S	Y42C	P168T	A2717S	I2944F	S2697N	D1420Y	Y3098H	F1524V	L1019V	E2020K	T2515I	K2729N	S1172L	N1228D	N2436I	R18H	H1918R	R2418G	R2842H	C2535X	V2908G	G2508S	D2723H	Empty-vector	L2647P	G2748D	R2659G	T2722R	T2607P	R2784Q	L2653P	G2609D	R3052W
Eta_average	0.487499	0.404337	0.063071	0	-0.0391047	-0.122206	-0.177571	-0.209224	-0.24027	-0.305786	-0.328414	-0.36263	-0.388341	-0.417415	-0.560415	-0.562275	-0.563735	-0.585483	-0.593576	-0.606878	-0.667748	-0.66895	-0.671292	-0.703805	-0.742332	-0.747549	-0.782589	-0.795459	-0.959683	-1.052	-1.23795	-1.27788	-1.38585	-1.53763	-2.00694	-2.1804	-2.303	-2.4183	-2.52288	-2.53714	-2.54955	-2.57077	-2.62358	-2.65314	-2.67445	-2.7126	-2.74139	-2.78993	-2.87975
CI_95%_lower	0.109969	-0.0277264	-0.291323	0	-0.391989	-0.471832	-0.59827	-0.559722	-0.588749	-0.655523	-0.684577	-0.706887	-0.740676	-0.762289	-0.913007	-0.975832	-0.913417	-0.93234	-0.950005	-0.961875	-1.02752	-1.02453	-1.03133	-1.05671	-1.08987	-1.10022	-1.20219	-1.14934	-1.31013	-1.40901	-1.64265	-1.68941	-1.84726	-2.03199	-2.44045	-2.63813	-2.68969	-2.86082	-2.52288	-2.93344	-2.99549	-2.9814	-3.07404	-3.06131	-3.13268	-3.1712	-3.20965	-3.21686	-3.31136
CI_95%_upper	0.895331	0.867825	0.437094	0	0.333664	0.245328	0.245146	0.157249	0.121123	0.0590406	0.0309877	-0.00364057	-0.0328048	-0.0611556	-0.205708	-0.141583	-0.207661	-0.222689	-0.232536	-0.25159	-0.305431	-0.306829	-0.31145	-0.353366	-0.390497	-0.391425	-0.360763	-0.44762	-0.607598	-0.699152	-0.870681	-0.904524	-0.995484	-1.11778	-1.52409	-1.6564	-1.92445	-1.98622	-2.52288	-2.1619	-2.1237	-2.19502	-2.19983	-2.27568	-2.2409	-2.29019	-2.31493	-2.40422	-2.49118
Bayes_factor	3.60672e-05	1.86086e-05	4.32807e-05	2.66007e-05	5.51122e-05	5.14134e-05	7.7088e-05	6.78273e-05	7.97383e-05	0.00011016	0.000109269	0.00011695	0.000144112	0.000205392	0.000335694	0.000571529	0.000357378	0.000336673	0.000443865	0.000475154	0.000880023	0.000853351	0.000760176	0.000874744	0.00112954	0.00122897	0.00250214	0.00158512	0.00511631	0.0124989	0.0524497	0.0729241	0.157333	0.375002	4.46395	13.0012	62.7095	120.354	711.549	541.147	418.764	617.194	676.794	1302.17	960.127	1384.94	1766.34	2775.13	4109.17
IARC_Class	fClass 1	fClass 1	fClass 1	fClass 1	fClass 1	fClass 1	fClass 1	fClass 1	fClass 1	fClass 1	fClass 1	fClass 1	fClass 1	fClass 1	fClass 1	fClass 1	fClass 1	fClass 1	fClass 1	fClass 1	fClass 1	fClass 1	fClass 1	fClass 1	fClass 1	fClass 1	fClass 1	fClass 1	fClass 2	fClass 2	fClass 2	fClass 3	fClass 3	fClass 3	fClass 3	fClass 3	fClass 4	fClass 4	fClass 5	fClass 5	fClass 5	fClass 5	fClass 5	fClass 5	fClass 5	fClass 5	fClass 5	fClass 5	fClass 5
MANO_fClass	Class 1/2	Class 1/2	Class 1/2	Class 1/2	Class 1/2	Class 1/2	Class 1/2	Class 1/2	Class 1/2	Class 1/2	Class 1/2	Class 1/2	Class 1/2	Class 1/2	Class 1/2	Class 1/2	Class 1/2	Class 1/2	Class 1/2	Class 1/2	Class 1/2	Class 1/2	Class 1/2	Class 1/2	Class 1/2	Class 1/2	Class 1/2	Class 1/2	Class 1/2	Class 1/2	Class 1/2	Class 1/2	Class 1/2	Class 1/2	Class 1/2	Class 4/5	Class 1/2	Class 4/5	Class 4/5	Class 4/5	Class 4/5	Class 4/5	Class 4/5	Class 4/5	Class 4/5	Class 1/2	Class 4/5	Class 4/5	Class 4/5
Rucaparib
Variant	K1690N	I1929V	G602R	E3096K	N1878K	R18C	S326R	Wild-type	P3292L	E462G	M2676T	I2944F	T598A	T2515I	H2074N	D1420Y	Y3098H	S2697N	N588D	K2411T	A2717S	L1019V	Y42C	Y3035S	K2729N	P168T	E2020K	F1524V	R18H	N1228D	N2436I	R2418G	S1172L	H1918R	G2508S	R2842H	T2607P	C2535X	R2659G	L2688P	V2908G	D2723H	Empty-vector	T2722R	G2609D	G2748D	L2647P	N3124I	K485X
Eta_average	0.776405	0.69139	0.339476	0.200569	0.0673956	0.0602312	0.00165645	0	-0.0321513	-0.0517936	-0.0732556	-0.198394	-0.238753	-0.254285	-0.270624	-0.314319	-0.315364	-0.404617	-0.427302	-0.541476	-0.542969	-0.549826	-0.571323	-0.593897	-0.654004	-0.742534	-0.833721	-0.913142	-1.06262	-1.07977	-1.15073	-1.2013	-1.23406	-1.39135	-1.61665	-1.75998	-1.90072	-2.46464	-2.47016	-2.52004	-2.52264	-2.52288	-2.52972	-2.53694	-2.54614	-2.55543	-2.55635	-2.55763	-2.56323
CI_95%_lower	0.422801	0.262772	-0.0306593	-0.17619	-0.290722	-0.392205	-0.38716	0	-0.38083	-0.401698	-0.454749	-0.546871	-0.554786	-0.649119	-0.629357	-0.659246	-0.695565	-0.813195	-0.741866	-0.867931	-0.896051	-0.972064	-0.930935	-0.989227	-1.03149	-1.0471	-1.23439	-1.24842	-1.47706	-1.4514	-1.56805	-1.51806	-1.59706	-1.83953	-2.36581	-2.43476	-2.6072	-2.70775	-2.716	-2.7584	-2.76873	-2.52288	-2.77648	-2.79821	-2.8146	-2.83832	-2.85285	-2.8426	-2.86979
CI_95%_upper	1.21528	1.17666	0.732212	0.566833	0.46194	0.488246	0.35163	0	0.381788	0.331981	0.283253	0.205584	0.197213	0.200214	0.105309	0.058429	0.0360299	-0.0787713	-0.0245077	-0.140031	-0.173131	-0.249546	-0.217207	-0.136943	-0.315426	-0.32345	-0.515058	-0.528524	-0.767323	-0.74994	-0.834984	-0.739987	-0.885368	-1.07671	-1.09548	-1.37472	-1.34349	-1.91504	-1.97485	-2.25934	-2.2635	-2.52288	-2.29153	-2.30156	-2.3163	-2.3433	-2.32823	-2.34485	-2.34179
Bayes_factor	5.30818e-09	1.36909e-07	4.40096e-07	2.95426e-08	9.03987e-08	2.67375e-07	2.44138e-07	1.2517e-07	4.54386e-07	1.16736e-07	6.58427e-07	2.95811e-06	1.69566e-05	2.14081e-06	3.77048e-06	5.38306e-07	7.80068e-06	3.1425e-06	5.67492e-06	1.03425e-05	3.80975e-06	1.98031e-05	4.09398e-05	9.93742e-06	1.32435e-05	7.63947e-05	0.000106343	8.06405e-05	0.0010043	0.000505831	0.00185312	0.00157003	0.0023644	0.0148578	0.0901876	0.175381	0.549736	17.7398	20.8249	193.803	191.342	417.744	217.656	208.941	339.767	363.056	290.16	357.777	235.747
IARC_Class	Class 1/2	Class 1/2	Class 1/2	Class 1/2	Class 1/2	Class 1/2	Class 1/2	Class 1/2	Class 1/2	Class 1/2	Class 1/2	Class 1/2	Class 1/2	Class 1/2	Class 1/2	Class 1/2	Class 1/2	Class 1/2	Class 1/2	Class 1/2	Class 1/2	Class 1/2	Class 1/2	Class 1/2	Class 1/2	Class 1/2	Class 1/2	Class 1/2	Class 1/2	Class 1/2	Class 1/2	Class 1/2	Class 1/2	Class 1/2	Class 4/5	Class 1/2	Class 4/5	Class 4/5	Class 4/5	Class 4/5	Class 1/2	Class 4/5	Class 4/5	Class 4/5	Class 4/5	Class 4/5	Class 4/5	Class 4/5	Class 4/5
MANO_fClass	fClass 1	fClass 1	fClass 1	fClass 1	fClass 1	fClass 1	fClass 1	fClass 1	fClass 1	fClass 1	fClass 1	fClass 1	fClass 1	fClass 1	fClass 1	fClass 1	fClass 1	fClass 1	fClass 1	fClass 1	fClass 1	fClass 1	fClass 1	fClass 1	fClass 1	fClass 1	fClass 1	fClass 1	fClass 1	fClass 1	fClass 1	fClass 1	fClass 1	fClass 2	fClass 3	fClass 3	fClass 3	fClass 3	fClass 4	fClass 4	fClass 4	fClass 5	fClass 4	fClass 4	fClass 4	fClass 5	fClass 4	fClass 5	fClass 4
CBDCA
Variant	K1690N	I1929V	E2020K	N1878K	G602R	H2074N	E3096K	Wild-type	E462G	I2944F	M2676T	L1019V	R18C	P3292L	P168T	T598A	S326R	N588D	T2515I	D1420Y	S2697N	Y3098H	K2411T	Y3035S	A2717S	Y42C	K2729N	N1228D	S1172L	H1918R	R18H	N2436I	R2418G	F1524V	G2508S	R2842H	L2688P	C2535X	Empty-vector	G2609D	R2659G	K1984X	G2748D	D2723H	I2627F	V2908G	T2722R	T2607P	N3124I
Eta_average	0.858126	0.649113	0.108579	0.0995585	0.0848292	0.06288	0.0342962	0	-0.201106	-0.23215	-0.252649	-0.296549	-0.298124	-0.313849	-0.327015	-0.33928	-0.399529	-0.435909	-0.542529	-0.629493	-0.661869	-0.800252	-0.804561	-0.839919	-0.892431	-0.927794	-1.01662	-1.02397	-1.26701	-1.30469	-1.35188	-1.52732	-1.57488	-1.70552	-2.45859	-2.46319	-2.48753	-2.48927	-2.50269	-2.5051	-2.51136	-2.51182	-2.514	-2.52288	-2.53175	-2.53436	-2.53498	-2.54409	-2.54627
CI_95%_lower	0.383522	0.111584	-0.341454	-0.350427	-0.35564	-0.381954	-0.40854	0	-0.651955	-0.673	-0.686931	-0.73634	-0.794774	-0.762227	-0.769611	-0.783788	-0.846634	-0.867188	-1.04355	-1.07106	-1.09578	-1.2391	-1.22595	-1.34423	-1.33993	-1.3699	-1.44398	-1.58295	-1.71256	-1.76221	-1.81396	-2.11931	-2.22487	-2.4697	-2.74068	-2.71811	-2.75117	-2.78506	-2.77542	-2.77829	-2.80594	-2.7991	-2.77901	-2.52288	-2.84365	-2.83333	-2.83601	-2.86608	-2.84902
CI_95%_upper	1.3694	1.22686	0.58056	0.576077	0.566132	0.549546	0.492298	0	0.269395	0.229987	0.199967	0.166918	0.242549	0.129793	0.121704	0.118921	0.0494475	0.0250407	-0.0274455	-0.178867	-0.219566	-0.350982	-0.358951	-0.321252	-0.453089	-0.495092	-0.581717	-0.572519	-0.819751	-0.865917	-0.906237	-1.05475	-1.09724	-1.18063	-1.92722	-2.05593	-2.1552	-2.08146	-2.18531	-2.18492	-2.17046	-2.18388	-2.21605	-2.52288	-2.24293	-2.26541	-2.27091	-2.27191	-2.29513
Bayes_factor	3.74377e-09	8.58495e-09	1.29883e-07	9.80946e-08	5.67273e-08	1.15092e-07	2.02381e-07	6.86595e-08	3.75927e-07	1.23086e-06	1.62284e-06	8.87551e-07	3.16641e-06	2.0359e-06	1.84213e-06	1.78706e-06	4.77001e-06	3.86623e-06	1.55077e-05	1.82506e-05	4.06652e-05	8.95752e-05	0.000129224	0.000203732	0.00049292	0.000388499	0.000923324	0.000929232	0.00864398	0.0105943	0.0158247	0.0601166	0.0857166	0.190372	23.192	32.9634	59.5068	33.7751	70.6935	75.3569	61.2908	91.1499	151.977	303.205	110.759	151.243	253.689	167.794	202.933
IARC_Class	Class 1/2	Class 1/2	Class 1/2	Class 1/2	Class 1/2	Class 1/2	Class 1/2	Class 1/2	Class 1/2	Class 1/2	Class 1/2	Class 1/2	Class 1/2	Class 1/2	Class 1/2	Class 1/2	Class 1/2	Class 1/2	Class 1/2	Class 1/2	Class 1/2	Class 1/2	Class 1/2	Class 1/2	Class 1/2	Class 1/2	Class 1/2	Class 1/2	Class 1/2	Class 1/2	Class 1/2	Class 1/2	Class 1/2	Class 1/2	Class 4/5	Class 1/2	Class 4/5	Class 4/5	Class 4/5	Class 4/5	Class 4/5	Class 4/5	Class 4/5	Class 4/5	Class 4/5	Class 1/2	Class 4/5	Class 4/5	Class 4/5
MANO_fClass	fClass 1	fClass 1	fClass 1	fClass 1	fClass 1	fClass 1	fClass 1	fClass 1	fClass 1	fClass 1	fClass 1	fClass 1	fClass 1	fClass 1	fClass 1	fClass 1	fClass 1	fClass 1	fClass 1	fClass 1	fClass 1	fClass 1	fClass 1	fClass 1	fClass 1	fClass 1	fClass 1	fClass 1	fClass 2	fClass 2	fClass 2	fClass 3	fClass 3	fClass 3	fClass 4	fClass 4	fClass 4	fClass 4	fClass 4	fClass 4	fClass 4	fClass 4	fClass 4	fClass 4	fClass 4	fClass 4	fClass 4	fClass 4	fClass 4
[truncated: 10 more columns]

## Sheet: Supplementary Figure 8
Supplementary Figure 8
Olaparib
Variant	I1929V	G602R	Wild-type	R18C	S326R	E462G	I2944F	T2515I	T598A	H2074N	D1420Y	Y3098H	A2717S	S2697N	Y42C	K2729N	P168T	L1019V	N1228D	S1172L	N2436I	R18H	R2659G	C2535X	G2609D	N3124I	D2723H	L2688P	T2722R	Empty-vector	L2647P	K485X	W2626C	R3052W	S2670L	I2627F	Q1502X	L2653P	D3095E	L997X	K1984X
Eta_average	0.551192	0.1693	0	-0.0784356	-0.120001	-0.268423	-0.302764	-0.332768	-0.385902	-0.445472	-0.458527	-0.470115	-0.643738	-0.731778	-0.741045	-0.812273	-0.840927	-0.880025	-1.16464	-1.25241	-1.26025	-1.28454	-2.46019	-2.46267	-2.47699	-2.5158	-2.52288	-2.5272	-2.54142	-2.54815	-2.56304	-2.57671	-2.57961	-2.58595	-2.58924	-2.59817	-2.61	-2.61056	-2.64308	-2.66805	-2.67805
CI_95%_lower	0.12766	-0.18162	0	-0.481158	-0.463178	-0.610126	-0.65284	-0.728075	-0.729545	-0.78701	-0.800705	-0.81412	-0.978971	-1.06893	-1.07847	-1.15008	-1.18786	-1.22498	-1.51257	-1.61054	-1.60953	-1.63028	-2.71271	-2.7158	-2.71317	-2.7678	-2.52288	-2.77982	-2.80014	-2.81563	-2.86024	-2.88024	-2.86803	-2.88379	-2.904	-2.9183	-2.94611	-2.93671	-2.98414	-3.0641	-3.08579
CI_95%_upper	1.00831	0.546419	0	0.336761	0.242167	0.0824357	0.0541354	0.0722817	-0.0310447	-0.0867958	-0.098061	-0.116387	-0.30563	-0.377189	-0.387271	-0.46263	-0.489244	-0.528696	-0.822487	-0.905908	-0.917968	-0.941217	-2.0836	-2.0914	-2.19326	-2.25306	-2.52288	-2.2722	-2.3007	-2.30821	-2.31773	-2.33717	-2.35248	-2.35618	-2.35531	-2.3613	-2.37802	-2.37855	-2.41874	-2.43604	-2.44268
Bayes_factor	1.5886e-11	1.77603e-10	3.1439e-09	1.97559e-09	1.79956e-09	1.33432e-07	5.36428e-08	3.48883e-08	1.2619e-07	2.55303e-07	8.71228e-08	7.46869e-08	9.68871e-07	3.16806e-06	5.99011e-06	4.89988e-06	2.10896e-06	2.83196e-05	0.000263362	0.000429239	0.000658857	0.000366217	38.0437	43.1938	156.482	294.276	778.62	406.003	481.504	694.521	411.074	602.097	649.826	1138.15	960.324	852.374	685.56	968.661	961.855	457.693	460.463
IARC_Class	Class 1/2	Class 1/2	Class 1/2	Class 1/2	Class 1/2	Class 1/2	Class 1/2	Class 1/2	Class 1/2	Class 1/2	Class 1/2	Class 1/2	Class 1/2	Class 1/2	Class 1/2	Class 1/2	Class 1/2	Class 1/2	Class 1/2	Class 1/2	Class 1/2	Class 1/2	Class 4/5	Class 4/5	Class 4/5	Class 4/5	Class 4/5	Class 4/5	Class 4/5	Class 4/5	Class 4/5	Class 4/5	Class 4/5	Class 4/5	Class 4/5	Class 4/5	Class 4/5	Class 4/5	Class 4/5	Class 4/5	Class 4/5
MANO_fClass	fClass 1	fClass 1	fClass 1	fClass 1	fClass 1	fClass 1	fClass 1	fClass 1	fClass 1	fClass 1	fClass 1	fClass 1	fClass 1	fClass 1	fClass 1	fClass 1	fClass 1	fClass 1	fClass 1	fClass 1	fClass 1	fClass 1	fClass 4	fClass 4	fClass 4	fClass 4	fClass 5	fClass 5	fClass 5	fClass 5	fClass 5	fClass 5	fClass 5	fClass 5	fClass 5	fClass 5	fClass 5	fClass 5	fClass 5	fClass 5	fClass 5
Nilaparib
Variant	I1929V	Wild-type	G602R	R18C	E462G	H2074N	T598A	S326R	Y42C	P168T	I2944F	A2717S	D1420Y	S2697N	Y3098H	T2515I	L1019V	K2729N	S1172L	N1228D	N2436I	R18H	C2535X	Empty-vector	D2723H	L2647P	R2659G	T2722R	L2653P	G2609D	R3052W	L2688P	K1984X	Q1502X	W2626C	D3095E	K485X	S2670L	I2627F	N3124I	L997X
Eta_average	0.428726	0	-0.138438	-0.146724	-0.224697	-0.261755	-0.322313	-0.364579	-0.568181	-0.598971	-0.603743	-0.60584	-0.682107	-0.693205	-0.70318	-0.739479	-0.745982	-0.822363	-0.947466	-1.0216	-1.2253	-1.28872	-2.20042	-2.52166	-2.52288	-2.55069	-2.63095	-2.647	-2.74647	-2.76529	-2.85966	-2.86958	-2.90109	-2.9283	-2.92889	-2.93447	-2.96196	-3.01262	-3.08314	-3.11457	-3.36524
CI_95%_lower	-0.0118911	0	-0.498612	-0.566298	-0.578253	-0.616854	-0.675652	-0.715363	-0.926586	-0.957445	-0.966248	-0.961078	-1.03727	-1.05859	-1.05865	-1.16124	-1.09841	-1.18701	-1.31618	-1.39681	-1.64413	-1.72436	-2.65852	-2.92465	-2.52288	-2.99162	-3.08244	-3.05794	-3.20688	-3.18492	-3.30009	-3.3022	-3.38198	-3.41466	-3.36001	-3.38373	-3.4583	-3.51953	-3.58777	-3.5906	-3.92288
CI_95%_upper	0.903298	0	0.240638	0.283922	0.147305	0.114798	0.0393639	-0.00444188	-0.207206	-0.236895	-0.236394	-0.246943	-0.316149	-0.328326	-0.342089	-0.311361	-0.383271	-0.458469	-0.589375	-0.656325	-0.852092	-0.905286	-1.66288	-2.14246	-2.52288	-2.12665	-2.2112	-2.27426	-2.31877	-2.38074	-2.47523	-2.47686	-2.46619	-2.49902	-2.53972	-2.5304	-2.51456	-2.5695	-2.63741	-2.70445	-2.85637
Bayes_factor	5.60387e-05	1.92969e-05	5.50963e-05	8.8839e-05	7.65788e-05	8.66901e-05	8.33385e-05	0.000110609	0.00039535	0.000474574	0.000494874	0.000372911	0.00053838	0.000697412	0.000610485	0.00158434	0.00087494	0.00209679	0.0045415	0.00813642	0.0473423	0.0813745	15.5007	581.35	843.413	439.134	944.406	1368.4	2113.98	2949.07	5046.79	4637.42	4682.01	5102.03	6240.11	4985.16	4588.21	8564.49	9440.24	5321.7	5514
IARC_Class	Class 1/2	Class 1/2	Class 1/2	Class 1/2	Class 1/2	Class 1/2	Class 1/2	Class 1/2	Class 1/2	Class 1/2	Class 1/2	Class 1/2	Class 1/2	Class 1/2	Class 1/2	Class 1/2	Class 1/2	Class 1/2	Class 1/2	Class 1/2	Class 1/2	Class 1/2	Class 4/5	Class 4/5	Class 4/5	Class 4/5	Class 4/5	Class 4/5	Class 4/5	Class 4/5	Class 4/5	Class 4/5	Class 4/5	Class 4/5	Class 4/5	Class 4/5	Class 4/5	Class 4/5	Class 4/5	Class 4/5	Class 4/5
MANO_fClass	fClass 1	fClass 1	fClass 1	fClass 1	fClass 1	fClass 1	fClass 1	fClass 1	fClass 1	fClass 1	fClass 1	fClass 1	fClass 1	fClass 1	fClass 1	fClass 1	fClass 1	fClass 1	fClass 2	fClass 2	fClass 2	fClass 3	fClass 3	fClass 5	fClass 5	fClass 5	fClass 5	fClass 5	fClass 5	fClass 5	fClass 5	fClass 5	fClass 5	fClass 5	fClass 5	fClass 5	fClass 5	fClass 5	fClass 5	fClass 5	fClass 5
Rucaparib
Variant	I1929V	G602R	Wild-type	R18C	S326R	E462G	I2944F	T2515I	T598A	H2074N	D1420Y	Y3098H	S2697N	A2717S	Y42C	L1019V	K2729N	P168T	N1228D	R18H	N2436I	S1172L	C2535X	R2659G	L2688P	D2723H	Empty-vector	T2722R	G2609D	N3124I	L2647P	K485X	R3052W	W2626C	S2670L	I2627F	L2653P	Q1502X	D3095E	L997X	K1984X
Eta_average	0.630551	0.218496	0	-0.00975267	-0.118432	-0.133094	-0.259045	-0.269209	-0.280281	-0.370197	-0.38791	-0.435616	-0.558866	-0.622948	-0.637599	-0.678336	-0.754126	-0.759237	-1.11211	-1.18796	-1.24617	-1.25984	-2.47248	-2.47907	-2.52017	-2.52288	-2.52827	-2.53947	-2.54659	-2.56393	-2.5667	-2.57524	-2.5793	-2.58498	-2.58766	-2.59366	-2.60372	-2.60498	-2.60953	-2.64988	-2.65487
CI_95%_lower	0.200111	-0.151209	0	-0.422304	-0.466637	-0.485682	-0.608955	-0.680315	-0.626553	-0.721026	-0.728153	-0.785542	-0.903235	-0.980255	-0.988792	-1.02333	-1.10618	-1.09998	-1.45874	-1.53373	-1.59986	-1.615	-2.71765	-2.71372	-2.75219	-2.52288	-2.76718	-2.78872	-2.80223	-2.83237	-2.84409	-2.87144	-2.86276	-2.86754	-2.89319	-2.90806	-2.92393	-2.92791	-2.91885	-3.03566	-3.04968
CI_95%_upper	1.09092	0.592471	0	0.421381	0.257622	0.232776	0.111737	0.154618	0.0962285	-0.00218251	-0.0327355	-0.0728671	-0.200311	-0.260375	-0.285962	-0.316842	-0.399923	-0.409416	-0.765663	-0.842211	-0.891699	-0.912074	-2.02613	-2.10286	-2.28246	-2.52288	-2.29446	-2.31263	-2.32451	-2.35024	-2.3497	-2.35748	-2.37131	-2.3841	-2.37831	-2.38333	-2.39872	-2.39821	-2.41602	-2.44532	-2.44432
Bayes_factor	5.6209e-10	7.01388e-10	1.83371e-08	3.32577e-08	3.86923e-09	1.0694e-09	2.75305e-07	4.7704e-07	2.62563e-07	1.37132e-07	4.05409e-07	2.09143e-07	1.94375e-06	5.29619e-06	5.71714e-07	3.90896e-07	3.84661e-06	2.53558e-06	4.22396e-05	0.000148074	0.000260178	0.000717151	24.6741	34.8667	349.998	918.291	412.475	435.075	535.833	1461.49	589.723	680.827	1423.92	1353.62	1352.52	1330.35	1588.43	1201.44	1256.05	1119.75	792.093
IARC_Class	Class 1/2	Class 1/2	Class 1/2	Class 1/2	Class 1/2	Class 1/2	Class 1/2	Class 1/2	Class 1/2	Class 1/2	Class 1/2	Class 1/2	Class 1/2	Class 1/2	Class 1/2	Class 1/2	Class 1/2	Class 1/2	Class 1/2	Class 1/2	Class 1/2	Class 1/2	Class 4/5	Class 4/5	Class 4/5	Class 4/5	Class 4/5	Class 4/5	Class 4/5	Class 4/5	Class 4/5	Class 4/5	Class 4/5	Class 4/5	Class 4/5	Class 4/5	Class 4/5	Class 4/5	Class 4/5	Class 4/5	Class 4/5
MANO_fClass	fClass 1	fClass 1	fClass 1	fClass 1	fClass 1	fClass 1	fClass 1	fClass 1	fClass 1	fClass 1	fClass 1	fClass 1	fClass 1	fClass 1	fClass 1	fClass 1	fClass 1	fClass 1	fClass 1	fClass 1	fClass 1	fClass 1	fClass 4	fClass 4	fClass 4	fClass 5	fClass 5	fClass 5	fClass 5	fClass 5	fClass 5	fClass 5	fClass 5	fClass 5	fClass 5	fClass 5	fClass 5	fClass 5	fClass 5	fClass 5	fClass 5
CBDCA
Variant	I1929V	G602R	H2074N	Wild-type	I2944F	E462G	R18C	L1019V	P168T	T598A	S326R	T2515I	D1420Y	S2697N	Y3098H	A2717S	Y42C	N1228D	K2729N	S1172L	R18H	N2436I	L2688P	C2535X	Empty-vector	G2609D	K1984X	D2723H	R2659G	I2627F	T2722R	N3124I	D3095E	S2670L	K485X	Q1502X	L2653P	L2647P	W2626C	R3052W	L997X
Eta_average	0.626933	0.0714694	0.0237072	0	-0.21756	-0.218887	-0.261837	-0.3007	-0.341505	-0.348572	-0.407872	-0.503897	-0.647871	-0.666587	-0.808421	-0.866334	-0.897908	-0.958098	-1.0045	-1.22227	-1.33452	-1.54314	-2.50337	-2.50859	-2.51216	-2.51693	-2.52128	-2.52288	-2.52418	-2.54037	-2.54838	-2.55481	-2.56027	-2.58781	-2.58809	-2.5935	-2.59368	-2.59953	-2.60424	-2.62602	-2.63565
CI_95%_lower	0.0450291	-0.413708	-0.451751	0	-0.701004	-0.704057	-0.813845	-0.771175	-0.814444	-0.815777	-0.869155	-1.06555	-1.1109	-1.12493	-1.27762	-1.36221	-1.3766	-1.44475	-1.4856	-1.72045	-1.93202	-2.40602	-2.80175	-2.82926	-2.82307	-2.82703	-2.85604	-2.52288	-2.8536	-2.9026	-2.89117	-2.91926	-2.92047	-3.01135	-3.02216	-3.03089	-3.02602	-3.04994	-3.03136	-3.08667	-3.15519
CI_95%_upper	1.2722	0.562159	0.525574	0	0.396051	0.25858	0.296156	0.187222	0.135017	0.125986	0.0727891	0.0473108	-0.169639	-0.192289	-0.333212	-0.338013	-0.329947	-0.485211	-0.53161	-0.741969	-0.843458	-0.990024	-2.18544	-2.14898	-2.18951	-2.1978	-2.18014	-2.52288	-2.19318	-2.23804	-2.26561	-2.28518	-2.29309	-2.32842	-2.31856	-2.33707	-2.32773	-2.3376	-2.35839	-2.38209	-2.38575
Bayes_factor	6.49351e-05	2.70805e-05	7.28393e-06	1.30645e-05	2.19191e-05	5.80414e-05	8.8216e-06	1.39642e-05	3.67204e-06	1.1069e-05	2.54829e-05	4.483e-05	6.72295e-05	8.95308e-05	0.000532125	0.00035729	0.00044232	0.000726662	0.00161147	0.0101805	0.0345997	0.140163	150.599	74.7215	110.208	158.194	93.7167	332.373	145.965	224.432	374.861	323.15	311.113	413.877	435.436	368.73	308.034	356.026	460.069	350.395	343.317
IARC_Class	Class 1/2	Class 1/2	Class 1/2	Class 1/2	Class 1/2	Class 1/2	Class 1/2	Class 1/2	Class 1/2	Class 1/2	Class 1/2	Class 1/2	Class 1/2	Class 1/2	Class 1/2	Class 1/2	Class 1/2	Class 1/2	Class 1/2	Class 1/2	Class 1/2	Class 1/2	Class 4/5	Class 4/5	Class 4/5	Class 4/5	Class 4/5	Class 4/5	Class 4/5	Class 4/5	Class 4/5	Class 4/5	Class 4/5	Class 4/5	Class 4/5	Class 4/5	Class 4/5	Class 4/5	Class 4/5	Class 4/5	Class 4/5
MANO_fClass	fClass 1	fClass 1	fClass 1	fClass 1	fClass 1	fClass 1	fClass 1	fClass 1	fClass 1	fClass 1	fClass 1	fClass 1	fClass 1	fClass 1	fClass 1	fClass 1	fClass 1	fClass 1	fClass 1	fClass 2	fClass 2	fClass 3	fClass 4	fClass 4	fClass 4	fClass 4	fClass 4	fClass 4	fClass 4	fClass 4	fClass 5	fClass 4	fClass 4	fClass 5	fClass 5	fClass 5	fClass 4	fClass 5	fClass 5	fClass 5	fClass 4

## Sheet: Supp_Figure_9
Supplementary Figure 9
Variant	R18H	R18C	K21R	D23Y	D23V	G25R	N30H	W31C	W31G	W31L	F32L	P41L	Y42C	N55S	P59A	T77I	N108S	Q147R	D156G	V159E	V159M	P168T	G185V	D191V	T200I	T207I	V208G	V211I	Y232C	F266L	R324T	S326R	S445Y	E462G	N588D	F590C	Y592C	H595Y	T598A	Y600C	G602R	G602V	E747G	S755C	N854S	V917A	L1019V	S1074C	T1128I
Eta_average	-1.37963	-0.22955	0.230175	-0.795897	-0.300068	-1.53533	-0.952613	-2.43381	-2.66143	-2.77502	-0.745924	-0.970143	-0.642163	0.035321	-1.22919	-0.0832146	-0.194513	-0.870305	0.0854505	-0.368029	0.126285	-0.663617	-0.105564	0.0507483	0.270185	-0.154456	-0.400533	-0.54145	-0.071488	-0.0857207	-0.550935	-0.435009	-0.468608	-0.280582	-0.623202	-0.264491	-0.299012	-0.913439	-0.383952	-0.970659	-0.191045	-0.742304	-0.669724	-0.87751	-0.202203	0.606236	-0.814723	-1.01975	-0.305393
CI_95%_lower	-1.76475	-0.617459	-0.100377	-1.17824	-0.671523	-2.05749	-1.34261	-2.81139	-3.107	-3.22501	-1.12812	-1.29743	-0.969239	-0.288814	-1.59488	-0.473812	-0.512626	-1.19373	-0.241031	-0.686599	-0.260408	-0.985917	-0.488094	-0.329226	-0.12341	-0.531266	-0.724451	-0.914835	-0.45098	-0.412739	-0.875851	-0.752639	-0.725206	-0.600868	-0.942794	-0.642584	-0.681641	-1.2307	-0.705844	-1.30394	-0.520124	-1.06079	-0.99993	-1.20386	-0.519009	0.207786	-1.13981	-1.35399	-0.688619
CI_95%_upper	-1.03362	0.159613	0.573694	-0.413603	0.0856559	-1.07106	-0.56782	-2.08159	-2.24864	-2.3669	-0.36474	-0.65051	-0.309092	0.366005	-0.886561	0.305766	0.136894	-0.540794	0.4304	-0.0454897	0.521728	-0.34151	0.288395	0.44641	0.683541	0.230575	-0.0689472	-0.162376	0.310303	0.242979	-0.227598	-0.107894	-0.204603	0.0470784	-0.295848	0.121139	0.0968811	-0.593348	-0.054642	-0.644082	0.140292	-0.425188	-0.34337	-0.550793	0.132299	1.02326	-0.496367	-0.694553	0.0851809
Bayes_factor	0.175679	0.000130643	2.03026e-05	0.00447193	0.000182722	0.501006	0.0120179	238.801	1064.02	2377.71	0.00271193	0.00981661	0.0011719	3.67067e-05	0.0678275	4.77252e-05	0.000113883	0.00519172	3.63588e-05	0.000195343	2.78113e-05	0.00125597	7.1982e-05	3.69811e-05	1.50628e-05	7.4772e-05	0.000278724	0.000666662	7.09358e-05	7.6041e-05	0.000579857	0.000353684	0.000317757	0.000141166	0.000892129	0.000150463	0.000235609	0.00684185	0.000279186	0.0108218	7.87187e-05	0.00193233	0.00132927	0.00502923	8.77327e-05	1.0775e-05	0.00329697	0.0139404	0.00018684
IARC_Class	Class 1/2	Class 1/2	Class 3	Class 3	Class 3	Class 3	Class 3	Class 3	Class 3	Class 3	Class 3	Class 3	Class 1/2	Class 3	Class 3	Class 3	Class 3	Class 3	Class 3	Class 3	Class 3	Class 1/2	Class 3	Class 3	Class 3	Class 3	Class 3	Class 3	Class 3	Class 3	Class 3	Class 1/2	Class 3	Class 1/2	Class 1/2	Class 3	Class 3	Class 3	Class 1/2	Class 3	Class 1/2	Class 3	Class 3	Class 3	Class 3	Class 3	Class 1/2	Class 3	Class 3
MANO_fClass	fClass 3	fClass 1	fClass 1	fClass 2	fClass 1	fClass 3	fClass 2	fClass 4	fClass 5	fClass 5	fClass 1	fClass 2	fClass 1	fClass 1	fClass 3	fClass 1	fClass 1	fClass 2	fClass 1	fClass 1	fClass 1	fClass 1	fClass 1	fClass 1	fClass 1	fClass 1	fClass 1	fClass 1	fClass 1	fClass 1	fClass 1	fClass 1	fClass 1	fClass 1	fClass 1	fClass 1	fClass 1	fClass 2	fClass 1	fClass 2	fClass 1	fClass 1	fClass 1	fClass 2	fClass 1	fClass 1	fClass 2	fClass 2	fClass 1
[truncated: 196 more columns]

[truncated: 1 more sheets: Supp_Figure_11a]
